# Supplementary material for: Effect of rest, post-rest transport duration, and conditioning on performance, behavioural, and physiological welfare indicators of beef calves
Source: PLoS One. 2022 Dec 1;17(12):e0278768. doi: 10.1371/journal.pone.0278768 (PMC9714911; doi:10.1371/journal.pone.0278768)
Supplement: S1 Raw data — (XLSX) [file pone.0278768.s005.xlsx]

## Sheet: Key
Conditioning	1	Conditioned
	2	Non-conditioned
Rest	1	0 h of rest
	2	8 h rest
Post-rest transport duration	1	4 h
	2	15 h
Time
	1	LO1
	2	UN1
	3	LO2
	4	UN2
	5	d1
	6	d2
	7	d3
	8	d5
	9	d14
	10	d28
Pen treatments	16	C-R0-T4
	20
	31
	16
	20
	31
	16
	20
	31
	16
	20
	31
	16
	20
	31
	16
	20
	31
	16
	20
	31
	15	C-R0-T15
	21
	30
	15
	21
	30
	15
	21
	30
	15
	21
	30
	15
	21
	30
	15
	21
	30
	15
	21
	30
	12	C-R8-T4
	17
	27
	12
	17
	27
	12
	17
	27
	12
	17
	27
	12
	17
	27
	12
	17
	27
	12
	17
	27
	14	C-R8-T15
	23
	29
	14
	23
	29
	14
	23
	29
	14
	23
	29
	14
	23
	29
	14
	23
	29
	14
	23
	29
	11	N-R0-T4
	19
	26
	11
	19
	26
	11
	19
	26
	11
	19
	26
	11
	19
	26
	11
	19
	26
	11
	19
	26
	10	N-R0-T15
	22
	28
	10
	22
	28
	10
	22
	28
	10
	22
	28
	10
	22
	28
	10
	22
	28
	10
	22
	28
	9	N-R8-T4
	24
	25
	9
	24
	25
	9
	24
	25
	9
	24
	25
	9
	24
	25
	9
	24
	25
	9
	24
	25
	13	N-R8-T15
	18
	32
	13
	18
	32
	13
	18
	32
	13
	18
	32
	13
	18
	32
	13
	18
	32
	13
	18
	32

## Sheet: Standing % 20h
Sample ID	Hour	Pen	Conditioning	Rest	Transport	Group	Breed	Standing %	Lying %	Standing time	Lyingtime	Total
1	1	2	1	1	1	1	T	100	0	60	0	60
2	1	2	1	1	1	1	BWF	100	0	60	0	60
3	1	2	1	1	1	1	BWF	100	0	60	0	60
4	1	16	1	1	1	1	RWF	100	0	60	0	60
5	1	16	1	1	1	1	RWF	100	0	60	0	60
6	1	16	1	1	1	1	BWF	100	0	60	0	60
7	1	15	1	1	2	1	GWF	100	0	60	0	60
8	1	15	1	1	2	1	G	100	0	60	0	60
9	1	15	1	1	2	1	BWF	100	0	60	0	60
10	1	3	1	1	2	1	B	100	0	60	0	60
11	1	3	1	1	2	1	B	100	0	60	0	60
12	1	3	1	1	2	1	BWF	100	0	60	0	60
13	1	12	1	2	1	1	B	100	0	60	0	60
14	1	12	1	2	1	1	BWF	100	0	60	0	60
15	1	12	1	2	1	1	B	100	0	60	0	60
16	1	1	1	2	1	1	BWF	100	0	60	0	60
17	1	1	1	2	1	1	BWF	100	0	60	0	60
18	1	1	1	2	1	1	G	96.6667	3.33333	58	2	60
19	1	5	1	2	2	1	G	100	0	60	0	60
20	1	5	1	2	2	1	T	100	0	60	0	60
21	1	5	1	2	2	1	B	100	0	60	0	60
22	1	14	1	2	2	1	BWF	100	0	60	0	60
23	1	14	1	2	2	1	BWF	100	0	60	0	60
24	1	14	1	2	2	1	G	100	0	60	0	60
25	1	11	2	1	1	1	BWF	100	0	60	0	60
26	1	11	2	1	1	1	B	100	0	60	0	60
27	1	11	2	1	1	1	B	100	0	60	0	60
28	1	7	2	1	1	1	BWF	73.3333	26.6667	44	16	60
29	1	7	2	1	1	1	B	100	0	60	0	60
30	1	7	2	1	1	1	BWF	100	0	60	0	60
31	1	6	2	1	2	1	BWF	100	0	60	0	60
32	1	6	2	1	2	1	BWF	0	100	0	60	60
33	1	6	2	1	2	1	BWF	100	0	60	0	60
34	1	10	2	1	2	1	B	100	0	60	0	60
35	1	10	2	1	2	1	BWF	100	0	60	0	60
36	1	10	2	1	2	1	B	100	0	60	0	60
37	1	4	2	2	1	1	BWF	100	0	60	0	60
38	1	4	2	2	1	1	B	100	0	60	0	60
39	1	4	2	2	1	1	BWF	100	0	60	0	60
40	1	9	2	2	1	1	BWF	71.6667	28.3333	43	17	60
41	1	9	2	2	1	1	B	100	0	60	0	60
42	1	9	2	2	1	1	B	61.6667	38.3333	37	23	60
43	1	13	2	2	2	1	B	100	0	60	0	60
44	1	13	2	2	2	1	BWF	80	20	48	12	60
45	1	13	2	2	2	1	B	100	0	60	0	60
46	1	8	2	2	2	1	B	70	30	42	18	60
47	1	8	2	2	2	1	B	98.3333	1.66667	59	1	60
48	1	8	2	2	2	1	BWF	100	0	60	0	60
49	1	20	1	1	1	2	RWF	100	0	60	0	60
50	1	20	1	1	1	2	BWF	100	0	60	0	60
51	1	20	1	1	1	2	BWF	100	0	60	0	60
52	1	31	1	1	1	2	B	100	0	60	0	60
53	1	31	1	1	1	2	B	100	0	60	0	60
54	1	31	1	1	1	2	BWF	95	5	57	3	60
55	1	21	1	1	2	2	B	100	0	60	0	60
56	1	21	1	1	2	2	B	100	0	60	0	60
57	1	21	1	1	2	2	B	.	.	.	.	.
58	1	30	1	1	2	2	BWF	100	0	60	0	60
59	1	30	1	1	2	2	B	100	0	60	0	60
60	1	30	1	1	2	2	B	100	0	60	0	60
61	1	37	1	2	1	2	G	96.6667	3.33333	58	2	60
62	1	37	1	2	1	2	RWF	100	0	60	0	60
63	1	37	1	2	1	2	RWF	100	0	60	0	60
64	1	17	1	2	1	2	B	100	0	60	0	60
65	1	17	1	2	1	2	BWF	100	0	60	0	60
66	1	17	1	2	1	2	B	100	0	60	0	60
67	1	23	1	2	2	2	BWF	100	0	60	0	60
68	1	23	1	2	2	2	G	100	0	60	0	60
69	1	23	1	2	2	2	BWF	100	0	60	0	60
70	1	29	1	2	2	2	B	96.6667	3.33333	58	2	60
71	1	29	1	2	2	2	B	100	0	60	0	60
72	1	29	1	2	2	2	B	100	0	60	0	60
73	1	26	2	1	1	2	B	100	0	60	0	60
74	1	26	2	1	1	2	B	100	0	60	0	60
75	1	26	2	1	1	2	RWF	100	0	60	0	60
76	1	19	2	1	1	2	B	100	0	60	0	60
77	1	19	2	1	1	2	B	100	0	60	0	60
78	1	19	2	1	1	2	G	100	0	60	0	60
79	1	22	2	1	2	2	B	96.6667	3.33333	58	2	60
80	1	22	2	1	2	2	B	95	5	57	3	60
81	1	22	2	1	2	2	G	100	0	60	0	60
82	1	28	2	1	2	2	B	100	0	60	0	60
83	1	28	2	1	2	2	B	100	0	60	0	60
84	1	28	2	1	2	2	BWF	100	0	60	0	60
85	1	24	2	2	1	2	B	100	0	60	0	60
86	1	24	2	2	1	2	BWF	100	0	60	0	60
87	1	24	2	2	1	2	B	100	0	60	0	60
88	1	25	2	2	1	2	B	100	0	60	0	60
89	1	25	2	2	1	2	BWF	100	0	60	0	60
90	1	25	2	2	1	2	RWF	100	0	60	0	60
91	1	32	2	2	2	2	RWF	100	0	60	0	60
92	1	32	2	2	2	2	T	100	0	60	0	60
93	1	32	2	2	2	2	B	100	0	60	0	60
94	1	18	2	2	2	2	B	100	0	60	0	60
95	1	18	2	2	2	2	B	100	0	60	0	60
96	1	18	2	2	2	2	RWF	100	0	60	0	60
1	2	2	1	1	1	1	T	100	0	60	0	60
2	2	2	1	1	1	1	BWF	100	0	60	0	60
3	2	2	1	1	1	1	BWF	100	0	60	0	60
4	2	16	1	1	1	1	RWF	98.3333	1.66667	59	1	60
5	2	16	1	1	1	1	RWF	100	0	60	0	60
6	2	16	1	1	1	1	BWF	100	0	60	0	60
7	2	15	1	1	2	1	GWF	100	0	60	0	60
8	2	15	1	1	2	1	G	100	0	60	0	60
9	2	15	1	1	2	1	BWF	100	0	60	0	60
10	2	3	1	1	2	1	B	100	0	60	0	60
11	2	3	1	1	2	1	B	100	0	60	0	60
12	2	3	1	1	2	1	BWF	100	0	60	0	60
13	2	12	1	2	1	1	B	100	0	60	0	60
14	2	12	1	2	1	1	BWF	100	0	60	0	60
15	2	12	1	2	1	1	B	100	0	60	0	60
16	2	1	1	2	1	1	BWF	100	0	60	0	60
17	2	1	1	2	1	1	BWF	100	0	60	0	60
18	2	1	1	2	1	1	G	100	0	60	0	60
19	2	5	1	2	2	1	G	100	0	60	0	60
20	2	5	1	2	2	1	T	100	0	60	0	60
21	2	5	1	2	2	1	B	100	0	60	0	60
22	2	14	1	2	2	1	BWF	100	0	60	0	60
23	2	14	1	2	2	1	BWF	100	0	60	0	60
24	2	14	1	2	2	1	G	100	0	60	0	60
25	2	11	2	1	1	1	BWF	100	0	60	0	60
26	2	11	2	1	1	1	B	21.6667	78.3333	13	47	60
27	2	11	2	1	1	1	B	100	0	60	0	60
28	2	7	2	1	1	1	BWF	21.6667	78.3333	13	47	60
29	2	7	2	1	1	1	B	100	0	60	0	60
30	2	7	2	1	1	1	BWF	100	0	60	0	60
31	2	6	2	1	2	1	BWF	71.6667	28.3333	43	17	60
32	2	6	2	1	2	1	BWF	0	100	0	60	60
33	2	6	2	1	2	1	BWF	100	0	60	0	60
34	2	10	2	1	2	1	B	100	0	60	0	60
35	2	10	2	1	2	1	BWF	96.6667	3.33333	58	2	60
36	2	10	2	1	2	1	B	100	0	60	0	60
37	2	4	2	2	1	1	BWF	100	0	60	0	60
38	2	4	2	2	1	1	B	100	0	60	0	60
39	2	4	2	2	1	1	BWF	100	0	60	0	60
40	2	9	2	2	1	1	BWF	33.3333	66.6667	20	40	60
41	2	9	2	2	1	1	B	100	0	60	0	60
42	2	9	2	2	1	1	B	65	35	39	21	60
43	2	13	2	2	2	1	B	100	0	60	0	60
44	2	13	2	2	2	1	BWF	70	30	42	18	60
45	2	13	2	2	2	1	B	25	75	15	45	60
46	2	8	2	2	2	1	B	45	55	27	33	60
47	2	8	2	2	2	1	B	56.6667	43.3333	34	26	60
48	2	8	2	2	2	1	BWF	100	0	60	0	60
49	2	20	1	1	1	2	RWF	100	0	60	0	60
50	2	20	1	1	1	2	BWF	100	0	60	0	60
51	2	20	1	1	1	2	BWF	100	0	60	0	60
52	2	31	1	1	1	2	B	100	0	60	0	60
53	2	31	1	1	1	2	B	100	0	60	0	60
54	2	31	1	1	1	2	BWF	73.3333	26.6667	44	16	60
55	2	21	1	1	2	2	B	100	0	60	0	60
56	2	21	1	1	2	2	B	100	0	60	0	60
57	2	21	1	1	2	2	B	.	.	.	.	.
58	2	30	1	1	2	2	BWF	100	0	60	0	60
59	2	30	1	1	2	2	B	100	0	60	0	60
60	2	30	1	1	2	2	B	100	0	60	0	60
61	2	37	1	2	1	2	G	76.6667	23.3333	46	14	60
62	2	37	1	2	1	2	RWF	100	0	60	0	60
63	2	37	1	2	1	2	RWF	100	0	60	0	60
64	2	17	1	2	1	2	B	100	0	60	0	60
65	2	17	1	2	1	2	BWF	100	0	60	0	60
66	2	17	1	2	1	2	B	100	0	60	0	60
67	2	23	1	2	2	2	BWF	100	0	60	0	60
68	2	23	1	2	2	2	G	100	0	60	0	60
69	2	23	1	2	2	2	BWF	100	0	60	0	60
70	2	29	1	2	2	2	B	100	0	60	0	60
71	2	29	1	2	2	2	B	100	0	60	0	60
72	2	29	1	2	2	2	B	100	0	60	0	60
73	2	26	2	1	1	2	B	100	0	60	0	60
74	2	26	2	1	1	2	B	100	0	60	0	60
75	2	26	2	1	1	2	RWF	100	0	60	0	60
76	2	19	2	1	1	2	B	100	0	60	0	60
77	2	19	2	1	1	2	B	98.3333	1.66667	59	1	60
78	2	19	2	1	1	2	G	100	0	60	0	60
79	2	22	2	1	2	2	B	100	0	60	0	60
80	2	22	2	1	2	2	B	100	0	60	0	60
81	2	22	2	1	2	2	G	98.3333	1.66667	59	1	60
82	2	28	2	1	2	2	B	100	0	60	0	60
83	2	28	2	1	2	2	B	100	0	60	0	60
84	2	28	2	1	2	2	BWF	100	0	60	0	60
85	2	24	2	2	1	2	B	100	0	60	0	60
86	2	24	2	2	1	2	BWF	100	0	60	0	60
87	2	24	2	2	1	2	B	90	10	54	6	60
88	2	25	2	2	1	2	B	100	0	60	0	60
89	2	25	2	2	1	2	BWF	100	0	60	0	60
90	2	25	2	2	1	2	RWF	100	0	60	0	60
91	2	32	2	2	2	2	RWF	100	0	60	0	60
92	2	32	2	2	2	2	T	100	0	60	0	60
93	2	32	2	2	2	2	B	100	0	60	0	60
94	2	18	2	2	2	2	B	100	0	60	0	60
95	2	18	2	2	2	2	B	100	0	60	0	60
96	2	18	2	2	2	2	RWF	68.3333	31.6667	41	19	60
1	3	2	1	1	1	1	T	100	0	60	0	60
2	3	2	1	1	1	1	BWF	100	0	60	0	60
3	3	2	1	1	1	1	BWF	100	0	60	0	60
4	3	16	1	1	1	1	RWF	100	0	60	0	60
5	3	16	1	1	1	1	RWF	100	0	60	0	60
6	3	16	1	1	1	1	BWF	100	0	60	0	60
7	3	15	1	1	2	1	GWF	100	0	60	0	60
8	3	15	1	1	2	1	G	100	0	60	0	60
9	3	15	1	1	2	1	BWF	100	0	60	0	60
10	3	3	1	1	2	1	B	100	0	60	0	60
11	3	3	1	1	2	1	B	100	0	60	0	60
12	3	3	1	1	2	1	BWF	100	0	60	0	60
13	3	12	1	2	1	1	B	100	0	60	0	60
14	3	12	1	2	1	1	BWF	100	0	60	0	60
15	3	12	1	2	1	1	B	100	0	60	0	60
16	3	1	1	2	1	1	BWF	100	0	60	0	60
17	3	1	1	2	1	1	BWF	95	5	57	3	60
18	3	1	1	2	1	1	G	100	0	60	0	60
19	3	5	1	2	2	1	G	100	0	60	0	60
20	3	5	1	2	2	1	T	100	0	60	0	60
21	3	5	1	2	2	1	B	100	0	60	0	60
22	3	14	1	2	2	1	BWF	100	0	60	0	60
23	3	14	1	2	2	1	BWF	100	0	60	0	60
24	3	14	1	2	2	1	G	100	0	60	0	60
25	3	11	2	1	1	1	BWF	100	0	60	0	60
26	3	11	2	1	1	1	B	8.33333	91.6667	5	55	60
27	3	11	2	1	1	1	B	100	0	60	0	60
28	3	7	2	1	1	1	BWF	10	90	6	54	60
29	3	7	2	1	1	1	B	100	0	60	0	60
30	3	7	2	1	1	1	BWF	100	0	60	0	60
31	3	6	2	1	2	1	BWF	100	0	60	0	60
32	3	6	2	1	2	1	BWF	0	100	0	60	60
33	3	6	2	1	2	1	BWF	100	0	60	0	60
34	3	10	2	1	2	1	B	100	0	60	0	60
35	3	10	2	1	2	1	BWF	100	0	60	0	60
36	3	10	2	1	2	1	B	100	0	60	0	60
37	3	4	2	2	1	1	BWF	100	0	60	0	60
38	3	4	2	2	1	1	B	100	0	60	0	60
39	3	4	2	2	1	1	BWF	100	0	60	0	60
40	3	9	2	2	1	1	BWF	0	100	0	60	60
41	3	9	2	2	1	1	B	100	0	60	0	60
42	3	9	2	2	1	1	B	88.3333	11.6667	53	7	60
43	3	13	2	2	2	1	B	100	0	60	0	60
44	3	13	2	2	2	1	BWF	100	0	60	0	60
45	3	13	2	2	2	1	B	78.3333	21.6667	47	13	60
46	3	8	2	2	2	1	B	18.3333	81.6667	11	49	60
47	3	8	2	2	2	1	B	23.3333	76.6667	14	46	60
48	3	8	2	2	2	1	BWF	100	0	60	0	60
49	3	20	1	1	1	2	RWF	100	0	60	0	60
50	3	20	1	1	1	2	BWF	85	15	51	9	60
51	3	20	1	1	1	2	BWF	100	0	60	0	60
52	3	31	1	1	1	2	B	100	0	60	0	60
53	3	31	1	1	1	2	B	100	0	60	0	60
54	3	31	1	1	1	2	BWF	96.6667	3.33333	58	2	60
55	3	21	1	1	2	2	B	98.3333	1.66667	59	1	60
56	3	21	1	1	2	2	B	100	0	60	0	60
57	3	21	1	1	2	2	B	.	.	.	.	.
58	3	30	1	1	2	2	BWF	96.6667	3.33333	58	2	60
59	3	30	1	1	2	2	B	100	0	60	0	60
60	3	30	1	1	2	2	B	100	0	60	0	60
61	3	37	1	2	1	2	G	91.6667	8.33333	55	5	60
62	3	37	1	2	1	2	RWF	100	0	60	0	60
63	3	37	1	2	1	2	RWF	100	0	60	0	60
64	3	17	1	2	1	2	B	100	0	60	0	60
65	3	17	1	2	1	2	BWF	96.6667	3.33333	58	2	60
66	3	17	1	2	1	2	B	100	0	60	0	60
67	3	23	1	2	2	2	BWF	100	0	60	0	60
68	3	23	1	2	2	2	G	58.3333	41.6667	35	25	60
69	3	23	1	2	2	2	BWF	100	0	60	0	60
70	3	29	1	2	2	2	B	100	0	60	0	60
71	3	29	1	2	2	2	B	100	0	60	0	60
72	3	29	1	2	2	2	B	100	0	60	0	60
73	3	26	2	1	1	2	B	100	0	60	0	60
74	3	26	2	1	1	2	B	100	0	60	0	60
75	3	26	2	1	1	2	RWF	100	0	60	0	60
76	3	19	2	1	1	2	B	100	0	60	0	60
77	3	19	2	1	1	2	B	100	0	60	0	60
78	3	19	2	1	1	2	G	100	0	60	0	60
79	3	22	2	1	2	2	B	100	0	60	0	60
80	3	22	2	1	2	2	B	100	0	60	0	60
81	3	22	2	1	2	2	G	100	0	60	0	60
82	3	28	2	1	2	2	B	100	0	60	0	60
83	3	28	2	1	2	2	B	100	0	60	0	60
84	3	28	2	1	2	2	BWF	100	0	60	0	60
85	3	24	2	2	1	2	B	100	0	60	0	60
86	3	24	2	2	1	2	BWF	100	0	60	0	60
87	3	24	2	2	1	2	B	100	0	60	0	60
88	3	25	2	2	1	2	B	100	0	60	0	60
89	3	25	2	2	1	2	BWF	100	0	60	0	60
90	3	25	2	2	1	2	RWF	100	0	60	0	60
91	3	32	2	2	2	2	RWF	100	0	60	0	60
92	3	32	2	2	2	2	T	100	0	60	0	60
93	3	32	2	2	2	2	B	100	0	60	0	60
94	3	18	2	2	2	2	B	100	0	60	0	60
95	3	18	2	2	2	2	B	100	0	60	0	60
96	3	18	2	2	2	2	RWF	41.6667	58.3333	25	35	60
1	4	2	1	1	1	1	T	100	0	60	0	60
2	4	2	1	1	1	1	BWF	100	0	60	0	60
3	4	2	1	1	1	1	BWF	100	0	60	0	60
4	4	16	1	1	1	1	RWF	100	0	60	0	60
5	4	16	1	1	1	1	RWF	100	0	60	0	60
6	4	16	1	1	1	1	BWF	100	0	60	0	60
7	4	15	1	1	2	1	GWF	100	0	60	0	60
8	4	15	1	1	2	1	G	100	0	60	0	60
9	4	15	1	1	2	1	BWF	100	0	60	0	60
10	4	3	1	1	2	1	B	100	0	60	0	60
11	4	3	1	1	2	1	B	100	0	60	0	60
12	4	3	1	1	2	1	BWF	100	0	60	0	60
13	4	12	1	2	1	1	B	100	0	60	0	60
14	4	12	1	2	1	1	BWF	100	0	60	0	60
15	4	12	1	2	1	1	B	100	0	60	0	60
16	4	1	1	2	1	1	BWF	100	0	60	0	60
17	4	1	1	2	1	1	BWF	100	0	60	0	60
18	4	1	1	2	1	1	G	100	0	60	0	60
19	4	5	1	2	2	1	G	100	0	60	0	60
20	4	5	1	2	2	1	T	100	0	60	0	60
21	4	5	1	2	2	1	B	100	0	60	0	60
22	4	14	1	2	2	1	BWF	100	0	60	0	60
23	4	14	1	2	2	1	BWF	100	0	60	0	60
24	4	14	1	2	2	1	G	100	0	60	0	60
25	4	11	2	1	1	1	BWF	100	0	60	0	60
26	4	11	2	1	1	1	B	10	90	6	54	60
27	4	11	2	1	1	1	B	100	0	60	0	60
28	4	7	2	1	1	1	BWF	61.6667	38.3333	37	23	60
29	4	7	2	1	1	1	B	100	0	60	0	60
30	4	7	2	1	1	1	BWF	100	0	60	0	60
31	4	6	2	1	2	1	BWF	100	0	60	0	60
32	4	6	2	1	2	1	BWF	0	100	0	60	60
33	4	6	2	1	2	1	BWF	100	0	60	0	60
34	4	10	2	1	2	1	B	100	0	60	0	60
35	4	10	2	1	2	1	BWF	100	0	60	0	60
36	4	10	2	1	2	1	B	100	0	60	0	60
37	4	4	2	2	1	1	BWF	100	0	60	0	60
38	4	4	2	2	1	1	B	100	0	60	0	60
39	4	4	2	2	1	1	BWF	100	0	60	0	60
40	4	9	2	2	1	1	BWF	11.6667	88.3333	7	53	60
41	4	9	2	2	1	1	B	100	0	60	0	60
42	4	9	2	2	1	1	B	100	0	60	0	60
43	4	13	2	2	2	1	B	78.3333	21.6667	47	13	60
44	4	13	2	2	2	1	BWF	20	80	12	48	60
45	4	13	2	2	2	1	B	100	0	60	0	60
46	4	8	2	2	2	1	B	25	75	15	45	60
47	4	8	2	2	2	1	B	11.6667	88.3333	7	53	60
48	4	8	2	2	2	1	BWF	100	0	60	0	60
49	4	20	1	1	1	2	RWF	100	0	60	0	60
50	4	20	1	1	1	2	BWF	40	60	24	36	60
51	4	20	1	1	1	2	BWF	100	0	60	0	60
52	4	31	1	1	1	2	B	100	0	60	0	60
53	4	31	1	1	1	2	B	100	0	60	0	60
54	4	31	1	1	1	2	BWF	100	0	60	0	60
55	4	21	1	1	2	2	B	100	0	60	0	60
56	4	21	1	1	2	2	B	100	0	60	0	60
57	4	21	1	1	2	2	B	.	.	.	.	.
58	4	30	1	1	2	2	BWF	85	15	51	9	60
59	4	30	1	1	2	2	B	100	0	60	0	60
60	4	30	1	1	2	2	B	100	0	60	0	60
61	4	37	1	2	1	2	G	100	0	60	0	60
62	4	37	1	2	1	2	RWF	100	0	60	0	60
63	4	37	1	2	1	2	RWF	100	0	60	0	60
64	4	17	1	2	1	2	B	100	0	60	0	60
65	4	17	1	2	1	2	BWF	100	0	60	0	60
66	4	17	1	2	1	2	B	100	0	60	0	60
67	4	23	1	2	2	2	BWF	100	0	60	0	60
68	4	23	1	2	2	2	G	85	15	51	9	60
69	4	23	1	2	2	2	BWF	100	0	60	0	60
70	4	29	1	2	2	2	B	63.3333	36.6667	38	22	60
71	4	29	1	2	2	2	B	100	0	60	0	60
72	4	29	1	2	2	2	B	100	0	60	0	60
73	4	26	2	1	1	2	B	100	0	60	0	60
74	4	26	2	1	1	2	B	100	0	60	0	60
75	4	26	2	1	1	2	RWF	100	0	60	0	60
76	4	19	2	1	1	2	B	100	0	60	0	60
77	4	19	2	1	1	2	B	100	0	60	0	60
78	4	19	2	1	1	2	G	100	0	60	0	60
79	4	22	2	1	2	2	B	100	0	60	0	60
80	4	22	2	1	2	2	B	100	0	60	0	60
81	4	22	2	1	2	2	G	100	0	60	0	60
82	4	28	2	1	2	2	B	100	0	60	0	60
83	4	28	2	1	2	2	B	100	0	60	0	60
84	4	28	2	1	2	2	BWF	100	0	60	0	60
85	4	24	2	2	1	2	B	100	0	60	0	60
86	4	24	2	2	1	2	BWF	100	0	60	0	60
87	4	24	2	2	1	2	B	73.3333	26.6667	44	16	60
88	4	25	2	2	1	2	B	100	0	60	0	60
89	4	25	2	2	1	2	BWF	96.6667	3.33333	58	2	60
90	4	25	2	2	1	2	RWF	100	0	60	0	60
91	4	32	2	2	2	2	RWF	100	0	60	0	60
92	4	32	2	2	2	2	T	100	0	60	0	60
93	4	32	2	2	2	2	B	100	0	60	0	60
94	4	18	2	2	2	2	B	100	0	60	0	60
95	4	18	2	2	2	2	B	63.3333	36.6667	38	22	60
96	4	18	2	2	2	2	RWF	36.6667	63.3333	22	38	60
1	5	2	1	1	1	1	T	100	0	60	0	60
2	5	2	1	1	1	1	BWF	100	0	60	0	60
3	5	2	1	1	1	1	BWF	100	0	60	0	60
4	5	16	1	1	1	1	RWF	100	0	60	0	60
5	5	16	1	1	1	1	RWF	100	0	60	0	60
6	5	16	1	1	1	1	BWF	100	0	60	0	60
7	5	15	1	1	2	1	GWF	100	0	60	0	60
8	5	15	1	1	2	1	G	100	0	60	0	60
9	5	15	1	1	2	1	BWF	100	0	60	0	60
10	5	3	1	1	2	1	B	100	0	60	0	60
11	5	3	1	1	2	1	B	96.6667	3.33333	58	2	60
12	5	3	1	1	2	1	BWF	100	0	60	0	60
13	5	12	1	2	1	1	B	100	0	60	0	60
14	5	12	1	2	1	1	BWF	100	0	60	0	60
15	5	12	1	2	1	1	B	100	0	60	0	60
16	5	1	1	2	1	1	BWF	100	0	60	0	60
17	5	1	1	2	1	1	BWF	100	0	60	0	60
18	5	1	1	2	1	1	G	100	0	60	0	60
19	5	5	1	2	2	1	G	100	0	60	0	60
20	5	5	1	2	2	1	T	100	0	60	0	60
21	5	5	1	2	2	1	B	100	0	60	0	60
22	5	14	1	2	2	1	BWF	100	0	60	0	60
23	5	14	1	2	2	1	BWF	100	0	60	0	60
24	5	14	1	2	2	1	G	100	0	60	0	60
25	5	11	2	1	1	1	BWF	100	0	60	0	60
26	5	11	2	1	1	1	B	25	75	15	45	60
27	5	11	2	1	1	1	B	100	0	60	0	60
28	5	7	2	1	1	1	BWF	100	0	60	0	60
29	5	7	2	1	1	1	B	100	0	60	0	60
30	5	7	2	1	1	1	BWF	100	0	60	0	60
31	5	6	2	1	2	1	BWF	100	0	60	0	60
32	5	6	2	1	2	1	BWF	0	100	0	60	60
33	5	6	2	1	2	1	BWF	100	0	60	0	60
34	5	10	2	1	2	1	B	65	35	39	21	60
35	5	10	2	1	2	1	BWF	98.3333	1.66667	59	1	60
36	5	10	2	1	2	1	B	100	0	60	0	60
37	5	4	2	2	1	1	BWF	100	0	60	0	60
38	5	4	2	2	1	1	B	100	0	60	0	60
39	5	4	2	2	1	1	BWF	100	0	60	0	60
40	5	9	2	2	1	1	BWF	41.6667	58.3333	25	35	60
41	5	9	2	2	1	1	B	100	0	60	0	60
42	5	9	2	2	1	1	B	100	0	60	0	60
43	5	13	2	2	2	1	B	100	0	60	0	60
44	5	13	2	2	2	1	BWF	78.3333	21.6667	47	13	60
45	5	13	2	2	2	1	B	100	0	60	0	60
46	5	8	2	2	2	1	B	25	75	15	45	60
47	5	8	2	2	2	1	B	98.3333	1.66667	59	1	60
48	5	8	2	2	2	1	BWF	100	0	60	0	60
49	5	20	1	1	1	2	RWF	100	0	60	0	60
50	5	20	1	1	1	2	BWF	13.3333	86.6667	8	52	60
51	5	20	1	1	1	2	BWF	61.6667	38.3333	37	23	60
52	5	31	1	1	1	2	B	100	0	60	0	60
53	5	31	1	1	1	2	B	100	0	60	0	60
54	5	31	1	1	1	2	BWF	98.3333	1.66667	59	1	60
55	5	21	1	1	2	2	B	100	0	60	0	60
56	5	21	1	1	2	2	B	76.6667	23.3333	46	14	60
57	5	21	1	1	2	2	B	.	.	.	.	.
58	5	30	1	1	2	2	BWF	100	0	60	0	60
59	5	30	1	1	2	2	B	100	0	60	0	60
60	5	30	1	1	2	2	B	100	0	60	0	60
61	5	37	1	2	1	2	G	100	0	60	0	60
62	5	37	1	2	1	2	RWF	100	0	60	0	60
63	5	37	1	2	1	2	RWF	100	0	60	0	60
64	5	17	1	2	1	2	B	100	0	60	0	60
65	5	17	1	2	1	2	BWF	100	0	60	0	60
66	5	17	1	2	1	2	B	100	0	60	0	60
67	5	23	1	2	2	2	BWF	100	0	60	0	60
68	5	23	1	2	2	2	G	80	20	48	12	60
69	5	23	1	2	2	2	BWF	100	0	60	0	60
70	5	29	1	2	2	2	B	96.6667	3.33333	58	2	60
71	5	29	1	2	2	2	B	100	0	60	0	60
72	5	29	1	2	2	2	B	100	0	60	0	60
73	5	26	2	1	1	2	B	100	0	60	0	60
74	5	26	2	1	1	2	B	100	0	60	0	60
75	5	26	2	1	1	2	RWF	100	0	60	0	60
76	5	19	2	1	1	2	B	100	0	60	0	60
77	5	19	2	1	1	2	B	100	0	60	0	60
78	5	19	2	1	1	2	G	100	0	60	0	60
79	5	22	2	1	2	2	B	100	0	60	0	60
80	5	22	2	1	2	2	B	100	0	60	0	60
81	5	22	2	1	2	2	G	100	0	60	0	60
82	5	28	2	1	2	2	B	100	0	60	0	60
83	5	28	2	1	2	2	B	100	0	60	0	60
84	5	28	2	1	2	2	BWF	100	0	60	0	60
85	5	24	2	2	1	2	B	100	0	60	0	60
86	5	24	2	2	1	2	BWF	100	0	60	0	60
87	5	24	2	2	1	2	B	60	40	36	24	60
88	5	25	2	2	1	2	B	100	0	60	0	60
89	5	25	2	2	1	2	BWF	73.3333	26.6667	44	16	60
90	5	25	2	2	1	2	RWF	100	0	60	0	60
91	5	32	2	2	2	2	RWF	98.3333	1.66667	59	1	60
92	5	32	2	2	2	2	T	100	0	60	0	60
93	5	32	2	2	2	2	B	100	0	60	0	60
94	5	18	2	2	2	2	B	100	0	60	0	60
95	5	18	2	2	2	2	B	100	0	60	0	60
96	5	18	2	2	2	2	RWF	56.6667	43.3333	34	26	60
1	6	2	1	1	1	1	T	100	0	60	0	60
2	6	2	1	1	1	1	BWF	100	0	60	0	60
3	6	2	1	1	1	1	BWF	95	5	57	3	60
4	6	16	1	1	1	1	RWF	95	5	57	3	60
5	6	16	1	1	1	1	RWF	100	0	60	0	60
6	6	16	1	1	1	1	BWF	100	0	60	0	60
7	6	15	1	1	2	1	GWF	100	0	60	0	60
8	6	15	1	1	2	1	G	100	0	60	0	60
9	6	15	1	1	2	1	BWF	58.3333	41.6667	35	25	60
10	6	3	1	1	2	1	B	100	0	60	0	60
11	6	3	1	1	2	1	B	91.6667	8.33333	55	5	60
12	6	3	1	1	2	1	BWF	100	0	60	0	60
13	6	12	1	2	1	1	B	100	0	60	0	60
14	6	12	1	2	1	1	BWF	100	0	60	0	60
15	6	12	1	2	1	1	B	100	0	60	0	60
16	6	1	1	2	1	1	BWF	100	0	60	0	60
17	6	1	1	2	1	1	BWF	100	0	60	0	60
18	6	1	1	2	1	1	G	100	0	60	0	60
19	6	5	1	2	2	1	G	100	0	60	0	60
20	6	5	1	2	2	1	T	93.3333	6.66667	56	4	60
21	6	5	1	2	2	1	B	100	0	60	0	60
22	6	14	1	2	2	1	BWF	100	0	60	0	60
23	6	14	1	2	2	1	BWF	100	0	60	0	60
24	6	14	1	2	2	1	G	100	0	60	0	60
25	6	11	2	1	1	1	BWF	100	0	60	0	60
26	6	11	2	1	1	1	B	96.6667	3.33333	58	2	60
27	6	11	2	1	1	1	B	100	0	60	0	60
28	6	7	2	1	1	1	BWF	41.6667	58.3333	25	35	60
29	6	7	2	1	1	1	B	100	0	60	0	60
30	6	7	2	1	1	1	BWF	100	0	60	0	60
31	6	6	2	1	2	1	BWF	100	0	60	0	60
32	6	6	2	1	2	1	BWF	0	100	0	60	60
33	6	6	2	1	2	1	BWF	100	0	60	0	60
34	6	10	2	1	2	1	B	100	0	60	0	60
35	6	10	2	1	2	1	BWF	100	0	60	0	60
36	6	10	2	1	2	1	B	100	0	60	0	60
37	6	4	2	2	1	1	BWF	100	0	60	0	60
38	6	4	2	2	1	1	B	100	0	60	0	60
39	6	4	2	2	1	1	BWF	100	0	60	0	60
40	6	9	2	2	1	1	BWF	0	100	0	60	60
41	6	9	2	2	1	1	B	100	0	60	0	60
42	6	9	2	2	1	1	B	95	5	57	3	60
43	6	13	2	2	2	1	B	96.6667	3.33333	58	2	60
44	6	13	2	2	2	1	BWF	100	0	60	0	60
45	6	13	2	2	2	1	B	65	35	39	21	60
46	6	8	2	2	2	1	B	0	100	0	60	60
47	6	8	2	2	2	1	B	100	0	60	0	60
48	6	8	2	2	2	1	BWF	100	0	60	0	60
49	6	20	1	1	1	2	RWF	100	0	60	0	60
50	6	20	1	1	1	2	BWF	51.6667	48.3333	31	29	60
51	6	20	1	1	1	2	BWF	0	100	0	60	60
52	6	31	1	1	1	2	B	100	0	60	0	60
53	6	31	1	1	1	2	B	100	0	60	0	60
54	6	31	1	1	1	2	BWF	100	0	60	0	60
55	6	21	1	1	2	2	B	53.3333	46.6667	32	28	60
56	6	21	1	1	2	2	B	66.6667	33.3333	40	20	60
57	6	21	1	1	2	2	B	.	.	.	.	.
58	6	30	1	1	2	2	BWF	33.3333	66.6667	20	40	60
59	6	30	1	1	2	2	B	100	0	60	0	60
60	6	30	1	1	2	2	B	100	0	60	0	60
61	6	37	1	2	1	2	G	100	0	60	0	60
62	6	37	1	2	1	2	RWF	100	0	60	0	60
63	6	37	1	2	1	2	RWF	100	0	60	0	60
64	6	17	1	2	1	2	B	100	0	60	0	60
65	6	17	1	2	1	2	BWF	100	0	60	0	60
66	6	17	1	2	1	2	B	100	0	60	0	60
67	6	23	1	2	2	2	BWF	100	0	60	0	60
68	6	23	1	2	2	2	G	100	0	60	0	60
69	6	23	1	2	2	2	BWF	100	0	60	0	60
70	6	29	1	2	2	2	B	56.6667	43.3333	34	26	60
71	6	29	1	2	2	2	B	100	0	60	0	60
72	6	29	1	2	2	2	B	100	0	60	0	60
73	6	26	2	1	1	2	B	100	0	60	0	60
74	6	26	2	1	1	2	B	56.6667	43.3333	34	26	60
75	6	26	2	1	1	2	RWF	100	0	60	0	60
76	6	19	2	1	1	2	B	100	0	60	0	60
77	6	19	2	1	1	2	B	100	0	60	0	60
78	6	19	2	1	1	2	G	100	0	60	0	60
79	6	22	2	1	2	2	B	100	0	60	0	60
80	6	22	2	1	2	2	B	100	0	60	0	60
81	6	22	2	1	2	2	G	100	0	60	0	60
82	6	28	2	1	2	2	B	100	0	60	0	60
83	6	28	2	1	2	2	B	100	0	60	0	60
84	6	28	2	1	2	2	BWF	100	0	60	0	60
85	6	24	2	2	1	2	B	100	0	60	0	60
86	6	24	2	2	1	2	BWF	100	0	60	0	60
87	6	24	2	2	1	2	B	51.6667	48.3333	31	29	60
88	6	25	2	2	1	2	B	100	0	60	0	60
89	6	25	2	2	1	2	BWF	100	0	60	0	60
90	6	25	2	2	1	2	RWF	100	0	60	0	60
91	6	32	2	2	2	2	RWF	100	0	60	0	60
92	6	32	2	2	2	2	T	100	0	60	0	60
93	6	32	2	2	2	2	B	100	0	60	0	60
94	6	18	2	2	2	2	B	100	0	60	0	60
95	6	18	2	2	2	2	B	100	0	60	0	60
96	6	18	2	2	2	2	RWF	56.6667	43.3333	34	26	60
1	7	2	1	1	1	1	T	100	0	60	0	60
2	7	2	1	1	1	1	BWF	100	0	60	0	60
3	7	2	1	1	1	1	BWF	100	0	60	0	60
4	7	16	1	1	1	1	RWF	100	0	60	0	60
5	7	16	1	1	1	1	RWF	100	0	60	0	60
6	7	16	1	1	1	1	BWF	100	0	60	0	60
7	7	15	1	1	2	1	GWF	100	0	60	0	60
8	7	15	1	1	2	1	G	100	0	60	0	60
9	7	15	1	1	2	1	BWF	100	0	60	0	60
10	7	3	1	1	2	1	B	100	0	60	0	60
11	7	3	1	1	2	1	B	100	0	60	0	60
12	7	3	1	1	2	1	BWF	100	0	60	0	60
13	7	12	1	2	1	1	B	100	0	60	0	60
14	7	12	1	2	1	1	BWF	75	25	45	15	60
15	7	12	1	2	1	1	B	100	0	60	0	60
16	7	1	1	2	1	1	BWF	100	0	60	0	60
17	7	1	1	2	1	1	BWF	100	0	60	0	60
18	7	1	1	2	1	1	G	100	0	60	0	60
19	7	5	1	2	2	1	G	100	0	60	0	60
20	7	5	1	2	2	1	T	100	0	60	0	60
21	7	5	1	2	2	1	B	100	0	60	0	60
22	7	14	1	2	2	1	BWF	100	0	60	0	60
23	7	14	1	2	2	1	BWF	100	0	60	0	60
24	7	14	1	2	2	1	G	96.6667	3.33333	58	2	60
25	7	11	2	1	1	1	BWF	100	0	60	0	60
26	7	11	2	1	1	1	B	33.3333	66.6667	20	40	60
27	7	11	2	1	1	1	B	100	0	60	0	60
28	7	7	2	1	1	1	BWF	100	0	60	0	60
29	7	7	2	1	1	1	B	100	0	60	0	60
30	7	7	2	1	1	1	BWF	100	0	60	0	60
31	7	6	2	1	2	1	BWF	100	0	60	0	60
32	7	6	2	1	2	1	BWF	0	100	0	60	60
33	7	6	2	1	2	1	BWF	100	0	60	0	60
34	7	10	2	1	2	1	B	86.6667	13.3333	52	8	60
35	7	10	2	1	2	1	BWF	100	0	60	0	60
36	7	10	2	1	2	1	B	100	0	60	0	60
37	7	4	2	2	1	1	BWF	100	0	60	0	60
38	7	4	2	2	1	1	B	100	0	60	0	60
39	7	4	2	2	1	1	BWF	100	0	60	0	60
40	7	9	2	2	1	1	BWF	0	100	0	60	60
41	7	9	2	2	1	1	B	100	0	60	0	60
42	7	9	2	2	1	1	B	100	0	60	0	60
43	7	13	2	2	2	1	B	100	0	60	0	60
44	7	13	2	2	2	1	BWF	100	0	60	0	60
45	7	13	2	2	2	1	B	100	0	60	0	60
46	7	8	2	2	2	1	B	0	100	0	60	60
47	7	8	2	2	2	1	B	100	0	60	0	60
48	7	8	2	2	2	1	BWF	100	0	60	0	60
49	7	20	1	1	1	2	RWF	100	0	60	0	60
50	7	20	1	1	1	2	BWF	100	0	60	0	60
51	7	20	1	1	1	2	BWF	86.6667	13.3333	52	8	60
52	7	31	1	1	1	2	B	100	0	60	0	60
53	7	31	1	1	1	2	B	100	0	60	0	60
54	7	31	1	1	1	2	BWF	100	0	60	0	60
55	7	21	1	1	2	2	B	91.6667	8.33333	55	5	60
56	7	21	1	1	2	2	B	48.3333	51.6667	29	31	60
57	7	21	1	1	2	2	B	.	.	.	.	.
58	7	30	1	1	2	2	BWF	0	100	0	60	60
59	7	30	1	1	2	2	B	100	0	60	0	60
60	7	30	1	1	2	2	B	55	45	33	27	60
61	7	37	1	2	1	2	G	100	0	60	0	60
62	7	37	1	2	1	2	RWF	100	0	60	0	60
63	7	37	1	2	1	2	RWF	66.6667	33.3333	40	20	60
64	7	17	1	2	1	2	B	100	0	60	0	60
65	7	17	1	2	1	2	BWF	100	0	60	0	60
66	7	17	1	2	1	2	B	96.6667	3.33333	58	2	60
67	7	23	1	2	2	2	BWF	80	20	48	12	60
68	7	23	1	2	2	2	G	100	0	60	0	60
69	7	23	1	2	2	2	BWF	100	0	60	0	60
70	7	29	1	2	2	2	B	83.3333	16.6667	50	10	60
71	7	29	1	2	2	2	B	100	0	60	0	60
72	7	29	1	2	2	2	B	100	0	60	0	60
73	7	26	2	1	1	2	B	100	0	60	0	60
74	7	26	2	1	1	2	B	70	30	42	18	60
75	7	26	2	1	1	2	RWF	100	0	60	0	60
76	7	19	2	1	1	2	B	58.3333	41.6667	35	25	60
77	7	19	2	1	1	2	B	100	0	60	0	60
78	7	19	2	1	1	2	G	100	0	60	0	60
79	7	22	2	1	2	2	B	100	0	60	0	60
80	7	22	2	1	2	2	B	100	0	60	0	60
81	7	22	2	1	2	2	G	100	0	60	0	60
82	7	28	2	1	2	2	B	100	0	60	0	60
83	7	28	2	1	2	2	B	100	0	60	0	60
84	7	28	2	1	2	2	BWF	65	35	39	21	60
85	7	24	2	2	1	2	B	100	0	60	0	60
86	7	24	2	2	1	2	BWF	100	0	60	0	60
87	7	24	2	2	1	2	B	96.6667	3.33333	58	2	60
88	7	25	2	2	1	2	B	100	0	60	0	60
89	7	25	2	2	1	2	BWF	96.6667	3.33333	58	2	60
90	7	25	2	2	1	2	RWF	100	0	60	0	60
91	7	32	2	2	2	2	RWF	100	0	60	0	60
92	7	32	2	2	2	2	T	100	0	60	0	60
93	7	32	2	2	2	2	B	85	15	51	9	60
94	7	18	2	2	2	2	B	100	0	60	0	60
95	7	18	2	2	2	2	B	100	0	60	0	60
96	7	18	2	2	2	2	RWF	40	60	24	36	60
1	8	2	1	1	1	1	T	75	25	45	15	60
2	8	2	1	1	1	1	BWF	100	0	60	0	60
3	8	2	1	1	1	1	BWF	100	0	60	0	60
4	8	16	1	1	1	1	RWF	100	0	60	0	60
5	8	16	1	1	1	1	RWF	100	0	60	0	60
6	8	16	1	1	1	1	BWF	100	0	60	0	60
7	8	15	1	1	2	1	GWF	96.6667	3.33333	58	2	60
8	8	15	1	1	2	1	G	100	0	60	0	60
9	8	15	1	1	2	1	BWF	95	5	57	3	60
10	8	3	1	1	2	1	B	100	0	60	0	60
11	8	3	1	1	2	1	B	100	0	60	0	60
12	8	3	1	1	2	1	BWF	100	0	60	0	60
13	8	12	1	2	1	1	B	100	0	60	0	60
14	8	12	1	2	1	1	BWF	93.3333	6.66667	56	4	60
15	8	12	1	2	1	1	B	100	0	60	0	60
16	8	1	1	2	1	1	BWF	100	0	60	0	60
17	8	1	1	2	1	1	BWF	85	15	51	9	60
18	8	1	1	2	1	1	G	100	0	60	0	60
19	8	5	1	2	2	1	G	100	0	60	0	60
20	8	5	1	2	2	1	T	100	0	60	0	60
21	8	5	1	2	2	1	B	100	0	60	0	60
22	8	14	1	2	2	1	BWF	100	0	60	0	60
23	8	14	1	2	2	1	BWF	100	0	60	0	60
24	8	14	1	2	2	1	G	91.6667	8.33333	55	5	60
25	8	11	2	1	1	1	BWF	100	0	60	0	60
26	8	11	2	1	1	1	B	95	5	57	3	60
27	8	11	2	1	1	1	B	100	0	60	0	60
28	8	7	2	1	1	1	BWF	100	0	60	0	60
29	8	7	2	1	1	1	B	100	0	60	0	60
30	8	7	2	1	1	1	BWF	95	5	57	3	60
31	8	6	2	1	2	1	BWF	100	0	60	0	60
32	8	6	2	1	2	1	BWF	0	100	0	60	60
33	8	6	2	1	2	1	BWF	100	0	60	0	60
34	8	10	2	1	2	1	B	88.3333	11.6667	53	7	60
35	8	10	2	1	2	1	BWF	100	0	60	0	60
36	8	10	2	1	2	1	B	98.3333	1.66667	59	1	60
37	8	4	2	2	1	1	BWF	93.3333	6.66667	56	4	60
38	8	4	2	2	1	1	B	100	0	60	0	60
39	8	4	2	2	1	1	BWF	100	0	60	0	60
40	8	9	2	2	1	1	BWF	78.3333	21.6667	47	13	60
41	8	9	2	2	1	1	B	31.6667	68.3333	19	41	60
42	8	9	2	2	1	1	B	100	0	60	0	60
43	8	13	2	2	2	1	B	100	0	60	0	60
44	8	13	2	2	2	1	BWF	100	0	60	0	60
45	8	13	2	2	2	1	B	100	0	60	0	60
46	8	8	2	2	2	1	B	33.3333	66.6667	20	40	60
47	8	8	2	2	2	1	B	100	0	60	0	60
48	8	8	2	2	2	1	BWF	98.3333	1.66667	59	1	60
49	8	20	1	1	1	2	RWF	100	0	60	0	60
50	8	20	1	1	1	2	BWF	100	0	60	0	60
51	8	20	1	1	1	2	BWF	100	0	60	0	60
52	8	31	1	1	1	2	B	100	0	60	0	60
53	8	31	1	1	1	2	B	100	0	60	0	60
54	8	31	1	1	1	2	BWF	71.6667	28.3333	43	17	60
55	8	21	1	1	2	2	B	100	0	60	0	60
56	8	21	1	1	2	2	B	100	0	60	0	60
57	8	21	1	1	2	2	B	.	.	.	.	.
58	8	30	1	1	2	2	BWF	0	100	0	60	60
59	8	30	1	1	2	2	B	100	0	60	0	60
60	8	30	1	1	2	2	B	100	0	60	0	60
61	8	37	1	2	1	2	G	91.6667	8.33333	55	5	60
62	8	37	1	2	1	2	RWF	100	0	60	0	60
63	8	37	1	2	1	2	RWF	100	0	60	0	60
64	8	17	1	2	1	2	B	100	0	60	0	60
65	8	17	1	2	1	2	BWF	100	0	60	0	60
66	8	17	1	2	1	2	B	100	0	60	0	60
67	8	23	1	2	2	2	BWF	100	0	60	0	60
68	8	23	1	2	2	2	G	60	40	36	24	60
69	8	23	1	2	2	2	BWF	100	0	60	0	60
70	8	29	1	2	2	2	B	100	0	60	0	60
71	8	29	1	2	2	2	B	100	0	60	0	60
72	8	29	1	2	2	2	B	100	0	60	0	60
73	8	26	2	1	1	2	B	100	0	60	0	60
74	8	26	2	1	1	2	B	71.6667	28.3333	43	17	60
75	8	26	2	1	1	2	RWF	100	0	60	0	60
76	8	19	2	1	1	2	B	100	0	60	0	60
77	8	19	2	1	1	2	B	100	0	60	0	60
78	8	19	2	1	1	2	G	100	0	60	0	60
79	8	22	2	1	2	2	B	81.6667	18.3333	49	11	60
80	8	22	2	1	2	2	B	96.6667	3.33333	58	2	60
81	8	22	2	1	2	2	G	100	0	60	0	60
82	8	28	2	1	2	2	B	100	0	60	0	60
83	8	28	2	1	2	2	B	100	0	60	0	60
84	8	28	2	1	2	2	BWF	76.6667	23.3333	46	14	60
85	8	24	2	2	1	2	B	100	0	60	0	60
86	8	24	2	2	1	2	BWF	88.3333	11.6667	53	7	60
87	8	24	2	2	1	2	B	73.3333	26.6667	44	16	60
88	8	25	2	2	1	2	B	100	0	60	0	60
89	8	25	2	2	1	2	BWF	88.3333	11.6667	53	7	60
90	8	25	2	2	1	2	RWF	100	0	60	0	60
91	8	32	2	2	2	2	RWF	100	0	60	0	60
92	8	32	2	2	2	2	T	100	0	60	0	60
93	8	32	2	2	2	2	B	100	0	60	0	60
94	8	18	2	2	2	2	B	100	0	60	0	60
95	8	18	2	2	2	2	B	100	0	60	0	60
96	8	18	2	2	2	2	RWF	93.3333	6.66667	56	4	60
1	9	2	1	1	1	1	T	96.6667	3.33333	58	2	60
2	9	2	1	1	1	1	BWF	100	0	60	0	60
3	9	2	1	1	1	1	BWF	85	15	51	9	60
4	9	16	1	1	1	1	RWF	100	0	60	0	60
5	9	16	1	1	1	1	RWF	100	0	60	0	60
6	9	16	1	1	1	1	BWF	100	0	60	0	60
7	9	15	1	1	2	1	GWF	46.6667	53.3333	28	32	60
8	9	15	1	1	2	1	G	100	0	60	0	60
9	9	15	1	1	2	1	BWF	61.6667	38.3333	37	23	60
10	9	3	1	1	2	1	B	38.3333	61.6667	23	37	60
11	9	3	1	1	2	1	B	78.3333	21.6667	47	13	60
12	9	3	1	1	2	1	BWF	100	0	60	0	60
13	9	12	1	2	1	1	B	100	0	60	0	60
14	9	12	1	2	1	1	BWF	85	15	51	9	60
15	9	12	1	2	1	1	B	55	45	33	27	60
16	9	1	1	2	1	1	BWF	100	0	60	0	60
17	9	1	1	2	1	1	BWF	33.3333	66.6667	20	40	60
18	9	1	1	2	1	1	G	71.6667	28.3333	43	17	60
19	9	5	1	2	2	1	G	100	0	60	0	60
20	9	5	1	2	2	1	T	100	0	60	0	60
21	9	5	1	2	2	1	B	61.6667	38.3333	37	23	60
22	9	14	1	2	2	1	BWF	100	0	60	0	60
23	9	14	1	2	2	1	BWF	85	15	51	9	60
24	9	14	1	2	2	1	G	100	0	60	0	60
25	9	11	2	1	1	1	BWF	100	0	60	0	60
26	9	11	2	1	1	1	B	50	50	30	30	60
27	9	11	2	1	1	1	B	100	0	60	0	60
28	9	7	2	1	1	1	BWF	30	70	18	42	60
29	9	7	2	1	1	1	B	100	0	60	0	60
30	9	7	2	1	1	1	BWF	0	100	0	60	60
31	9	6	2	1	2	1	BWF	100	0	60	0	60
32	9	6	2	1	2	1	BWF	0	100	0	60	60
33	9	6	2	1	2	1	BWF	100	0	60	0	60
34	9	10	2	1	2	1	B	26.6667	73.3333	16	44	60
35	9	10	2	1	2	1	BWF	90	10	54	6	60
36	9	10	2	1	2	1	B	35	65	21	39	60
37	9	4	2	2	1	1	BWF	0	100	0	60	60
38	9	4	2	2	1	1	B	100	0	60	0	60
39	9	4	2	2	1	1	BWF	100	0	60	0	60
40	9	9	2	2	1	1	BWF	0	100	0	60	60
41	9	9	2	2	1	1	B	76.6667	23.3333	46	14	60
42	9	9	2	2	1	1	B	6.66667	93.3333	4	56	60
43	9	13	2	2	2	1	B	91.6667	8.33333	55	5	60
44	9	13	2	2	2	1	BWF	75	25	45	15	60
45	9	13	2	2	2	1	B	100	0	60	0	60
46	9	8	2	2	2	1	B	0	100	0	60	60
47	9	8	2	2	2	1	B	95	5	57	3	60
48	9	8	2	2	2	1	BWF	0	100	0	60	60
49	9	20	1	1	1	2	RWF	100	0	60	0	60
50	9	20	1	1	1	2	BWF	28.3333	71.6667	17	43	60
51	9	20	1	1	1	2	BWF	98.3333	1.66667	59	1	60
52	9	31	1	1	1	2	B	90	10	54	6	60
53	9	31	1	1	1	2	B	100	0	60	0	60
54	9	31	1	1	1	2	BWF	85	15	51	9	60
55	9	21	1	1	2	2	B	53.3333	46.6667	32	28	60
56	9	21	1	1	2	2	B	100	0	60	0	60
57	9	21	1	1	2	2	B	.	.	.	.	.
58	9	30	1	1	2	2	BWF	0	100	0	60	60
59	9	30	1	1	2	2	B	100	0	60	0	60
60	9	30	1	1	2	2	B	83.3333	16.6667	50	10	60
61	9	37	1	2	1	2	G	43.3333	56.6667	26	34	60
62	9	37	1	2	1	2	RWF	100	0	60	0	60
63	9	37	1	2	1	2	RWF	80	20	48	12	60
64	9	17	1	2	1	2	B	100	0	60	0	60
65	9	17	1	2	1	2	BWF	0	100	0	60	60
66	9	17	1	2	1	2	B	48.3333	51.6667	29	31	60
67	9	23	1	2	2	2	BWF	100	0	60	0	60
68	9	23	1	2	2	2	G	26.6667	73.3333	16	44	60
69	9	23	1	2	2	2	BWF	100	0	60	0	60
70	9	29	1	2	2	2	B	15	85	9	51	60
71	9	29	1	2	2	2	B	96.6667	3.33333	58	2	60
72	9	29	1	2	2	2	B	100	0	60	0	60
73	9	26	2	1	1	2	B	100	0	60	0	60
74	9	26	2	1	1	2	B	30	70	18	42	60
75	9	26	2	1	1	2	RWF	45	55	27	33	60
76	9	19	2	1	1	2	B	91.6667	8.33333	55	5	60
77	9	19	2	1	1	2	B	26.6667	73.3333	16	44	60
78	9	19	2	1	1	2	G	71.6667	28.3333	43	17	60
79	9	22	2	1	2	2	B	53.3333	46.6667	32	28	60
80	9	22	2	1	2	2	B	100	0	60	0	60
81	9	22	2	1	2	2	G	100	0	60	0	60
82	9	28	2	1	2	2	B	61.6667	38.3333	37	23	60
83	9	28	2	1	2	2	B	100	0	60	0	60
84	9	28	2	1	2	2	BWF	23.3333	76.6667	14	46	60
85	9	24	2	2	1	2	B	100	0	60	0	60
86	9	24	2	2	1	2	BWF	100	0	60	0	60
87	9	24	2	2	1	2	B	38.3333	61.6667	23	37	60
88	9	25	2	2	1	2	B	13.3333	86.6667	8	52	60
89	9	25	2	2	1	2	BWF	0	100	0	60	60
90	9	25	2	2	1	2	RWF	100	0	60	0	60
91	9	32	2	2	2	2	RWF	100	0	60	0	60
92	9	32	2	2	2	2	T	100	0	60	0	60
93	9	32	2	2	2	2	B	100	0	60	0	60
94	9	18	2	2	2	2	B	100	0	60	0	60
95	9	18	2	2	2	2	B	45	55	27	33	60
96	9	18	2	2	2	2	RWF	0	100	0	60	60
1	10	2	1	1	1	1	T	38.3333	61.6667	23	37	60
2	10	2	1	1	1	1	BWF	61.6667	38.3333	37	23	60
3	10	2	1	1	1	1	BWF	96.6667	3.33333	58	2	60
4	10	16	1	1	1	1	RWF	95	5	57	3	60
5	10	16	1	1	1	1	RWF	100	0	60	0	60
6	10	16	1	1	1	1	BWF	36.6667	63.3333	22	38	60
7	10	15	1	1	2	1	GWF	1.66667	98.3333	1	59	60
8	10	15	1	1	2	1	G	85	15	51	9	60
9	10	15	1	1	2	1	BWF	61.6667	38.3333	37	23	60
10	10	3	1	1	2	1	B	100	0	60	0	60
11	10	3	1	1	2	1	B	100	0	60	0	60
12	10	3	1	1	2	1	BWF	100	0	60	0	60
13	10	12	1	2	1	1	B	100	0	60	0	60
14	10	12	1	2	1	1	BWF	91.6667	8.33333	55	5	60
15	10	12	1	2	1	1	B	0	100	0	60	60
16	10	1	1	2	1	1	BWF	100	0	60	0	60
17	10	1	1	2	1	1	BWF	85	15	51	9	60
18	10	1	1	2	1	1	G	85	15	51	9	60
19	10	5	1	2	2	1	G	100	0	60	0	60
20	10	5	1	2	2	1	T	100	0	60	0	60
21	10	5	1	2	2	1	B	95	5	57	3	60
22	10	14	1	2	2	1	BWF	100	0	60	0	60
23	10	14	1	2	2	1	BWF	100	0	60	0	60
24	10	14	1	2	2	1	G	86.6667	13.3333	52	8	60
25	10	11	2	1	1	1	BWF	18.3333	81.6667	11	49	60
26	10	11	2	1	1	1	B	0	100	0	60	60
27	10	11	2	1	1	1	B	100	0	60	0	60
28	10	7	2	1	1	1	BWF	10	90	6	54	60
29	10	7	2	1	1	1	B	1.66667	98.3333	1	59	60
30	10	7	2	1	1	1	BWF	0	100	0	60	60
31	10	6	2	1	2	1	BWF	93.3333	6.66667	56	4	60
32	10	6	2	1	2	1	BWF	0	100	0	60	60
33	10	6	2	1	2	1	BWF	100	0	60	0	60
34	10	10	2	1	2	1	B	21.6667	78.3333	13	47	60
35	10	10	2	1	2	1	BWF	0	100	0	60	60
36	10	10	2	1	2	1	B	0	100	0	60	60
37	10	4	2	2	1	1	BWF	81.6667	18.3333	49	11	60
38	10	4	2	2	1	1	B	58.3333	41.6667	35	25	60
39	10	4	2	2	1	1	BWF	100	0	60	0	60
40	10	9	2	2	1	1	BWF	0	100	0	60	60
41	10	9	2	2	1	1	B	15	85	9	51	60
42	10	9	2	2	1	1	B	13.3333	86.6667	8	52	60
43	10	13	2	2	2	1	B	0	100	0	60	60
44	10	13	2	2	2	1	BWF	83.3333	16.6667	50	10	60
45	10	13	2	2	2	1	B	100	0	60	0	60
46	10	8	2	2	2	1	B	0	100	0	60	60
47	10	8	2	2	2	1	B	56.6667	43.3333	34	26	60
48	10	8	2	2	2	1	BWF	0	100	0	60	60
49	10	20	1	1	1	2	RWF	86.6667	13.3333	52	8	60
50	10	20	1	1	1	2	BWF	70	30	42	18	60
51	10	20	1	1	1	2	BWF	0	100	0	60	60
52	10	31	1	1	1	2	B	75	25	45	15	60
53	10	31	1	1	1	2	B	100	0	60	0	60
54	10	31	1	1	1	2	BWF	96.6667	3.33333	58	2	60
55	10	21	1	1	2	2	B	0	100	0	60	60
56	10	21	1	1	2	2	B	65	35	39	21	60
57	10	21	1	1	2	2	B	.	.	.	.	.
58	10	30	1	1	2	2	BWF	0	100	0	60	60
59	10	30	1	1	2	2	B	88.3333	11.6667	53	7	60
60	10	30	1	1	2	2	B	65	35	39	21	60
61	10	37	1	2	1	2	G	0	100	0	60	60
62	10	37	1	2	1	2	RWF	100	0	60	0	60
63	10	37	1	2	1	2	RWF	95	5	57	3	60
64	10	17	1	2	1	2	B	93.3333	6.66667	56	4	60
65	10	17	1	2	1	2	BWF	71.6667	28.3333	43	17	60
66	10	17	1	2	1	2	B	70	30	42	18	60
67	10	23	1	2	2	2	BWF	100	0	60	0	60
68	10	23	1	2	2	2	G	0	100	0	60	60
69	10	23	1	2	2	2	BWF	100	0	60	0	60
70	10	29	1	2	2	2	B	0	100	0	60	60
71	10	29	1	2	2	2	B	100	0	60	0	60
72	10	29	1	2	2	2	B	78.3333	21.6667	47	13	60
73	10	26	2	1	1	2	B	88.3333	11.6667	53	7	60
74	10	26	2	1	1	2	B	61.6667	38.3333	37	23	60
75	10	26	2	1	1	2	RWF	40	60	24	36	60
76	10	19	2	1	1	2	B	0	100	0	60	60
77	10	19	2	1	1	2	B	0	100	0	60	60
78	10	19	2	1	1	2	G	0	100	0	60	60
79	10	22	2	1	2	2	B	90	10	54	6	60
80	10	22	2	1	2	2	B	100	0	60	0	60
81	10	22	2	1	2	2	G	100	0	60	0	60
82	10	28	2	1	2	2	B	0	100	0	60	60
83	10	28	2	1	2	2	B	100	0	60	0	60
84	10	28	2	1	2	2	BWF	80	20	48	12	60
85	10	24	2	2	1	2	B	91.6667	8.33333	55	5	60
86	10	24	2	2	1	2	BWF	93.3333	6.66667	56	4	60
87	10	24	2	2	1	2	B	43.3333	56.6667	26	34	60
88	10	25	2	2	1	2	B	88.3333	11.6667	53	7	60
89	10	25	2	2	1	2	BWF	0	100	0	60	60
90	10	25	2	2	1	2	RWF	100	0	60	0	60
91	10	32	2	2	2	2	RWF	13.3333	86.6667	8	52	60
92	10	32	2	2	2	2	T	100	0	60	0	60
93	10	32	2	2	2	2	B	81.6667	18.3333	49	11	60
94	10	18	2	2	2	2	B	100	0	60	0	60
95	10	18	2	2	2	2	B	0	100	0	60	60
96	10	18	2	2	2	2	RWF	71.6667	28.3333	43	17	60
1	11	2	1	1	1	1	T	100	0	60	0	60
2	11	2	1	1	1	1	BWF	88.3333	11.6667	53	7	60
3	11	2	1	1	1	1	BWF	100	0	60	0	60
4	11	16	1	1	1	1	RWF	100	0	60	0	60
5	11	16	1	1	1	1	RWF	53.3333	46.6667	32	28	60
6	11	16	1	1	1	1	BWF	0	100	0	60	60
7	11	15	1	1	2	1	GWF	46.6667	53.3333	28	32	60
8	11	15	1	1	2	1	G	100	0	60	0	60
9	11	15	1	1	2	1	BWF	51.6667	48.3333	31	29	60
10	11	3	1	1	2	1	B	11.6667	88.3333	7	53	60
11	11	3	1	1	2	1	B	100	0	60	0	60
12	11	3	1	1	2	1	BWF	100	0	60	0	60
13	11	12	1	2	1	1	B	100	0	60	0	60
14	11	12	1	2	1	1	BWF	0	100	0	60	60
15	11	12	1	2	1	1	B	0	100	0	60	60
16	11	1	1	2	1	1	BWF	100	0	60	0	60
17	11	1	1	2	1	1	BWF	100	0	60	0	60
18	11	1	1	2	1	1	G	80	20	48	12	60
19	11	5	1	2	2	1	G	100	0	60	0	60
20	11	5	1	2	2	1	T	33.3333	66.6667	20	40	60
21	11	5	1	2	2	1	B	61.6667	38.3333	37	23	60
22	11	14	1	2	2	1	BWF	75	25	45	15	60
23	11	14	1	2	2	1	BWF	100	0	60	0	60
24	11	14	1	2	2	1	G	88.3333	11.6667	53	7	60
25	11	11	2	1	1	1	BWF	41.6667	58.3333	25	35	60
26	11	11	2	1	1	1	B	0	100	0	60	60
27	11	11	2	1	1	1	B	55	45	33	27	60
28	11	7	2	1	1	1	BWF	66.6667	33.3333	40	20	60
29	11	7	2	1	1	1	B	0	100	0	60	60
30	11	7	2	1	1	1	BWF	0	100	0	60	60
31	11	6	2	1	2	1	BWF	36.6667	63.3333	22	38	60
32	11	6	2	1	2	1	BWF	0	100	0	60	60
33	11	6	2	1	2	1	BWF	100	0	60	0	60
34	11	10	2	1	2	1	B	0	100	0	60	60
35	11	10	2	1	2	1	BWF	80	20	48	12	60
36	11	10	2	1	2	1	B	0	100	0	60	60
37	11	4	2	2	1	1	BWF	100	0	60	0	60
38	11	4	2	2	1	1	B	90	10	54	6	60
39	11	4	2	2	1	1	BWF	100	0	60	0	60
40	11	9	2	2	1	1	BWF	0	100	0	60	60
41	11	9	2	2	1	1	B	90	10	54	6	60
42	11	9	2	2	1	1	B	100	0	60	0	60
43	11	13	2	2	2	1	B	0	100	0	60	60
44	11	13	2	2	2	1	BWF	3.33333	96.6667	2	58	60
45	11	13	2	2	2	1	B	63.3333	36.6667	38	22	60
46	11	8	2	2	2	1	B	0	100	0	60	60
47	11	8	2	2	2	1	B	53.3333	46.6667	32	28	60
48	11	8	2	2	2	1	BWF	0	100	0	60	60
49	11	20	1	1	1	2	RWF	90	10	54	6	60
50	11	20	1	1	1	2	BWF	0	100	0	60	60
51	11	20	1	1	1	2	BWF	55	45	33	27	60
52	11	31	1	1	1	2	B	0	100	0	60	60
53	11	31	1	1	1	2	B	100	0	60	0	60
54	11	31	1	1	1	2	BWF	65	35	39	21	60
55	11	21	1	1	2	2	B	40	60	24	36	60
56	11	21	1	1	2	2	B	0	100	0	60	60
57	11	21	1	1	2	2	B	.	.	.	.	.
58	11	30	1	1	2	2	BWF	0	100	0	60	60
59	11	30	1	1	2	2	B	100	0	60	0	60
60	11	30	1	1	2	2	B	65	35	39	21	60
61	11	37	1	2	1	2	G	18.3333	81.6667	11	49	60
62	11	37	1	2	1	2	RWF	43.3333	56.6667	26	34	60
63	11	37	1	2	1	2	RWF	51.6667	48.3333	31	29	60
64	11	17	1	2	1	2	B	86.6667	13.3333	52	8	60
65	11	17	1	2	1	2	BWF	41.6667	58.3333	25	35	60
66	11	17	1	2	1	2	B	81.6667	18.3333	49	11	60
67	11	23	1	2	2	2	BWF	60	40	36	24	60
68	11	23	1	2	2	2	G	0	100	0	60	60
69	11	23	1	2	2	2	BWF	100	0	60	0	60
70	11	29	1	2	2	2	B	0	100	0	60	60
71	11	29	1	2	2	2	B	70	30	42	18	60
72	11	29	1	2	2	2	B	85	15	51	9	60
73	11	26	2	1	1	2	B	21.6667	78.3333	13	47	60
74	11	26	2	1	1	2	B	0	100	0	60	60
75	11	26	2	1	1	2	RWF	100	0	60	0	60
76	11	19	2	1	1	2	B	58.3333	41.6667	35	25	60
77	11	19	2	1	1	2	B	66.6667	33.3333	40	20	60
78	11	19	2	1	1	2	G	0	100	0	60	60
79	11	22	2	1	2	2	B	80	20	48	12	60
80	11	22	2	1	2	2	B	38.3333	61.6667	23	37	60
81	11	22	2	1	2	2	G	70	30	42	18	60
82	11	28	2	1	2	2	B	0	100	0	60	60
83	11	28	2	1	2	2	B	100	0	60	0	60
84	11	28	2	1	2	2	BWF	0	100	0	60	60
85	11	24	2	2	1	2	B	38.3333	61.6667	23	37	60
86	11	24	2	2	1	2	BWF	100	0	60	0	60
87	11	24	2	2	1	2	B	0	100	0	60	60
88	11	25	2	2	1	2	B	100	0	60	0	60
89	11	25	2	2	1	2	BWF	0	100	0	60	60
90	11	25	2	2	1	2	RWF	100	0	60	0	60
91	11	32	2	2	2	2	RWF	68.3333	31.6667	41	19	60
92	11	32	2	2	2	2	T	100	0	60	0	60
93	11	32	2	2	2	2	B	70	30	42	18	60
94	11	18	2	2	2	2	B	95	5	57	3	60
95	11	18	2	2	2	2	B	0	100	0	60	60
96	11	18	2	2	2	2	RWF	0	100	0	60	60
1	12	2	1	1	1	1	T	45	55	27	33	60
2	12	2	1	1	1	1	BWF	68.3333	31.6667	41	19	60
3	12	2	1	1	1	1	BWF	100	0	60	0	60
4	12	16	1	1	1	1	RWF	100	0	60	0	60
5	12	16	1	1	1	1	RWF	93.3333	6.66667	56	4	60
6	12	16	1	1	1	1	BWF	53.3333	46.6667	32	28	60
7	12	15	1	1	2	1	GWF	100	0	60	0	60
8	12	15	1	1	2	1	G	76.6667	23.3333	46	14	60
9	12	15	1	1	2	1	BWF	83.3333	16.6667	50	10	60
10	12	3	1	1	2	1	B	66.6667	33.3333	40	20	60
11	12	3	1	1	2	1	B	76.6667	23.3333	46	14	60
12	12	3	1	1	2	1	BWF	66.6667	33.3333	40	20	60
13	12	12	1	2	1	1	B	100	0	60	0	60
14	12	12	1	2	1	1	BWF	78.3333	21.6667	47	13	60
15	12	12	1	2	1	1	B	38.3333	61.6667	23	37	60
16	12	1	1	2	1	1	BWF	100	0	60	0	60
17	12	1	1	2	1	1	BWF	100	0	60	0	60
18	12	1	1	2	1	1	G	100	0	60	0	60
19	12	5	1	2	2	1	G	100	0	60	0	60
20	12	5	1	2	2	1	T	35	65	21	39	60
21	12	5	1	2	2	1	B	100	0	60	0	60
22	12	14	1	2	2	1	BWF	66.6667	33.3333	40	20	60
23	12	14	1	2	2	1	BWF	100	0	60	0	60
24	12	14	1	2	2	1	G	93.3333	6.66667	56	4	60
25	12	11	2	1	1	1	BWF	100	0	60	0	60
26	12	11	2	1	1	1	B	73.3333	26.6667	44	16	60
27	12	11	2	1	1	1	B	90	10	54	6	60
28	12	7	2	1	1	1	BWF	0	100	0	60	60
29	12	7	2	1	1	1	B	30	70	18	42	60
30	12	7	2	1	1	1	BWF	31.6667	68.3333	19	41	60
31	12	6	2	1	2	1	BWF	43.3333	56.6667	26	34	60
32	12	6	2	1	2	1	BWF	0	100	0	60	60
33	12	6	2	1	2	1	BWF	70	30	42	18	60
34	12	10	2	1	2	1	B	35	65	21	39	60
35	12	10	2	1	2	1	BWF	100	0	60	0	60
36	12	10	2	1	2	1	B	35	65	21	39	60
37	12	4	2	2	1	1	BWF	100	0	60	0	60
38	12	4	2	2	1	1	B	35	65	21	39	60
39	12	4	2	2	1	1	BWF	100	0	60	0	60
40	12	9	2	2	1	1	BWF	31.6667	68.3333	19	41	60
41	12	9	2	2	1	1	B	100	0	60	0	60
42	12	9	2	2	1	1	B	100	0	60	0	60
43	12	13	2	2	2	1	B	36.6667	63.3333	22	38	60
44	12	13	2	2	2	1	BWF	36.6667	63.3333	22	38	60
45	12	13	2	2	2	1	B	100	0	60	0	60
46	12	8	2	2	2	1	B	31.6667	68.3333	19	41	60
47	12	8	2	2	2	1	B	100	0	60	0	60
48	12	8	2	2	2	1	BWF	31.6667	68.3333	19	41	60
49	12	20	1	1	1	2	RWF	56.6667	43.3333	34	26	60
50	12	20	1	1	1	2	BWF	76.6667	23.3333	46	14	60
51	12	20	1	1	1	2	BWF	100	0	60	0	60
52	12	31	1	1	1	2	B	41.6667	58.3333	25	35	60
53	12	31	1	1	1	2	B	100	0	60	0	60
54	12	31	1	1	1	2	BWF	100	0	60	0	60
55	12	21	1	1	2	2	B	100	0	60	0	60
56	12	21	1	1	2	2	B	43.3333	56.6667	26	34	60
57	12	21	1	1	2	2	B	.	.	.	.	.
58	12	30	1	1	2	2	BWF	0	100	0	60	60
59	12	30	1	1	2	2	B	76.6667	23.3333	46	14	60
60	12	30	1	1	2	2	B	81.6667	18.3333	49	11	60
61	12	37	1	2	1	2	G	41.6667	58.3333	25	35	60
62	12	37	1	2	1	2	RWF	68.3333	31.6667	41	19	60
63	12	37	1	2	1	2	RWF	83.3333	16.6667	50	10	60
64	12	17	1	2	1	2	B	63.3333	36.6667	38	22	60
65	12	17	1	2	1	2	BWF	43.3333	56.6667	26	34	60
66	12	17	1	2	1	2	B	73.3333	26.6667	44	16	60
67	12	23	1	2	2	2	BWF	41.6667	58.3333	25	35	60
68	12	23	1	2	2	2	G	45	55	27	33	60
69	12	23	1	2	2	2	BWF	100	0	60	0	60
70	12	29	1	2	2	2	B	43.3333	56.6667	26	34	60
71	12	29	1	2	2	2	B	53.3333	46.6667	32	28	60
72	12	29	1	2	2	2	B	98.3333	1.66667	59	1	60
73	12	26	2	1	1	2	B	43.3333	56.6667	26	34	60
74	12	26	2	1	1	2	B	41.6667	58.3333	25	35	60
75	12	26	2	1	1	2	RWF	100	0	60	0	60
76	12	19	2	1	1	2	B	65	35	39	21	60
77	12	19	2	1	1	2	B	93.3333	6.66667	56	4	60
78	12	19	2	1	1	2	G	40	60	24	36	60
79	12	22	2	1	2	2	B	70	30	42	18	60
80	12	22	2	1	2	2	B	41.6667	58.3333	25	35	60
81	12	22	2	1	2	2	G	41.6667	58.3333	25	35	60
82	12	28	2	1	2	2	B	95	5	57	3	60
83	12	28	2	1	2	2	B	100	0	60	0	60
84	12	28	2	1	2	2	BWF	43.3333	56.6667	26	34	60
85	12	24	2	2	1	2	B	100	0	60	0	60
86	12	24	2	2	1	2	BWF	100	0	60	0	60
87	12	24	2	2	1	2	B	55	45	33	27	60
88	12	25	2	2	1	2	B	100	0	60	0	60
89	12	25	2	2	1	2	BWF	40	60	24	36	60
90	12	25	2	2	1	2	RWF	60	40	36	24	60
91	12	32	2	2	2	2	RWF	100	0	60	0	60
92	12	32	2	2	2	2	T	100	0	60	0	60
93	12	32	2	2	2	2	B	45	55	27	33	60
94	12	18	2	2	2	2	B	100	0	60	0	60
95	12	18	2	2	2	2	B	43.3333	56.6667	26	34	60
96	12	18	2	2	2	2	RWF	41.6667	58.3333	25	35	60
1	13	2	1	1	1	1	T	100	0	60	0	60
2	13	2	1	1	1	1	BWF	88.3333	11.6667	53	7	60
3	13	2	1	1	1	1	BWF	100	0	60	0	60
4	13	16	1	1	1	1	RWF	100	0	60	0	60
5	13	16	1	1	1	1	RWF	100	0	60	0	60
6	13	16	1	1	1	1	BWF	100	0	60	0	60
7	13	15	1	1	2	1	GWF	100	0	60	0	60
8	13	15	1	1	2	1	G	100	0	60	0	60
9	13	15	1	1	2	1	BWF	28.3333	71.6667	17	43	60
10	13	3	1	1	2	1	B	100	0	60	0	60
11	13	3	1	1	2	1	B	100	0	60	0	60
12	13	3	1	1	2	1	BWF	100	0	60	0	60
13	13	12	1	2	1	1	B	100	0	60	0	60
14	13	12	1	2	1	1	BWF	61.6667	38.3333	37	23	60
15	13	12	1	2	1	1	B	100	0	60	0	60
16	13	1	1	2	1	1	BWF	100	0	60	0	60
17	13	1	1	2	1	1	BWF	73.3333	26.6667	44	16	60
18	13	1	1	2	1	1	G	100	0	60	0	60
19	13	5	1	2	2	1	G	100	0	60	0	60
20	13	5	1	2	2	1	T	100	0	60	0	60
21	13	5	1	2	2	1	B	100	0	60	0	60
22	13	14	1	2	2	1	BWF	100	0	60	0	60
23	13	14	1	2	2	1	BWF	100	0	60	0	60
24	13	14	1	2	2	1	G	100	0	60	0	60
25	13	11	2	1	1	1	BWF	100	0	60	0	60
26	13	11	2	1	1	1	B	95	5	57	3	60
27	13	11	2	1	1	1	B	100	0	60	0	60
28	13	7	2	1	1	1	BWF	0	100	0	60	60
29	13	7	2	1	1	1	B	100	0	60	0	60
30	13	7	2	1	1	1	BWF	100	0	60	0	60
31	13	6	2	1	2	1	BWF	100	0	60	0	60
32	13	6	2	1	2	1	BWF	0	100	0	60	60
33	13	6	2	1	2	1	BWF	100	0	60	0	60
34	13	10	2	1	2	1	B	51.6667	48.3333	31	29	60
35	13	10	2	1	2	1	BWF	100	0	60	0	60
36	13	10	2	1	2	1	B	100	0	60	0	60
37	13	4	2	2	1	1	BWF	100	0	60	0	60
38	13	4	2	2	1	1	B	0	100	0	60	60
39	13	4	2	2	1	1	BWF	100	0	60	0	60
40	13	9	2	2	1	1	BWF	100	0	60	0	60
41	13	9	2	2	1	1	B	100	0	60	0	60
42	13	9	2	2	1	1	B	100	0	60	0	60
43	13	13	2	2	2	1	B	100	0	60	0	60
44	13	13	2	2	2	1	BWF	100	0	60	0	60
45	13	13	2	2	2	1	B	85	15	51	9	60
46	13	8	2	2	2	1	B	100	0	60	0	60
47	13	8	2	2	2	1	B	100	0	60	0	60
48	13	8	2	2	2	1	BWF	100	0	60	0	60
49	13	20	1	1	1	2	RWF	100	0	60	0	60
50	13	20	1	1	1	2	BWF	86.6667	13.3333	52	8	60
51	13	20	1	1	1	2	BWF	100	0	60	0	60
52	13	31	1	1	1	2	B	81.6667	18.3333	49	11	60
53	13	31	1	1	1	2	B	100	0	60	0	60
54	13	31	1	1	1	2	BWF	100	0	60	0	60
55	13	21	1	1	2	2	B	75	25	45	15	60
56	13	21	1	1	2	2	B	100	0	60	0	60
57	13	21	1	1	2	2	B	.	.	.	.	.
58	13	30	1	1	2	2	BWF	0	100	0	60	60
59	13	30	1	1	2	2	B	100	0	60	0	60
60	13	30	1	1	2	2	B	100	0	60	0	60
61	13	37	1	2	1	2	G	100	0	60	0	60
62	13	37	1	2	1	2	RWF	100	0	60	0	60
63	13	37	1	2	1	2	RWF	100	0	60	0	60
64	13	17	1	2	1	2	B	100	0	60	0	60
65	13	17	1	2	1	2	BWF	100	0	60	0	60
66	13	17	1	2	1	2	B	100	0	60	0	60
67	13	23	1	2	2	2	BWF	100	0	60	0	60
68	13	23	1	2	2	2	G	38.3333	61.6667	23	37	60
69	13	23	1	2	2	2	BWF	100	0	60	0	60
70	13	29	1	2	2	2	B	91.6667	8.33333	55	5	60
71	13	29	1	2	2	2	B	100	0	60	0	60
72	13	29	1	2	2	2	B	100	0	60	0	60
73	13	26	2	1	1	2	B	100	0	60	0	60
74	13	26	2	1	1	2	B	100	0	60	0	60
75	13	26	2	1	1	2	RWF	100	0	60	0	60
76	13	19	2	1	1	2	B	100	0	60	0	60
77	13	19	2	1	1	2	B	100	0	60	0	60
78	13	19	2	1	1	2	G	100	0	60	0	60
79	13	22	2	1	2	2	B	100	0	60	0	60
80	13	22	2	1	2	2	B	95	5	57	3	60
81	13	22	2	1	2	2	G	100	0	60	0	60
82	13	28	2	1	2	2	B	100	0	60	0	60
83	13	28	2	1	2	2	B	100	0	60	0	60
84	13	28	2	1	2	2	BWF	100	0	60	0	60
85	13	24	2	2	1	2	B	100	0	60	0	60
86	13	24	2	2	1	2	BWF	100	0	60	0	60
87	13	24	2	2	1	2	B	93.3333	6.66667	56	4	60
88	13	25	2	2	1	2	B	100	0	60	0	60
89	13	25	2	2	1	2	BWF	100	0	60	0	60
90	13	25	2	2	1	2	RWF	100	0	60	0	60
91	13	32	2	2	2	2	RWF	100	0	60	0	60
92	13	32	2	2	2	2	T	100	0	60	0	60
93	13	32	2	2	2	2	B	66.6667	33.3333	40	20	60
94	13	18	2	2	2	2	B	100	0	60	0	60
95	13	18	2	2	2	2	B	100	0	60	0	60
96	13	18	2	2	2	2	RWF	100	0	60	0	60
1	14	2	1	1	1	1	T	100	0	60	0	60
2	14	2	1	1	1	1	BWF	100	0	60	0	60
3	14	2	1	1	1	1	BWF	100	0	60	0	60
4	14	16	1	1	1	1	RWF	100	0	60	0	60
5	14	16	1	1	1	1	RWF	100	0	60	0	60
6	14	16	1	1	1	1	BWF	100	0	60	0	60
7	14	15	1	1	2	1	GWF	100	0	60	0	60
8	14	15	1	1	2	1	G	100	0	60	0	60
9	14	15	1	1	2	1	BWF	73.3333	26.6667	44	16	60
10	14	3	1	1	2	1	B	95	5	57	3	60
11	14	3	1	1	2	1	B	100	0	60	0	60
12	14	3	1	1	2	1	BWF	100	0	60	0	60
13	14	12	1	2	1	1	B	100	0	60	0	60
14	14	12	1	2	1	1	BWF	70	30	42	18	60
15	14	12	1	2	1	1	B	100	0	60	0	60
16	14	1	1	2	1	1	BWF	100	0	60	0	60
17	14	1	1	2	1	1	BWF	100	0	60	0	60
18	14	1	1	2	1	1	G	100	0	60	0	60
19	14	5	1	2	2	1	G	100	0	60	0	60
20	14	5	1	2	2	1	T	100	0	60	0	60
21	14	5	1	2	2	1	B	100	0	60	0	60
22	14	14	1	2	2	1	BWF	100	0	60	0	60
23	14	14	1	2	2	1	BWF	100	0	60	0	60
24	14	14	1	2	2	1	G	100	0	60	0	60
25	14	11	2	1	1	1	BWF	100	0	60	0	60
26	14	11	2	1	1	1	B	100	0	60	0	60
27	14	11	2	1	1	1	B	100	0	60	0	60
28	14	7	2	1	1	1	BWF	53.3333	46.6667	32	28	60
29	14	7	2	1	1	1	B	100	0	60	0	60
30	14	7	2	1	1	1	BWF	100	0	60	0	60
31	14	6	2	1	2	1	BWF	100	0	60	0	60
32	14	6	2	1	2	1	BWF	0	100	0	60	60
33	14	6	2	1	2	1	BWF	100	0	60	0	60
34	14	10	2	1	2	1	B	21.6667	78.3333	13	47	60
35	14	10	2	1	2	1	BWF	100	0	60	0	60
36	14	10	2	1	2	1	B	100	0	60	0	60
37	14	4	2	2	1	1	BWF	100	0	60	0	60
38	14	4	2	2	1	1	B	30	70	18	42	60
39	14	4	2	2	1	1	BWF	100	0	60	0	60
40	14	9	2	2	1	1	BWF	100	0	60	0	60
41	14	9	2	2	1	1	B	100	0	60	0	60
42	14	9	2	2	1	1	B	100	0	60	0	60
43	14	13	2	2	2	1	B	100	0	60	0	60
44	14	13	2	2	2	1	BWF	100	0	60	0	60
45	14	13	2	2	2	1	B	100	0	60	0	60
46	14	8	2	2	2	1	B	98.3333	1.66667	59	1	60
47	14	8	2	2	2	1	B	100	0	60	0	60
48	14	8	2	2	2	1	BWF	100	0	60	0	60
49	14	20	1	1	1	2	RWF	100	0	60	0	60
50	14	20	1	1	1	2	BWF	73.3333	26.6667	44	16	60
51	14	20	1	1	1	2	BWF	100	0	60	0	60
52	14	31	1	1	1	2	B	53.3333	46.6667	32	28	60
53	14	31	1	1	1	2	B	100	0	60	0	60
54	14	31	1	1	1	2	BWF	100	0	60	0	60
55	14	21	1	1	2	2	B	96.6667	3.33333	58	2	60
56	14	21	1	1	2	2	B	100	0	60	0	60
57	14	21	1	1	2	2	B	.	.	.	.	.
58	14	30	1	1	2	2	BWF	0	100	0	60	60
59	14	30	1	1	2	2	B	100	0	60	0	60
60	14	30	1	1	2	2	B	100	0	60	0	60
61	14	37	1	2	1	2	G	100	0	60	0	60
62	14	37	1	2	1	2	RWF	100	0	60	0	60
63	14	37	1	2	1	2	RWF	91.6667	8.33333	55	5	60
64	14	17	1	2	1	2	B	100	0	60	0	60
65	14	17	1	2	1	2	BWF	85	15	51	9	60
66	14	17	1	2	1	2	B	100	0	60	0	60
67	14	23	1	2	2	2	BWF	96.6667	3.33333	58	2	60
68	14	23	1	2	2	2	G	66.6667	33.3333	40	20	60
69	14	23	1	2	2	2	BWF	100	0	60	0	60
70	14	29	1	2	2	2	B	91.6667	8.33333	55	5	60
71	14	29	1	2	2	2	B	100	0	60	0	60
72	14	29	1	2	2	2	B	100	0	60	0	60
73	14	26	2	1	1	2	B	100	0	60	0	60
74	14	26	2	1	1	2	B	100	0	60	0	60
75	14	26	2	1	1	2	RWF	100	0	60	0	60
76	14	19	2	1	1	2	B	100	0	60	0	60
77	14	19	2	1	1	2	B	100	0	60	0	60
78	14	19	2	1	1	2	G	100	0	60	0	60
79	14	22	2	1	2	2	B	100	0	60	0	60
80	14	22	2	1	2	2	B	100	0	60	0	60
81	14	22	2	1	2	2	G	100	0	60	0	60
82	14	28	2	1	2	2	B	100	0	60	0	60
83	14	28	2	1	2	2	B	96.6667	3.33333	58	2	60
84	14	28	2	1	2	2	BWF	100	0	60	0	60
85	14	24	2	2	1	2	B	100	0	60	0	60
86	14	24	2	2	1	2	BWF	100	0	60	0	60
87	14	24	2	2	1	2	B	100	0	60	0	60
88	14	25	2	2	1	2	B	100	0	60	0	60
89	14	25	2	2	1	2	BWF	100	0	60	0	60
90	14	25	2	2	1	2	RWF	100	0	60	0	60
91	14	32	2	2	2	2	RWF	100	0	60	0	60
92	14	32	2	2	2	2	T	100	0	60	0	60
93	14	32	2	2	2	2	B	98.3333	1.66667	59	1	60
94	14	18	2	2	2	2	B	100	0	60	0	60
95	14	18	2	2	2	2	B	100	0	60	0	60
96	14	18	2	2	2	2	RWF	100	0	60	0	60
1	15	2	1	1	1	1	T	100	0	60	0	60
2	15	2	1	1	1	1	BWF	100	0	60	0	60
3	15	2	1	1	1	1	BWF	100	0	60	0	60
4	15	16	1	1	1	1	RWF	100	0	60	0	60
5	15	16	1	1	1	1	RWF	100	0	60	0	60
6	15	16	1	1	1	1	BWF	100	0	60	0	60
7	15	15	1	1	2	1	GWF	100	0	60	0	60
8	15	15	1	1	2	1	G	100	0	60	0	60
9	15	15	1	1	2	1	BWF	100	0	60	0	60
10	15	3	1	1	2	1	B	100	0	60	0	60
11	15	3	1	1	2	1	B	100	0	60	0	60
12	15	3	1	1	2	1	BWF	100	0	60	0	60
13	15	12	1	2	1	1	B	100	0	60	0	60
14	15	12	1	2	1	1	BWF	100	0	60	0	60
15	15	12	1	2	1	1	B	100	0	60	0	60
16	15	1	1	2	1	1	BWF	100	0	60	0	60
17	15	1	1	2	1	1	BWF	100	0	60	0	60
18	15	1	1	2	1	1	G	100	0	60	0	60
19	15	5	1	2	2	1	G	100	0	60	0	60
20	15	5	1	2	2	1	T	100	0	60	0	60
21	15	5	1	2	2	1	B	100	0	60	0	60
22	15	14	1	2	2	1	BWF	96.6667	3.33333	58	2	60
23	15	14	1	2	2	1	BWF	100	0	60	0	60
24	15	14	1	2	2	1	G	100	0	60	0	60
25	15	11	2	1	1	1	BWF	100	0	60	0	60
26	15	11	2	1	1	1	B	100	0	60	0	60
27	15	11	2	1	1	1	B	100	0	60	0	60
28	15	7	2	1	1	1	BWF	100	0	60	0	60
29	15	7	2	1	1	1	B	100	0	60	0	60
30	15	7	2	1	1	1	BWF	100	0	60	0	60
31	15	6	2	1	2	1	BWF	100	0	60	0	60
32	15	6	2	1	2	1	BWF	0	100	0	60	60
33	15	6	2	1	2	1	BWF	100	0	60	0	60
34	15	10	2	1	2	1	B	100	0	60	0	60
35	15	10	2	1	2	1	BWF	100	0	60	0	60
36	15	10	2	1	2	1	B	100	0	60	0	60
37	15	4	2	2	1	1	BWF	100	0	60	0	60
38	15	4	2	2	1	1	B	100	0	60	0	60
39	15	4	2	2	1	1	BWF	100	0	60	0	60
40	15	9	2	2	1	1	BWF	100	0	60	0	60
41	15	9	2	2	1	1	B	100	0	60	0	60
42	15	9	2	2	1	1	B	96.6667	3.33333	58	2	60
43	15	13	2	2	2	1	B	100	0	60	0	60
44	15	13	2	2	2	1	BWF	100	0	60	0	60
45	15	13	2	2	2	1	B	100	0	60	0	60
46	15	8	2	2	2	1	B	86.6667	13.3333	52	8	60
47	15	8	2	2	2	1	B	95	5	57	3	60
48	15	8	2	2	2	1	BWF	100	0	60	0	60
49	15	20	1	1	1	2	RWF	100	0	60	0	60
50	15	20	1	1	1	2	BWF	40	60	24	36	60
51	15	20	1	1	1	2	BWF	100	0	60	0	60
52	15	31	1	1	1	2	B	100	0	60	0	60
53	15	31	1	1	1	2	B	100	0	60	0	60
54	15	31	1	1	1	2	BWF	100	0	60	0	60
55	15	21	1	1	2	2	B	100	0	60	0	60
56	15	21	1	1	2	2	B	100	0	60	0	60
57	15	21	1	1	2	2	B	.	.	.	.	.
58	15	30	1	1	2	2	BWF	0	100	0	60	60
59	15	30	1	1	2	2	B	100	0	60	0	60
60	15	30	1	1	2	2	B	90	10	54	6	60
61	15	37	1	2	1	2	G	100	0	60	0	60
62	15	37	1	2	1	2	RWF	100	0	60	0	60
63	15	37	1	2	1	2	RWF	100	0	60	0	60
64	15	17	1	2	1	2	B	100	0	60	0	60
65	15	17	1	2	1	2	BWF	100	0	60	0	60
66	15	17	1	2	1	2	B	100	0	60	0	60
67	15	23	1	2	2	2	BWF	100	0	60	0	60
68	15	23	1	2	2	2	G	100	0	60	0	60
69	15	23	1	2	2	2	BWF	100	0	60	0	60
70	15	29	1	2	2	2	B	96.6667	3.33333	58	2	60
71	15	29	1	2	2	2	B	100	0	60	0	60
72	15	29	1	2	2	2	B	100	0	60	0	60
73	15	26	2	1	1	2	B	100	0	60	0	60
74	15	26	2	1	1	2	B	100	0	60	0	60
75	15	26	2	1	1	2	RWF	100	0	60	0	60
76	15	19	2	1	1	2	B	100	0	60	0	60
77	15	19	2	1	1	2	B	100	0	60	0	60
78	15	19	2	1	1	2	G	100	0	60	0	60
79	15	22	2	1	2	2	B	100	0	60	0	60
80	15	22	2	1	2	2	B	100	0	60	0	60
81	15	22	2	1	2	2	G	100	0	60	0	60
82	15	28	2	1	2	2	B	100	0	60	0	60
83	15	28	2	1	2	2	B	100	0	60	0	60
84	15	28	2	1	2	2	BWF	100	0	60	0	60
85	15	24	2	2	1	2	B	100	0	60	0	60
86	15	24	2	2	1	2	BWF	100	0	60	0	60
87	15	24	2	2	1	2	B	100	0	60	0	60
88	15	25	2	2	1	2	B	100	0	60	0	60
89	15	25	2	2	1	2	BWF	100	0	60	0	60
90	15	25	2	2	1	2	RWF	100	0	60	0	60
91	15	32	2	2	2	2	RWF	100	0	60	0	60
92	15	32	2	2	2	2	T	100	0	60	0	60
93	15	32	2	2	2	2	B	100	0	60	0	60
94	15	18	2	2	2	2	B	100	0	60	0	60
95	15	18	2	2	2	2	B	100	0	60	0	60
96	15	18	2	2	2	2	RWF	100	0	60	0	60
1	16	2	1	1	1	1	T	100	0	60	0	60
2	16	2	1	1	1	1	BWF	100	0	60	0	60
3	16	2	1	1	1	1	BWF	100	0	60	0	60
4	16	16	1	1	1	1	RWF	100	0	60	0	60
5	16	16	1	1	1	1	RWF	100	0	60	0	60
6	16	16	1	1	1	1	BWF	100	0	60	0	60
7	16	15	1	1	2	1	GWF	100	0	60	0	60
8	16	15	1	1	2	1	G	100	0	60	0	60
9	16	15	1	1	2	1	BWF	100	0	60	0	60
10	16	3	1	1	2	1	B	100	0	60	0	60
11	16	3	1	1	2	1	B	100	0	60	0	60
12	16	3	1	1	2	1	BWF	100	0	60	0	60
13	16	12	1	2	1	1	B	91.6667	8.33333	55	5	60
14	16	12	1	2	1	1	BWF	100	0	60	0	60
15	16	12	1	2	1	1	B	95	5	57	3	60
16	16	1	1	2	1	1	BWF	100	0	60	0	60
17	16	1	1	2	1	1	BWF	100	0	60	0	60
18	16	1	1	2	1	1	G	100	0	60	0	60
19	16	5	1	2	2	1	G	100	0	60	0	60
20	16	5	1	2	2	1	T	100	0	60	0	60
21	16	5	1	2	2	1	B	100	0	60	0	60
22	16	14	1	2	2	1	BWF	100	0	60	0	60
23	16	14	1	2	2	1	BWF	100	0	60	0	60
24	16	14	1	2	2	1	G	100	0	60	0	60
25	16	11	2	1	1	1	BWF	100	0	60	0	60
26	16	11	2	1	1	1	B	100	0	60	0	60
27	16	11	2	1	1	1	B	100	0	60	0	60
28	16	7	2	1	1	1	BWF	100	0	60	0	60
29	16	7	2	1	1	1	B	100	0	60	0	60
30	16	7	2	1	1	1	BWF	100	0	60	0	60
31	16	6	2	1	2	1	BWF	100	0	60	0	60
32	16	6	2	1	2	1	BWF	0	100	0	60	60
33	16	6	2	1	2	1	BWF	100	0	60	0	60
34	16	10	2	1	2	1	B	100	0	60	0	60
35	16	10	2	1	2	1	BWF	100	0	60	0	60
36	16	10	2	1	2	1	B	100	0	60	0	60
37	16	4	2	2	1	1	BWF	100	0	60	0	60
38	16	4	2	2	1	1	B	100	0	60	0	60
39	16	4	2	2	1	1	BWF	100	0	60	0	60
40	16	9	2	2	1	1	BWF	100	0	60	0	60
41	16	9	2	2	1	1	B	100	0	60	0	60
42	16	9	2	2	1	1	B	100	0	60	0	60
43	16	13	2	2	2	1	B	100	0	60	0	60
44	16	13	2	2	2	1	BWF	100	0	60	0	60
45	16	13	2	2	2	1	B	100	0	60	0	60
46	16	8	2	2	2	1	B	98.3333	1.66667	59	1	60
47	16	8	2	2	2	1	B	100	0	60	0	60
48	16	8	2	2	2	1	BWF	100	0	60	0	60
49	16	20	1	1	1	2	RWF	96.6667	3.33333	58	2	60
50	16	20	1	1	1	2	BWF	100	0	60	0	60
51	16	20	1	1	1	2	BWF	100	0	60	0	60
52	16	31	1	1	1	2	B	96.6667	3.33333	58	2	60
53	16	31	1	1	1	2	B	100	0	60	0	60
54	16	31	1	1	1	2	BWF	100	0	60	0	60
55	16	21	1	1	2	2	B	100	0	60	0	60
56	16	21	1	1	2	2	B	100	0	60	0	60
57	16	21	1	1	2	2	B	.	.	.	.	.
58	16	30	1	1	2	2	BWF	0	100	0	60	60
59	16	30	1	1	2	2	B	100	0	60	0	60
60	16	30	1	1	2	2	B	100	0	60	0	60
61	16	37	1	2	1	2	G	100	0	60	0	60
62	16	37	1	2	1	2	RWF	100	0	60	0	60
63	16	37	1	2	1	2	RWF	100	0	60	0	60
64	16	17	1	2	1	2	B	100	0	60	0	60
65	16	17	1	2	1	2	BWF	100	0	60	0	60
66	16	17	1	2	1	2	B	100	0	60	0	60
67	16	23	1	2	2	2	BWF	100	0	60	0	60
68	16	23	1	2	2	2	G	100	0	60	0	60
69	16	23	1	2	2	2	BWF	100	0	60	0	60
70	16	29	1	2	2	2	B	100	0	60	0	60
71	16	29	1	2	2	2	B	100	0	60	0	60
72	16	29	1	2	2	2	B	100	0	60	0	60
73	16	26	2	1	1	2	B	100	0	60	0	60
74	16	26	2	1	1	2	B	100	0	60	0	60
75	16	26	2	1	1	2	RWF	100	0	60	0	60
76	16	19	2	1	1	2	B	100	0	60	0	60
77	16	19	2	1	1	2	B	100	0	60	0	60
78	16	19	2	1	1	2	G	100	0	60	0	60
79	16	22	2	1	2	2	B	100	0	60	0	60
80	16	22	2	1	2	2	B	100	0	60	0	60
81	16	22	2	1	2	2	G	100	0	60	0	60
82	16	28	2	1	2	2	B	100	0	60	0	60
83	16	28	2	1	2	2	B	100	0	60	0	60
84	16	28	2	1	2	2	BWF	100	0	60	0	60
85	16	24	2	2	1	2	B	100	0	60	0	60
86	16	24	2	2	1	2	BWF	100	0	60	0	60
87	16	24	2	2	1	2	B	100	0	60	0	60
88	16	25	2	2	1	2	B	100	0	60	0	60
89	16	25	2	2	1	2	BWF	100	0	60	0	60
90	16	25	2	2	1	2	RWF	100	0	60	0	60
91	16	32	2	2	2	2	RWF	100	0	60	0	60
92	16	32	2	2	2	2	T	100	0	60	0	60
93	16	32	2	2	2	2	B	100	0	60	0	60
94	16	18	2	2	2	2	B	100	0	60	0	60
95	16	18	2	2	2	2	B	100	0	60	0	60
96	16	18	2	2	2	2	RWF	100	0	60	0	60
1	17	2	1	1	1	1	T	100	0	60	0	60
2	17	2	1	1	1	1	BWF	100	0	60	0	60
3	17	2	1	1	1	1	BWF	100	0	60	0	60
4	17	16	1	1	1	1	RWF	100	0	60	0	60
5	17	16	1	1	1	1	RWF	100	0	60	0	60
6	17	16	1	1	1	1	BWF	100	0	60	0	60
7	17	15	1	1	2	1	GWF	100	0	60	0	60
8	17	15	1	1	2	1	G	100	0	60	0	60
9	17	15	1	1	2	1	BWF	100	0	60	0	60
10	17	3	1	1	2	1	B	100	0	60	0	60
11	17	3	1	1	2	1	B	100	0	60	0	60
12	17	3	1	1	2	1	BWF	100	0	60	0	60
13	17	12	1	2	1	1	B	100	0	60	0	60
14	17	12	1	2	1	1	BWF	100	0	60	0	60
15	17	12	1	2	1	1	B	100	0	60	0	60
16	17	1	1	2	1	1	BWF	100	0	60	0	60
17	17	1	1	2	1	1	BWF	100	0	60	0	60
18	17	1	1	2	1	1	G	100	0	60	0	60
19	17	5	1	2	2	1	G	100	0	60	0	60
20	17	5	1	2	2	1	T	100	0	60	0	60
21	17	5	1	2	2	1	B	100	0	60	0	60
22	17	14	1	2	2	1	BWF	100	0	60	0	60
23	17	14	1	2	2	1	BWF	100	0	60	0	60
24	17	14	1	2	2	1	G	100	0	60	0	60
25	17	11	2	1	1	1	BWF	100	0	60	0	60
26	17	11	2	1	1	1	B	100	0	60	0	60
27	17	11	2	1	1	1	B	100	0	60	0	60
28	17	7	2	1	1	1	BWF	100	0	60	0	60
29	17	7	2	1	1	1	B	100	0	60	0	60
30	17	7	2	1	1	1	BWF	100	0	60	0	60
31	17	6	2	1	2	1	BWF	100	0	60	0	60
32	17	6	2	1	2	1	BWF	0	100	0	60	60
33	17	6	2	1	2	1	BWF	100	0	60	0	60
34	17	10	2	1	2	1	B	98.3333	1.66667	59	1	60
35	17	10	2	1	2	1	BWF	100	0	60	0	60
36	17	10	2	1	2	1	B	100	0	60	0	60
37	17	4	2	2	1	1	BWF	100	0	60	0	60
38	17	4	2	2	1	1	B	98.3333	1.66667	59	1	60
39	17	4	2	2	1	1	BWF	100	0	60	0	60
40	17	9	2	2	1	1	BWF	100	0	60	0	60
41	17	9	2	2	1	1	B	100	0	60	0	60
42	17	9	2	2	1	1	B	100	0	60	0	60
43	17	13	2	2	2	1	B	100	0	60	0	60
44	17	13	2	2	2	1	BWF	100	0	60	0	60
45	17	13	2	2	2	1	B	100	0	60	0	60
46	17	8	2	2	2	1	B	100	0	60	0	60
47	17	8	2	2	2	1	B	100	0	60	0	60
48	17	8	2	2	2	1	BWF	100	0	60	0	60
49	17	20	1	1	1	2	RWF	100	0	60	0	60
50	17	20	1	1	1	2	BWF	100	0	60	0	60
51	17	20	1	1	1	2	BWF	100	0	60	0	60
52	17	31	1	1	1	2	B	100	0	60	0	60
53	17	31	1	1	1	2	B	100	0	60	0	60
54	17	31	1	1	1	2	BWF	100	0	60	0	60
55	17	21	1	1	2	2	B	100	0	60	0	60
56	17	21	1	1	2	2	B	100	0	60	0	60
57	17	21	1	1	2	2	B	.	.	.	.	.
58	17	30	1	1	2	2	BWF	0	100	0	60	60
59	17	30	1	1	2	2	B	100	0	60	0	60
60	17	30	1	1	2	2	B	100	0	60	0	60
61	17	37	1	2	1	2	G	100	0	60	0	60
62	17	37	1	2	1	2	RWF	100	0	60	0	60
63	17	37	1	2	1	2	RWF	100	0	60	0	60
64	17	17	1	2	1	2	B	100	0	60	0	60
65	17	17	1	2	1	2	BWF	100	0	60	0	60
66	17	17	1	2	1	2	B	100	0	60	0	60
67	17	23	1	2	2	2	BWF	100	0	60	0	60
68	17	23	1	2	2	2	G	100	0	60	0	60
69	17	23	1	2	2	2	BWF	100	0	60	0	60
70	17	29	1	2	2	2	B	100	0	60	0	60
71	17	29	1	2	2	2	B	100	0	60	0	60
72	17	29	1	2	2	2	B	100	0	60	0	60
73	17	26	2	1	1	2	B	98.3333	1.66667	59	1	60
74	17	26	2	1	1	2	B	100	0	60	0	60
75	17	26	2	1	1	2	RWF	100	0	60	0	60
76	17	19	2	1	1	2	B	100	0	60	0	60
77	17	19	2	1	1	2	B	100	0	60	0	60
78	17	19	2	1	1	2	G	100	0	60	0	60
79	17	22	2	1	2	2	B	100	0	60	0	60
80	17	22	2	1	2	2	B	93.3333	6.66667	56	4	60
81	17	22	2	1	2	2	G	100	0	60	0	60
82	17	28	2	1	2	2	B	100	0	60	0	60
83	17	28	2	1	2	2	B	100	0	60	0	60
84	17	28	2	1	2	2	BWF	100	0	60	0	60
85	17	24	2	2	1	2	B	100	0	60	0	60
86	17	24	2	2	1	2	BWF	100	0	60	0	60
87	17	24	2	2	1	2	B	100	0	60	0	60
88	17	25	2	2	1	2	B	100	0	60	0	60
89	17	25	2	2	1	2	BWF	100	0	60	0	60
90	17	25	2	2	1	2	RWF	100	0	60	0	60
91	17	32	2	2	2	2	RWF	100	0	60	0	60
92	17	32	2	2	2	2	T	100	0	60	0	60
93	17	32	2	2	2	2	B	100	0	60	0	60
94	17	18	2	2	2	2	B	100	0	60	0	60
95	17	18	2	2	2	2	B	100	0	60	0	60
96	17	18	2	2	2	2	RWF	100	0	60	0	60
1	18	2	1	1	1	1	T	100	0	60	0	60
2	18	2	1	1	1	1	BWF	100	0	60	0	60
3	18	2	1	1	1	1	BWF	100	0	60	0	60
4	18	16	1	1	1	1	RWF	96.6667	3.33333	58	2	60
5	18	16	1	1	1	1	RWF	100	0	60	0	60
6	18	16	1	1	1	1	BWF	100	0	60	0	60
7	18	15	1	1	2	1	GWF	100	0	60	0	60
8	18	15	1	1	2	1	G	100	0	60	0	60
9	18	15	1	1	2	1	BWF	100	0	60	0	60
10	18	3	1	1	2	1	B	100	0	60	0	60
11	18	3	1	1	2	1	B	100	0	60	0	60
12	18	3	1	1	2	1	BWF	100	0	60	0	60
13	18	12	1	2	1	1	B	100	0	60	0	60
14	18	12	1	2	1	1	BWF	100	0	60	0	60
15	18	12	1	2	1	1	B	100	0	60	0	60
16	18	1	1	2	1	1	BWF	100	0	60	0	60
17	18	1	1	2	1	1	BWF	96.6667	3.33333	58	2	60
18	18	1	1	2	1	1	G	100	0	60	0	60
19	18	5	1	2	2	1	G	100	0	60	0	60
20	18	5	1	2	2	1	T	100	0	60	0	60
21	18	5	1	2	2	1	B	100	0	60	0	60
22	18	14	1	2	2	1	BWF	100	0	60	0	60
23	18	14	1	2	2	1	BWF	100	0	60	0	60
24	18	14	1	2	2	1	G	100	0	60	0	60
25	18	11	2	1	1	1	BWF	100	0	60	0	60
26	18	11	2	1	1	1	B	100	0	60	0	60
27	18	11	2	1	1	1	B	100	0	60	0	60
28	18	7	2	1	1	1	BWF	100	0	60	0	60
29	18	7	2	1	1	1	B	100	0	60	0	60
30	18	7	2	1	1	1	BWF	100	0	60	0	60
31	18	6	2	1	2	1	BWF	100	0	60	0	60
32	18	6	2	1	2	1	BWF	0	100	0	60	60
33	18	6	2	1	2	1	BWF	100	0	60	0	60
34	18	10	2	1	2	1	B	98.3333	1.66667	59	1	60
35	18	10	2	1	2	1	BWF	100	0	60	0	60
36	18	10	2	1	2	1	B	100	0	60	0	60
37	18	4	2	2	1	1	BWF	100	0	60	0	60
38	18	4	2	2	1	1	B	100	0	60	0	60
39	18	4	2	2	1	1	BWF	100	0	60	0	60
40	18	9	2	2	1	1	BWF	100	0	60	0	60
41	18	9	2	2	1	1	B	100	0	60	0	60
42	18	9	2	2	1	1	B	100	0	60	0	60
43	18	13	2	2	2	1	B	100	0	60	0	60
44	18	13	2	2	2	1	BWF	100	0	60	0	60
45	18	13	2	2	2	1	B	100	0	60	0	60
46	18	8	2	2	2	1	B	100	0	60	0	60
47	18	8	2	2	2	1	B	100	0	60	0	60
48	18	8	2	2	2	1	BWF	100	0	60	0	60
49	18	20	1	1	1	2	RWF	100	0	60	0	60
50	18	20	1	1	1	2	BWF	80	20	48	12	60
51	18	20	1	1	1	2	BWF	100	0	60	0	60
52	18	31	1	1	1	2	B	96.6667	3.33333	58	2	60
53	18	31	1	1	1	2	B	100	0	60	0	60
54	18	31	1	1	1	2	BWF	100	0	60	0	60
55	18	21	1	1	2	2	B	100	0	60	0	60
56	18	21	1	1	2	2	B	85	15	51	9	60
57	18	21	1	1	2	2	B	.	.	.	.	.
58	18	30	1	1	2	2	BWF	0	100	0	60	60
59	18	30	1	1	2	2	B	100	0	60	0	60
60	18	30	1	1	2	2	B	100	0	60	0	60
61	18	37	1	2	1	2	G	100	0	60	0	60
62	18	37	1	2	1	2	RWF	96.6667	3.33333	58	2	60
63	18	37	1	2	1	2	RWF	100	0	60	0	60
64	18	17	1	2	1	2	B	100	0	60	0	60
65	18	17	1	2	1	2	BWF	88.3333	11.6667	53	7	60
66	18	17	1	2	1	2	B	100	0	60	0	60
67	18	23	1	2	2	2	BWF	100	0	60	0	60
68	18	23	1	2	2	2	G	100	0	60	0	60
69	18	23	1	2	2	2	BWF	100	0	60	0	60
70	18	29	1	2	2	2	B	85	15	51	9	60
71	18	29	1	2	2	2	B	100	0	60	0	60
72	18	29	1	2	2	2	B	100	0	60	0	60
73	18	26	2	1	1	2	B	100	0	60	0	60
74	18	26	2	1	1	2	B	100	0	60	0	60
75	18	26	2	1	1	2	RWF	100	0	60	0	60
76	18	19	2	1	1	2	B	100	0	60	0	60
77	18	19	2	1	1	2	B	100	0	60	0	60
78	18	19	2	1	1	2	G	100	0	60	0	60
79	18	22	2	1	2	2	B	100	0	60	0	60
80	18	22	2	1	2	2	B	96.6667	3.33333	58	2	60
81	18	22	2	1	2	2	G	96.6667	3.33333	58	2	60
82	18	28	2	1	2	2	B	100	0	60	0	60
83	18	28	2	1	2	2	B	100	0	60	0	60
84	18	28	2	1	2	2	BWF	100	0	60	0	60
85	18	24	2	2	1	2	B	100	0	60	0	60
86	18	24	2	2	1	2	BWF	100	0	60	0	60
87	18	24	2	2	1	2	B	100	0	60	0	60
88	18	25	2	2	1	2	B	100	0	60	0	60
89	18	25	2	2	1	2	BWF	96.6667	3.33333	58	2	60
90	18	25	2	2	1	2	RWF	100	0	60	0	60
91	18	32	2	2	2	2	RWF	96.6667	3.33333	58	2	60
92	18	32	2	2	2	2	T	100	0	60	0	60
93	18	32	2	2	2	2	B	68.3333	31.6667	41	19	60
94	18	18	2	2	2	2	B	100	0	60	0	60
95	18	18	2	2	2	2	B	100	0	60	0	60
96	18	18	2	2	2	2	RWF	85	15	51	9	60
1	19	2	1	1	1	1	T	100	0	60	0	60
2	19	2	1	1	1	1	BWF	100	0	60	0	60
3	19	2	1	1	1	1	BWF	100	0	60	0	60
4	19	16	1	1	1	1	RWF	100	0	60	0	60
5	19	16	1	1	1	1	RWF	100	0	60	0	60
6	19	16	1	1	1	1	BWF	100	0	60	0	60
7	19	15	1	1	2	1	GWF	100	0	60	0	60
8	19	15	1	1	2	1	G	100	0	60	0	60
9	19	15	1	1	2	1	BWF	100	0	60	0	60
10	19	3	1	1	2	1	B	100	0	60	0	60
11	19	3	1	1	2	1	B	100	0	60	0	60
12	19	3	1	1	2	1	BWF	100	0	60	0	60
13	19	12	1	2	1	1	B	100	0	60	0	60
14	19	12	1	2	1	1	BWF	100	0	60	0	60
15	19	12	1	2	1	1	B	100	0	60	0	60
16	19	1	1	2	1	1	BWF	100	0	60	0	60
17	19	1	1	2	1	1	BWF	100	0	60	0	60
18	19	1	1	2	1	1	G	100	0	60	0	60
19	19	5	1	2	2	1	G	100	0	60	0	60
20	19	5	1	2	2	1	T	100	0	60	0	60
21	19	5	1	2	2	1	B	100	0	60	0	60
22	19	14	1	2	2	1	BWF	100	0	60	0	60
23	19	14	1	2	2	1	BWF	100	0	60	0	60
24	19	14	1	2	2	1	G	100	0	60	0	60
25	19	11	2	1	1	1	BWF	100	0	60	0	60
26	19	11	2	1	1	1	B	100	0	60	0	60
27	19	11	2	1	1	1	B	100	0	60	0	60
28	19	7	2	1	1	1	BWF	100	0	60	0	60
29	19	7	2	1	1	1	B	100	0	60	0	60
30	19	7	2	1	1	1	BWF	100	0	60	0	60
31	19	6	2	1	2	1	BWF	100	0	60	0	60
32	19	6	2	1	2	1	BWF	0	100	0	60	60
33	19	6	2	1	2	1	BWF	100	0	60	0	60
34	19	10	2	1	2	1	B	100	0	60	0	60
35	19	10	2	1	2	1	BWF	100	0	60	0	60
36	19	10	2	1	2	1	B	100	0	60	0	60
37	19	4	2	2	1	1	BWF	100	0	60	0	60
38	19	4	2	2	1	1	B	100	0	60	0	60
39	19	4	2	2	1	1	BWF	100	0	60	0	60
40	19	9	2	2	1	1	BWF	100	0	60	0	60
41	19	9	2	2	1	1	B	100	0	60	0	60
42	19	9	2	2	1	1	B	100	0	60	0	60
43	19	13	2	2	2	1	B	100	0	60	0	60
44	19	13	2	2	2	1	BWF	100	0	60	0	60
45	19	13	2	2	2	1	B	100	0	60	0	60
46	19	8	2	2	2	1	B	100	0	60	0	60
47	19	8	2	2	2	1	B	100	0	60	0	60
48	19	8	2	2	2	1	BWF	100	0	60	0	60
49	19	20	1	1	1	2	RWF	78.3333	21.6667	47	13	60
50	19	20	1	1	1	2	BWF	90	10	54	6	60
51	19	20	1	1	1	2	BWF	86.6667	13.3333	52	8	60
52	19	31	1	1	1	2	B	100	0	60	0	60
53	19	31	1	1	1	2	B	100	0	60	0	60
54	19	31	1	1	1	2	BWF	100	0	60	0	60
55	19	21	1	1	2	2	B	100	0	60	0	60
56	19	21	1	1	2	2	B	65	35	39	21	60
57	19	21	1	1	2	2	B	.	.	.	.	.
58	19	30	1	1	2	2	BWF	0	100	0	60	60
59	19	30	1	1	2	2	B	88.3333	11.6667	53	7	60
60	19	30	1	1	2	2	B	93.3333	6.66667	56	4	60
61	19	37	1	2	1	2	G	95	5	57	3	60
62	19	37	1	2	1	2	RWF	96.6667	3.33333	58	2	60
63	19	37	1	2	1	2	RWF	100	0	60	0	60
64	19	17	1	2	1	2	B	100	0	60	0	60
65	19	17	1	2	1	2	BWF	66.6667	33.3333	40	20	60
66	19	17	1	2	1	2	B	100	0	60	0	60
67	19	23	1	2	2	2	BWF	83.3333	16.6667	50	10	60
68	19	23	1	2	2	2	G	83.3333	16.6667	50	10	60
69	19	23	1	2	2	2	BWF	100	0	60	0	60
70	19	29	1	2	2	2	B	100	0	60	0	60
71	19	29	1	2	2	2	B	85	15	51	9	60
72	19	29	1	2	2	2	B	100	0	60	0	60
73	19	26	2	1	1	2	B	100	0	60	0	60
74	19	26	2	1	1	2	B	100	0	60	0	60
75	19	26	2	1	1	2	RWF	100	0	60	0	60
76	19	19	2	1	1	2	B	100	0	60	0	60
77	19	19	2	1	1	2	B	100	0	60	0	60
78	19	19	2	1	1	2	G	100	0	60	0	60
79	19	22	2	1	2	2	B	96.6667	3.33333	58	2	60
80	19	22	2	1	2	2	B	100	0	60	0	60
81	19	22	2	1	2	2	G	100	0	60	0	60
82	19	28	2	1	2	2	B	100	0	60	0	60
83	19	28	2	1	2	2	B	100	0	60	0	60
84	19	28	2	1	2	2	BWF	100	0	60	0	60
85	19	24	2	2	1	2	B	100	0	60	0	60
86	19	24	2	2	1	2	BWF	100	0	60	0	60
87	19	24	2	2	1	2	B	100	0	60	0	60
88	19	25	2	2	1	2	B	100	0	60	0	60
89	19	25	2	2	1	2	BWF	100	0	60	0	60
90	19	25	2	2	1	2	RWF	100	0	60	0	60
91	19	32	2	2	2	2	RWF	100	0	60	0	60
92	19	32	2	2	2	2	T	100	0	60	0	60
93	19	32	2	2	2	2	B	100	0	60	0	60
94	19	18	2	2	2	2	B	100	0	60	0	60
95	19	18	2	2	2	2	B	100	0	60	0	60
96	19	18	2	2	2	2	RWF	100	0	60	0	60
1	20	2	1	1	1	1	T	100	0	60	0	60
2	20	2	1	1	1	1	BWF	100	0	60	0	60
3	20	2	1	1	1	1	BWF	96.6667	3.33333	58	2	60
4	20	16	1	1	1	1	RWF	100	0	60	0	60
5	20	16	1	1	1	1	RWF	100	0	60	0	60
6	20	16	1	1	1	1	BWF	100	0	60	0	60
7	20	15	1	1	2	1	GWF	100	0	60	0	60
8	20	15	1	1	2	1	G	100	0	60	0	60
9	20	15	1	1	2	1	BWF	100	0	60	0	60
10	20	3	1	1	2	1	B	100	0	60	0	60
11	20	3	1	1	2	1	B	100	0	60	0	60
12	20	3	1	1	2	1	BWF	100	0	60	0	60
13	20	12	1	2	1	1	B	90	10	54	6	60
14	20	12	1	2	1	1	BWF	100	0	60	0	60
15	20	12	1	2	1	1	B	100	0	60	0	60
16	20	1	1	2	1	1	BWF	100	0	60	0	60
17	20	1	1	2	1	1	BWF	100	0	60	0	60
18	20	1	1	2	1	1	G	100	0	60	0	60
19	20	5	1	2	2	1	G	100	0	60	0	60
20	20	5	1	2	2	1	T	100	0	60	0	60
21	20	5	1	2	2	1	B	100	0	60	0	60
22	20	14	1	2	2	1	BWF	95	5	57	3	60
23	20	14	1	2	2	1	BWF	100	0	60	0	60
24	20	14	1	2	2	1	G	100	0	60	0	60
25	20	11	2	1	1	1	BWF	100	0	60	0	60
26	20	11	2	1	1	1	B	100	0	60	0	60
27	20	11	2	1	1	1	B	100	0	60	0	60
28	20	7	2	1	1	1	BWF	100	0	60	0	60
29	20	7	2	1	1	1	B	100	0	60	0	60
30	20	7	2	1	1	1	BWF	100	0	60	0	60
31	20	6	2	1	2	1	BWF	100	0	60	0	60
32	20	6	2	1	2	1	BWF	0	100	0	60	60
33	20	6	2	1	2	1	BWF	100	0	60	0	60
34	20	10	2	1	2	1	B	100	0	60	0	60
35	20	10	2	1	2	1	BWF	100	0	60	0	60
36	20	10	2	1	2	1	B	100	0	60	0	60
37	20	4	2	2	1	1	BWF	100	0	60	0	60
38	20	4	2	2	1	1	B	100	0	60	0	60
39	20	4	2	2	1	1	BWF	100	0	60	0	60
40	20	9	2	2	1	1	BWF	100	0	60	0	60
41	20	9	2	2	1	1	B	100	0	60	0	60
42	20	9	2	2	1	1	B	100	0	60	0	60
43	20	13	2	2	2	1	B	100	0	60	0	60
44	20	13	2	2	2	1	BWF	100	0	60	0	60
45	20	13	2	2	2	1	B	100	0	60	0	60
46	20	8	2	2	2	1	B	100	0	60	0	60
47	20	8	2	2	2	1	B	100	0	60	0	60
48	20	8	2	2	2	1	BWF	100	0	60	0	60
49	20	20	1	1	1	2	RWF	100	0	60	0	60
50	20	20	1	1	1	2	BWF	100	0	60	0	60
51	20	20	1	1	1	2	BWF	100	0	60	0	60
52	20	31	1	1	1	2	B	100	0	60	0	60
53	20	31	1	1	1	2	B	100	0	60	0	60
54	20	31	1	1	1	2	BWF	100	0	60	0	60
55	20	21	1	1	2	2	B	96.6667	3.33333	58	2	60
56	20	21	1	1	2	2	B	100	0	60	0	60
57	20	21	1	1	2	2	B	.	.	.	.	.
58	20	30	1	1	2	2	BWF	0	100	0	60	60
59	20	30	1	1	2	2	B	100	0	60	0	60
60	20	30	1	1	2	2	B	93.3333	6.66667	56	4	60
61	20	37	1	2	1	2	G	100	0	60	0	60
62	20	37	1	2	1	2	RWF	100	0	60	0	60
63	20	37	1	2	1	2	RWF	100	0	60	0	60
64	20	17	1	2	1	2	B	100	0	60	0	60
65	20	17	1	2	1	2	BWF	83.3333	16.6667	50	10	60
66	20	17	1	2	1	2	B	100	0	60	0	60
67	20	23	1	2	2	2	BWF	86.6667	13.3333	52	8	60
68	20	23	1	2	2	2	G	95	5	57	3	60
69	20	23	1	2	2	2	BWF	100	0	60	0	60
70	20	29	1	2	2	2	B	76.6667	23.3333	46	14	60
71	20	29	1	2	2	2	B	100	0	60	0	60
72	20	29	1	2	2	2	B	100	0	60	0	60
73	20	26	2	1	1	2	B	100	0	60	0	60
74	20	26	2	1	1	2	B	100	0	60	0	60
75	20	26	2	1	1	2	RWF	100	0	60	0	60
76	20	19	2	1	1	2	B	100	0	60	0	60
77	20	19	2	1	1	2	B	100	0	60	0	60
78	20	19	2	1	1	2	G	100	0	60	0	60
79	20	22	2	1	2	2	B	100	0	60	0	60
80	20	22	2	1	2	2	B	100	0	60	0	60
81	20	22	2	1	2	2	G	100	0	60	0	60
82	20	28	2	1	2	2	B	100	0	60	0	60
83	20	28	2	1	2	2	B	100	0	60	0	60
84	20	28	2	1	2	2	BWF	100	0	60	0	60
85	20	24	2	2	1	2	B	100	0	60	0	60
86	20	24	2	2	1	2	BWF	100	0	60	0	60
87	20	24	2	2	1	2	B	100	0	60	0	60
88	20	25	2	2	1	2	B	100	0	60	0	60
89	20	25	2	2	1	2	BWF	95	5	57	3	60
90	20	25	2	2	1	2	RWF	100	0	60	0	60
91	20	32	2	2	2	2	RWF	100	0	60	0	60
92	20	32	2	2	2	2	T	100	0	60	0	60
93	20	32	2	2	2	2	B	100	0	60	0	60
94	20	18	2	2	2	2	B	100	0	60	0	60
95	20	18	2	2	2	2	B	100	0	60	0	60
96	20	18	2	2	2	2	RWF	91.6667	8.33333	55	5	60

## Sheet: Standing % 8h rest
Sample ID	Pen	Conditioning	Rest	Transport	Group	Breed	Hour	Standing %	Lying %
13	12	1	2	1	1	B	1	8.33	91.67
14	12	1	2	1	1	BWF	1	18.33	81.67
15	12	1	2	1	1	B	1	5	95
16	1	1	2	1	1	BWF	1	0	100
17	1	1	2	1	1	BWF	1	21.67	78.33
18	1	1	2	1	1	G	1	83.33	16.67
19	5	1	2	2	1	G	1	100	0
20	5	1	2	2	1	T	1	100	0
21	5	1	2	2	1	B	1	100	0
22	14	1	2	2	1	BWF	1	98.33	1.67
23	14	1	2	2	1	BWF	1	100	0
24	14	1	2	2	1	G	1	100	0
37	4	2	2	1	1	BWF	1	0	100
38	4	2	2	1	1	B	1	8.33	91.67
39	4	2	2	1	1	BWF	1	0	100
40	9	2	2	1	1	BWF	1	0	100
41	9	2	2	1	1	B	1	0	100
42	9	2	2	1	1	B	1	16.67	83.33
43	13	2	2	2	1	B	1	100	0
44	13	2	2	2	1	BWF	1	96.67	3.33
45	13	2	2	2	1	B	1	100	0
46	8	2	2	2	1	B	1	100	0
47	8	2	2	2	1	B	1	100	0
48	8	2	2	2	1	BWF	1	100	0
61	37	1	2	1	2	G	1	36.67	63.33
62	37	1	2	1	2	RWF	1	8.33	91.67
63	37	1	2	1	2	RWF	1	23.33	76.67
64	17	1	2	1	2	B	1	55	45
65	17	1	2	1	2	BWF	1	53.33	46.67
66	17	1	2	1	2	B	1	41.67	58.33
67	23	1	2	2	2	BWF	1	65	35
68	23	1	2	2	2	G	1	100	0
69	23	1	2	2	2	BWF	1	66.67	33.33
70	29	1	2	2	2	B	1	100	0
71	29	1	2	2	2	B	1	98.33	1.67
72	29	1	2	2	2	B	1	65	35
85	24	2	2	1	2	B	1	80	20
86	24	2	2	1	2	BWF	1	100	0
87	24	2	2	1	2	B	1	66.67	33.33
88	25	2	2	1	2	B	1	48.33	51.67
89	25	2	2	1	2	BWF	1	75	25
90	25	2	2	1	2	RWF	1	100	0
91	32	2	2	2	2	RWF	1	100	0
92	32	2	2	2	2	T	1	100	0
93	32	2	2	2	2	B	1	76.67	23.33
94	18	2	2	2	2	B	1	100	0
95	18	2	2	2	2	B	1	53.33	46.67
96	18	2	2	2	2	RWF	1	73.33	26.67
13	12	1	2	1	1	B	2	33.33	66.67
14	12	1	2	1	1	BWF	2	68.33	31.67
15	12	1	2	1	1	B	2	33.33	66.67
16	1	1	2	1	1	BWF	2	0	100
17	1	1	2	1	1	BWF	2	3.33	96.67
18	1	1	2	1	1	G	2	38.33	61.67
19	5	1	2	2	1	G	2	60	40
20	5	1	2	2	1	T	2	83.33	16.67
21	5	1	2	2	1	B	2	56.67	43.33
22	14	1	2	2	1	BWF	2	63.33	36.67
23	14	1	2	2	1	BWF	2	100	0
24	14	1	2	2	1	G	2	91.67	8.33
37	4	2	2	1	1	BWF	2	0	100
38	4	2	2	1	1	B	2	60	40
39	4	2	2	1	1	BWF	2	15	85
40	9	2	2	1	1	BWF	2	0	100
41	9	2	2	1	1	B	2	0	100
42	9	2	2	1	1	B	2	0	100
43	13	2	2	2	1	B	2	100	0
44	13	2	2	2	1	BWF	2	100	0
45	13	2	2	2	1	B	2	91.67	8.33
46	8	2	2	2	1	B	2	100	0
47	8	2	2	2	1	B	2	96.67	3.33
48	8	2	2	2	1	BWF	2	100	0
61	37	1	2	1	2	G	2	0	100
62	37	1	2	1	2	RWF	2	38.33	61.67
63	37	1	2	1	2	RWF	2	0	100
64	17	1	2	1	2	B	2	20	80
65	17	1	2	1	2	BWF	2	30	70
66	17	1	2	1	2	B	2	25	75
67	23	1	2	2	2	BWF	2	0	100
68	23	1	2	2	2	G	2	45	55
69	23	1	2	2	2	BWF	2	25	75
70	29	1	2	2	2	B	2	18.33	81.67
71	29	1	2	2	2	B	2	10	90
72	29	1	2	2	2	B	2	10	90
85	24	2	2	1	2	B	2	0	100
86	24	2	2	1	2	BWF	2	68.33	31.67
87	24	2	2	1	2	B	2	33.33	66.67
88	25	2	2	1	2	B	2	0	100
89	25	2	2	1	2	BWF	2	0	100
90	25	2	2	1	2	RWF	2	25	75
91	32	2	2	2	2	RWF	2	96.67	3.33
92	32	2	2	2	2	T	2	86.67	13.33
93	32	2	2	2	2	B	2	8.33	91.67
94	18	2	2	2	2	B	2	33.33	66.67
95	18	2	2	2	2	B	2	0	100
96	18	2	2	2	2	RWF	2	36.67	63.33
13	12	1	2	1	1	B	3	56.67	43.33
14	12	1	2	1	1	BWF	3	0	100
15	12	1	2	1	1	B	3	0	100
16	1	1	2	1	1	BWF	3	15	85
17	1	1	2	1	1	BWF	3	25	75
18	1	1	2	1	1	G	3	35	65
19	5	1	2	2	1	G	3	30	70
20	5	1	2	2	1	T	3	11.67	88.33
21	5	1	2	2	1	B	3	6.67	93.33
22	14	1	2	2	1	BWF	3	31.67	68.33
23	14	1	2	2	1	BWF	3	36.67	63.33
24	14	1	2	2	1	G	3	16.67	83.33
37	4	2	2	1	1	BWF	3	0	100
38	4	2	2	1	1	B	3	0	100
39	4	2	2	1	1	BWF	3	3.33	96.67
40	9	2	2	1	1	BWF	3	5	95
41	9	2	2	1	1	B	3	0	100
42	9	2	2	1	1	B	3	0	100
43	13	2	2	2	1	B	3	51.67	48.33
44	13	2	2	2	1	BWF	3	21.67	78.33
45	13	2	2	2	1	B	3	43.33	56.67
46	8	2	2	2	1	B	3	18.33	81.67
47	8	2	2	2	1	B	3	5	95
48	8	2	2	2	1	BWF	3	21.67	78.33
61	37	1	2	1	2	G	3	43.33	56.67
62	37	1	2	1	2	RWF	3	0	100
63	37	1	2	1	2	RWF	3	35	65
64	17	1	2	1	2	B	3	15	85
65	17	1	2	1	2	BWF	3	16.67	83.33
66	17	1	2	1	2	B	3	21.67	78.33
67	23	1	2	2	2	BWF	3	35	65
68	23	1	2	2	2	G	3	55	45
69	23	1	2	2	2	BWF	3	33.33	66.67
70	29	1	2	2	2	B	3	25	75
71	29	1	2	2	2	B	3	40	60
72	29	1	2	2	2	B	3	30	70
85	24	2	2	1	2	B	3	38.33	61.67
86	24	2	2	1	2	BWF	3	0	100
87	24	2	2	1	2	B	3	0	100
88	25	2	2	1	2	B	3	46.67	53.33
89	25	2	2	1	2	BWF	3	5	95
90	25	2	2	1	2	RWF	3	40	60
91	32	2	2	2	2	RWF	3	100	0
92	32	2	2	2	2	T	3	0	100
93	32	2	2	2	2	B	3	46.67	53.33
94	18	2	2	2	2	B	3	0	100
95	18	2	2	2	2	B	3	0	100
96	18	2	2	2	2	RWF	3	36.67	63.33
13	12	1	2	1	1	B	4	6.67	93.33
14	12	1	2	1	1	BWF	4	0	100
15	12	1	2	1	1	B	4	11.67	88.33
16	1	1	2	1	1	BWF	4	0	100
17	1	1	2	1	1	BWF	4	0	100
18	1	1	2	1	1	G	4	13.33	86.67
19	5	1	2	2	1	G	4	0	100
20	5	1	2	2	1	T	4	11.67	88.33
21	5	1	2	2	1	B	4	11.67	88.33
22	14	1	2	2	1	BWF	4	0	100
23	14	1	2	2	1	BWF	4	0	100
24	14	1	2	2	1	G	4	0	100
37	4	2	2	1	1	BWF	4	10	90
38	4	2	2	1	1	B	4	0	100
39	4	2	2	1	1	BWF	4	3.33	96.67
40	9	2	2	1	1	BWF	4	0	100
41	9	2	2	1	1	B	4	0	100
42	9	2	2	1	1	B	4	0	100
43	13	2	2	2	1	B	4	0	100
44	13	2	2	2	1	BWF	4	0	100
45	13	2	2	2	1	B	4	100	0
46	8	2	2	2	1	B	4	0	100
47	8	2	2	2	1	B	4	25	75
48	8	2	2	2	1	BWF	4	0	100
61	37	1	2	1	2	G	4	0	100
62	37	1	2	1	2	RWF	4	26.67	73.33
63	37	1	2	1	2	RWF	4	38.33	61.67
64	17	1	2	1	2	B	4	6.67	93.33
65	17	1	2	1	2	BWF	4	16.67	83.33
66	17	1	2	1	2	B	4	21.67	78.33
67	23	1	2	2	2	BWF	4	25	75
68	23	1	2	2	2	G	4	0	100
69	23	1	2	2	2	BWF	4	30	70
70	29	1	2	2	2	B	4	53.33	46.67
71	29	1	2	2	2	B	4	21.67	78.33
72	29	1	2	2	2	B	4	35	65
85	24	2	2	1	2	B	4	20	80
86	24	2	2	1	2	BWF	4	40	60
87	24	2	2	1	2	B	4	55	45
88	25	2	2	1	2	B	4	61.67	38.33
89	25	2	2	1	2	BWF	4	11.67	88.33
90	25	2	2	1	2	RWF	4	51.67	48.33
91	32	2	2	2	2	RWF	4	1.67	98.33
92	32	2	2	2	2	T	4	20	80
93	32	2	2	2	2	B	4	76.67	23.33
94	18	2	2	2	2	B	4	0	100
95	18	2	2	2	2	B	4	0	100
96	18	2	2	2	2	RWF	4	6.67	93.33
13	12	1	2	1	1	B	5	40	60
14	12	1	2	1	1	BWF	5	6.67	93.33
15	12	1	2	1	1	B	5	46.67	53.33
16	1	1	2	1	1	BWF	5	33.33	66.67
17	1	1	2	1	1	BWF	5	0	100
18	1	1	2	1	1	G	5	6.67	93.33
19	5	1	2	2	1	G	5	36.67	63.33
20	5	1	2	2	1	T	5	66.67	33.33
21	5	1	2	2	1	B	5	28.33	71.67
22	14	1	2	2	1	BWF	5	0	100
23	14	1	2	2	1	BWF	5	28.33	71.67
24	14	1	2	2	1	G	5	0	100
37	4	2	2	1	1	BWF	5	0	100
38	4	2	2	1	1	B	5	28.33	71.67
39	4	2	2	1	1	BWF	5	0	100
40	9	2	2	1	1	BWF	5	0	100
41	9	2	2	1	1	B	5	0	100
42	9	2	2	1	1	B	5	0	100
43	13	2	2	2	1	B	5	0	100
44	13	2	2	2	1	BWF	5	0	100
45	13	2	2	2	1	B	5	28.33	71.67
46	8	2	2	2	1	B	5	16.67	83.33
47	8	2	2	2	1	B	5	5	95
48	8	2	2	2	1	BWF	5	0	100
61	37	1	2	1	2	G	5	40	60
62	37	1	2	1	2	RWF	5	36.67	63.33
63	37	1	2	1	2	RWF	5	0	100
64	17	1	2	1	2	B	5	30	70
65	17	1	2	1	2	BWF	5	40	60
66	17	1	2	1	2	B	5	51.67	48.33
67	23	1	2	2	2	BWF	5	30	70
68	23	1	2	2	2	G	5	18.33	81.67
69	23	1	2	2	2	BWF	5	43.33	56.67
70	29	1	2	2	2	B	5	0	100
71	29	1	2	2	2	B	5	0	100
72	29	1	2	2	2	B	5	16.67	83.33
85	24	2	2	1	2	B	5	5	95
86	24	2	2	1	2	BWF	5	0	100
87	24	2	2	1	2	B	5	0	100
88	25	2	2	1	2	B	5	11.67	88.33
89	25	2	2	1	2	BWF	5	16.67	83.33
90	25	2	2	1	2	RWF	5	0	100
91	32	2	2	2	2	RWF	5	0	100
92	32	2	2	2	2	T	5	0	100
93	32	2	2	2	2	B	5	0	100
94	18	2	2	2	2	B	5	0	100
95	18	2	2	2	2	B	5	11.67	88.33
96	18	2	2	2	2	RWF	5	13.33	86.67
13	12	1	2	1	1	B	6	0	100
14	12	1	2	1	1	BWF	6	66.67	33.33
15	12	1	2	1	1	B	6	0	100
16	1	1	2	1	1	BWF	6	5	95
17	1	1	2	1	1	BWF	6	53.33	46.67
18	1	1	2	1	1	G	6	31.67	68.33
19	5	1	2	2	1	G	6	0	100
20	5	1	2	2	1	T	6	40	60
21	5	1	2	2	1	B	6	48.33	51.67
22	14	1	2	2	1	BWF	6	73.33	26.67
23	14	1	2	2	1	BWF	6	41.67	58.33
24	14	1	2	2	1	G	6	46.67	53.33
37	4	2	2	1	1	BWF	6	0	100
38	4	2	2	1	1	B	6	100	0
39	4	2	2	1	1	BWF	6	16.67	83.33
40	9	2	2	1	1	BWF	6	93.33	6.67
41	9	2	2	1	1	B	6	18.33	81.67
42	9	2	2	1	1	B	6	6.67	93.33
43	13	2	2	2	1	B	6	0	100
44	13	2	2	2	1	BWF	6	96.67	3.33
45	13	2	2	2	1	B	6	3.33	96.67
46	8	2	2	2	1	B	6	6.67	93.33
47	8	2	2	2	1	B	6	0	100
48	8	2	2	2	1	BWF	6	0	100
61	37	1	2	1	2	G	6	0	100
62	37	1	2	1	2	RWF	6	10	90
63	37	1	2	1	2	RWF	6	43.33	56.67
64	17	1	2	1	2	B	6	0	100
65	17	1	2	1	2	BWF	6	0	100
66	17	1	2	1	2	B	6	0	100
67	23	1	2	2	2	BWF	6	0	100
68	23	1	2	2	2	G	6	38.33	61.67
69	23	1	2	2	2	BWF	6	26.67	73.33
70	29	1	2	2	2	B	6	55	45
71	29	1	2	2	2	B	6	38.33	61.67
72	29	1	2	2	2	B	6	31.67	68.33
85	24	2	2	1	2	B	6	33.33	66.67
86	24	2	2	1	2	BWF	6	0	100
87	24	2	2	1	2	B	6	20	80
88	25	2	2	1	2	B	6	20	80
89	25	2	2	1	2	BWF	6	0	100
90	25	2	2	1	2	RWF	6	0	100
91	32	2	2	2	2	RWF	6	5	95
92	32	2	2	2	2	T	6	20	80
93	32	2	2	2	2	B	6	0	100
94	18	2	2	2	2	B	6	20	80
95	18	2	2	2	2	B	6	36.67	63.33
96	18	2	2	2	2	RWF	6	53.33	46.67
13	12	1	2	1	1	B	7	73.33	26.67
14	12	1	2	1	1	BWF	7	0	100
15	12	1	2	1	1	B	7	46.67	53.33
16	1	1	2	1	1	BWF	7	100	0
17	1	1	2	1	1	BWF	7	78.33	21.67
18	1	1	2	1	1	G	7	100	0
19	5	1	2	2	1	G	7	83.33	16.67
20	5	1	2	2	1	T	7	0	100
21	5	1	2	2	1	B	7	36.67	63.33
22	14	1	2	2	1	BWF	7	13.33	86.67
23	14	1	2	2	1	BWF	7	81.67	18.33
24	14	1	2	2	1	G	7	40	60
37	4	2	2	1	1	BWF	7	48.33	51.67
38	4	2	2	1	1	B	7	100	0
39	4	2	2	1	1	BWF	7	41.67	58.33
40	9	2	2	1	1	BWF	7	100	0
41	9	2	2	1	1	B	7	100	0
42	9	2	2	1	1	B	7	83.33	16.67
43	13	2	2	2	1	B	7	63.33	36.67
44	13	2	2	2	1	BWF	7	43.33	56.67
45	13	2	2	2	1	B	7	100	0
46	8	2	2	2	1	B	7	38.33	61.67
47	8	2	2	2	1	B	7	23.33	76.67
48	8	2	2	2	1	BWF	7	60	40
61	37	1	2	1	2	G	7	0	100
62	37	1	2	1	2	RWF	7	36.67	63.33
63	37	1	2	1	2	RWF	7	6.67	93.33
64	17	1	2	1	2	B	7	41.67	58.33
65	17	1	2	1	2	BWF	7	48.33	51.67
66	17	1	2	1	2	B	7	45	55
67	23	1	2	2	2	BWF	7	36.67	63.33
68	23	1	2	2	2	G	7	30	70
69	23	1	2	2	2	BWF	7	8.33	91.67
70	29	1	2	2	2	B	7	3.33	96.67
71	29	1	2	2	2	B	7	20	80
72	29	1	2	2	2	B	7	6.67	93.33
85	24	2	2	1	2	B	7	20	80
86	24	2	2	1	2	BWF	7	31.67	68.33
87	24	2	2	1	2	B	7	21.67	78.33
88	25	2	2	1	2	B	7	38.33	61.67
89	25	2	2	1	2	BWF	7	6.67	93.33
90	25	2	2	1	2	RWF	7	25	75
91	32	2	2	2	2	RWF	7	96.67	3.33
92	32	2	2	2	2	T	7	0	100
93	32	2	2	2	2	B	7	51.67	48.33
94	18	2	2	2	2	B	7	0	100
95	18	2	2	2	2	B	7	0	100
96	18	2	2	2	2	RWF	7	15	85
13	12	1	2	1	1	B	8	16.67	83.33
14	12	1	2	1	1	BWF	8	0	100
15	12	1	2	1	1	B	8	96.67	3.33
16	1	1	2	1	1	BWF	8	38.33	61.67
17	1	1	2	1	1	BWF	8	0	100
18	1	1	2	1	1	G	8	86.67	13.33
19	5	1	2	2	1	G	8	3.33	96.67
20	5	1	2	2	1	T	8	15	85
21	5	1	2	2	1	B	8	5	95
22	14	1	2	2	1	BWF	8	8.33	91.67
23	14	1	2	2	1	BWF	8	15	85
24	14	1	2	2	1	G	8	15	85
37	4	2	2	1	1	BWF	8	18.33	81.67
38	4	2	2	1	1	B	8	1.67	98.33
39	4	2	2	1	1	BWF	8	15	85
40	9	2	2	1	1	BWF	8	3.33	96.67
41	9	2	2	1	1	B	8	100	0
42	9	2	2	1	1	B	8	15	85
43	13	2	2	2	1	B	8	31.67	68.33
44	13	2	2	2	1	BWF	8	15	85
45	13	2	2	2	1	B	8	85	15
46	8	2	2	2	1	B	8	0	100
47	8	2	2	2	1	B	8	58.33	41.67
48	8	2	2	2	1	BWF	8	25	75
61	37	1	2	1	2	G	8	53.33	46.67
62	37	1	2	1	2	RWF	8	0	100
63	37	1	2	1	2	RWF	8	48.33	51.67
64	17	1	2	1	2	B	8	0	100
65	17	1	2	1	2	BWF	8	23.33	76.67
66	17	1	2	1	2	B	8	0	100
67	23	1	2	2	2	BWF	8	0	100
68	23	1	2	2	2	G	8	0	100
69	23	1	2	2	2	BWF	8	38.33	61.67
70	29	1	2	2	2	B	8	0	100
71	29	1	2	2	2	B	8	0	100
72	29	1	2	2	2	B	8	0	100
85	24	2	2	1	2	B	8	48.33	51.67
86	24	2	2	1	2	BWF	8	0	100
87	24	2	2	1	2	B	8	0	100
88	25	2	2	1	2	B	8	40	60
89	25	2	2	1	2	BWF	8	0	100
90	25	2	2	1	2	RWF	8	0	100
91	32	2	2	2	2	RWF	8	0	100
92	32	2	2	2	2	T	8	0	100
93	32	2	2	2	2	B	8	0	100
94	18	2	2	2	2	B	8	0	100
95	18	2	2	2	2	B	8	0	100
96	18	2	2	2	2	RWF	8	11.67	88.33

## Sheet: Standing % 4h
Sample ID	Hour	Pen	Conditioning	Rest	Transport	Group	Breed	Standing %	Lying %	Standing time	Lyingtime	Total
1	0	2	1	1	1	1	T	100	0	60	0	60
2	0	2	1	1	1	1	BWF	100	0	60	0	60
3	0	2	1	1	1	1	BWF	100	0	60	0	60
4	0	16	1	1	1	1	RWF	100	0	60	0	60
5	0	16	1	1	1	1	RWF	100	0	60	0	60
6	0	16	1	1	1	1	BWF	98.3333	1.66667	59	1	60
13	0	12	1	2	1	1	B	23.3333	76.6667	14	46	60
14	0	12	1	2	1	1	BWF	11.6667	88.3333	7	53	60
15	0	12	1	2	1	1	B	20	80	12	48	60
16	0	1	1	2	1	1	BWF	20	80	12	48	60
17	0	1	1	2	1	1	BWF	10	90	6	54	60
18	0	1	1	2	1	1	G	31.6667	68.3333	19	41	60
25	0	11	2	1	1	1	BWF	100	0	60	0	60
26	0	11	2	1	1	1	B	100	0	60	0	60
27	0	11	2	1	1	1	B	100	0	60	0	60
28	0	7	2	1	1	1	BWF	100	0	60	0	60
29	0	7	2	1	1	1	B	100	0	60	0	60
30	0	7	2	1	1	1	BWF	100	0	60	0	60
37	0	4	2	2	1	1	BWF	38.3333	61.6667	23	37	60
38	0	4	2	2	1	1	B	48.3333	51.6667	29	31	60
39	0	4	2	2	1	1	BWF	26.6667	73.3333	16	44	60
40	0	9	2	2	1	1	BWF	60	40	36	24	60
41	0	9	2	2	1	1	B	55	45	33	27	60
42	0	9	2	2	1	1	B	48.3333	51.6667	29	31	60
49	0	20	1	1	1	2	RWF	85	15	51	9	60
50	0	20	1	1	1	2	BWF	100	0	60	0	60
51	0	20	1	1	1	2	BWF	100	0	60	0	60
52	0	31	1	1	1	2	B	93.3333	6.66667	56	4	60
53	0	31	1	1	1	2	B	100	0	60	0	60
54	0	31	1	1	1	2	BWF	100	0	60	0	60
61	0	37	1	2	1	2	G	100	0	60	0	60
62	0	37	1	2	1	2	RWF	100	0	60	0	60
63	0	37	1	2	1	2	RWF	100	0	60	0	60
64	0	17	1	2	1	2	B	100	0	60	0	60
65	0	17	1	2	1	2	BWF	100	0	60	0	60
66	0	17	1	2	1	2	B	100	0	60	0	60
73	0	26	2	1	1	2	B	100	0	60	0	60
74	0	26	2	1	1	2	B	100	0	60	0	60
75	0	26	2	1	1	2	RWF	100	0	60	0	60
76	0	19	2	1	1	2	B	100	0	60	0	60
77	0	19	2	1	1	2	B	100	0	60	0	60
78	0	19	2	1	1	2	G	100	0	60	0	60
85	0	24	2	2	1	2	B	100	0	60	0	60
86	0	24	2	2	1	2	BWF	100	0	60	0	60
87	0	24	2	2	1	2	B	100	0	60	0	60
88	0	25	2	2	1	2	B	100	0	60	0	60
89	0	25	2	2	1	2	BWF	100	0	60	0	60
90	0	25	2	2	1	2	RWF	100	0	60	0	60
1	1	2	1	1	1	1	T	100	0	60	0	60
2	1	2	1	1	1	1	BWF	100	0	60	0	60
3	1	2	1	1	1	1	BWF	100	0	60	0	60
4	1	16	1	1	1	1	RWF	100	0	60	0	60
5	1	16	1	1	1	1	RWF	100	0	60	0	60
6	1	16	1	1	1	1	BWF	71.6667	28.3333	43	17	60
13	1	12	1	2	1	1	B	11.6667	88.3333	7	53	60
14	1	12	1	2	1	1	BWF	51.6667	48.3333	31	29	60
15	1	12	1	2	1	1	B	3.33333	96.6667	2	58	60
16	1	1	1	2	1	1	BWF	53.3333	46.6667	32	28	60
17	1	1	1	2	1	1	BWF	50	50	30	30	60
18	1	1	1	2	1	1	G	5	95	3	57	60
25	1	11	2	1	1	1	BWF	100	0	60	0	60
26	1	11	2	1	1	1	B	96.6667	3.33333	58	2	60
27	1	11	2	1	1	1	B	100	0	60	0	60
28	1	7	2	1	1	1	BWF	100	0	60	0	60
29	1	7	2	1	1	1	B	98.3333	1.66667	59	1	60
30	1	7	2	1	1	1	BWF	45	55	27	33	60
37	1	4	2	2	1	1	BWF	0	100	0	60	60
38	1	4	2	2	1	1	B	0	100	0	60	60
39	1	4	2	2	1	1	BWF	0	100	0	60	60
40	1	9	2	2	1	1	BWF	25	75	15	45	60
41	1	9	2	2	1	1	B	30	70	18	42	60
42	1	9	2	2	1	1	B	3.33333	96.6667	2	58	60
49	1	20	1	1	1	2	RWF	0	100	0	60	60
50	1	20	1	1	1	2	BWF	100	0	60	0	60
51	1	20	1	1	1	2	BWF	100	0	60	0	60
52	1	31	1	1	1	2	B	83.3333	16.6667	50	10	60
53	1	31	1	1	1	2	B	100	0	60	0	60
54	1	31	1	1	1	2	BWF	91.6667	8.33333	55	5	60
61	1	37	1	2	1	2	G	100	0	60	0	60
62	1	37	1	2	1	2	RWF	100	0	60	0	60
63	1	37	1	2	1	2	RWF	100	0	60	0	60
64	1	17	1	2	1	2	B	100	0	60	0	60
65	1	17	1	2	1	2	BWF	100	0	60	0	60
66	1	17	1	2	1	2	B	98.3333	1.66667	59	1	60
73	1	26	2	1	1	2	B	96.6667	3.33333	58	2	60
74	1	26	2	1	1	2	B	100	0	60	0	60
75	1	26	2	1	1	2	RWF	88.3333	11.6667	53	7	60
76	1	19	2	1	1	2	B	63.3333	36.6667	38	22	60
77	1	19	2	1	1	2	B	96.6667	3.33333	58	2	60
78	1	19	2	1	1	2	G	100	0	60	0	60
85	1	24	2	2	1	2	B	100	0	60	0	60
86	1	24	2	2	1	2	BWF	100	0	60	0	60
87	1	24	2	2	1	2	B	100	0	60	0	60
88	1	25	2	2	1	2	B	100	0	60	0	60
89	1	25	2	2	1	2	BWF	100	0	60	0	60
90	1	25	2	2	1	2	RWF	100	0	60	0	60
1	2	2	1	1	1	1	T	100	0	60	0	60
2	2	2	1	1	1	1	BWF	100	0	60	0	60
3	2	2	1	1	1	1	BWF	100	0	60	0	60
4	2	16	1	1	1	1	RWF	100	0	60	0	60
5	2	16	1	1	1	1	RWF	100	0	60	0	60
6	2	16	1	1	1	1	BWF	85	15	51	9	60
13	2	12	1	2	1	1	B	45	55	27	33	60
14	2	12	1	2	1	1	BWF	6.66667	93.3333	4	56	60
15	2	12	1	2	1	1	B	56.6667	43.3333	34	26	60
16	2	1	1	2	1	1	BWF	40	60	24	36	60
17	2	1	1	2	1	1	BWF	25	75	15	45	60
18	2	1	1	2	1	1	G	100	0	60	0	60
25	2	11	2	1	1	1	BWF	85	15	51	9	60
26	2	11	2	1	1	1	B	91.6667	8.33333	55	5	60
27	2	11	2	1	1	1	B	98.3333	1.66667	59	1	60
28	2	7	2	1	1	1	BWF	96.6667	3.33333	58	2	60
29	2	7	2	1	1	1	B	100	0	60	0	60
30	2	7	2	1	1	1	BWF	53.3333	46.6667	32	28	60
37	2	4	2	2	1	1	BWF	0	100	0	60	60
38	2	4	2	2	1	1	B	0	100	0	60	60
39	2	4	2	2	1	1	BWF	0	100	0	60	60
40	2	9	2	2	1	1	BWF	35	65	21	39	60
41	2	9	2	2	1	1	B	56.6667	43.3333	34	26	60
42	2	9	2	2	1	1	B	63.3333	36.6667	38	22	60
49	2	20	1	1	1	2	RWF	38.3333	61.6667	23	37	60
50	2	20	1	1	1	2	BWF	100	0	60	0	60
51	2	20	1	1	1	2	BWF	100	0	60	0	60
52	2	31	1	1	1	2	B	100	0	60	0	60
53	2	31	1	1	1	2	B	100	0	60	0	60
54	2	31	1	1	1	2	BWF	85	15	51	9	60
61	2	37	1	2	1	2	G	100	0	60	0	60
62	2	37	1	2	1	2	RWF	100	0	60	0	60
63	2	37	1	2	1	2	RWF	100	0	60	0	60
64	2	17	1	2	1	2	B	100	0	60	0	60
65	2	17	1	2	1	2	BWF	100	0	60	0	60
66	2	17	1	2	1	2	B	100	0	60	0	60
73	2	26	2	1	1	2	B	100	0	60	0	60
74	2	26	2	1	1	2	B	88.3333	11.6667	53	7	60
75	2	26	2	1	1	2	RWF	81.6667	18.3333	49	11	60
76	2	19	2	1	1	2	B	13.3333	86.6667	8	52	60
77	2	19	2	1	1	2	B	86.6667	13.3333	52	8	60
78	2	19	2	1	1	2	G	100	0	60	0	60
85	2	24	2	2	1	2	B	100	0	60	0	60
86	2	24	2	2	1	2	BWF	100	0	60	0	60
87	2	24	2	2	1	2	B	96.6667	3.33333	58	2	60
88	2	25	2	2	1	2	B	100	0	60	0	60
89	2	25	2	2	1	2	BWF	100	0	60	0	60
90	2	25	2	2	1	2	RWF	100	0	60	0	60
1	3	2	1	1	1	1	T	96.6667	3.33333	58	2	60
2	3	2	1	1	1	1	BWF	100	0	60	0	60
3	3	2	1	1	1	1	BWF	100	0	60	0	60
4	3	16	1	1	1	1	RWF	100	0	60	0	60
5	3	16	1	1	1	1	RWF	100	0	60	0	60
6	3	16	1	1	1	1	BWF	100	0	60	0	60
13	3	12	1	2	1	1	B	25	75	15	45	60
14	3	12	1	2	1	1	BWF	35	65	21	39	60
15	3	12	1	2	1	1	B	21.6667	78.3333	13	47	60
16	3	1	1	2	1	1	BWF	0	100	0	60	60
17	3	1	1	2	1	1	BWF	38.3333	61.6667	23	37	60
18	3	1	1	2	1	1	G	83.3333	16.6667	50	10	60
25	3	11	2	1	1	1	BWF	73.3333	26.6667	44	16	60
26	3	11	2	1	1	1	B	61.6667	38.3333	37	23	60
27	3	11	2	1	1	1	B	8.33333	91.6667	5	55	60
28	3	7	2	1	1	1	BWF	100	0	60	0	60
29	3	7	2	1	1	1	B	45	55	27	33	60
30	3	7	2	1	1	1	BWF	63.3333	36.6667	38	22	60
37	3	4	2	2	1	1	BWF	0	100	0	60	60
38	3	4	2	2	1	1	B	0	100	0	60	60
39	3	4	2	2	1	1	BWF	0	100	0	60	60
40	3	9	2	2	1	1	BWF	0	100	0	60	60
41	3	9	2	2	1	1	B	0	100	0	60	60
42	3	9	2	2	1	1	B	16.6667	83.3333	10	50	60
49	3	20	1	1	1	2	RWF	56.6667	43.3333	34	26	60
50	3	20	1	1	1	2	BWF	100	0	60	0	60
51	3	20	1	1	1	2	BWF	100	0	60	0	60
52	3	31	1	1	1	2	B	75	25	45	15	60
53	3	31	1	1	1	2	B	100	0	60	0	60
54	3	31	1	1	1	2	BWF	96.6667	3.33333	58	2	60
61	3	37	1	2	1	2	G	56.6667	43.3333	34	26	60
62	3	37	1	2	1	2	RWF	100	0	60	0	60
63	3	37	1	2	1	2	RWF	93.3333	6.66667	56	4	60
64	3	17	1	2	1	2	B	100	0	60	0	60
65	3	17	1	2	1	2	BWF	95	5	57	3	60
66	3	17	1	2	1	2	B	100	0	60	0	60
73	3	26	2	1	1	2	B	83.3333	16.6667	50	10	60
74	3	26	2	1	1	2	B	56.6667	43.3333	34	26	60
75	3	26	2	1	1	2	RWF	53.3333	46.6667	32	28	60
76	3	19	2	1	1	2	B	0	100	0	60	60
77	3	19	2	1	1	2	B	100	0	60	0	60
78	3	19	2	1	1	2	G	100	0	60	0	60
85	3	24	2	2	1	2	B	100	0	60	0	60
86	3	24	2	2	1	2	BWF	100	0	60	0	60
87	3	24	2	2	1	2	B	100	0	60	0	60
88	3	25	2	2	1	2	B	100	0	60	0	60
89	3	25	2	2	1	2	BWF	100	0	60	0	60
90	3	25	2	2	1	2	RWF	100	0	60	0	60
1	4	2	1	1	1	1	T	100	0	60	0	60
2	4	2	1	1	1	1	BWF	100	0	60	0	60
3	4	2	1	1	1	1	BWF	83.3333	16.6667	50	10	60
4	4	16	1	1	1	1	RWF	100	0	60	0	60
5	4	16	1	1	1	1	RWF	95	5	57	3	60
6	4	16	1	1	1	1	BWF	20	80	12	48	60
13	4	12	1	2	1	1	B	33.3333	66.6667	20	40	60
14	4	12	1	2	1	1	BWF	60	40	36	24	60
15	4	12	1	2	1	1	B	33.3333	66.6667	20	40	60
16	4	1	1	2	1	1	BWF	0	100	0	60	60
17	4	1	1	2	1	1	BWF	3.33333	96.6667	2	58	60
18	4	1	1	2	1	1	G	50	50	30	30	60
25	4	11	2	1	1	1	BWF	83.3333	16.6667	50	10	60
26	4	11	2	1	1	1	B	83.3333	16.6667	50	10	60
27	4	11	2	1	1	1	B	100	0	60	0	60
28	4	7	2	1	1	1	BWF	98.3333	1.66667	59	1	60
29	4	7	2	1	1	1	B	100	0	60	0	60
30	4	7	2	1	1	1	BWF	11.6667	88.3333	7	53	60
37	4	4	2	2	1	1	BWF	0	100	0	60	60
38	4	4	2	2	1	1	B	68.3333	31.6667	41	19	60
39	4	4	2	2	1	1	BWF	15	85	9	51	60
40	4	9	2	2	1	1	BWF	0	100	0	60	60
41	4	9	2	2	1	1	B	0	100	0	60	60
42	4	9	2	2	1	1	B	0	100	0	60	60
49	4	20	1	1	1	2	RWF	100	0	60	0	60
50	4	20	1	1	1	2	BWF	96.6667	3.33333	58	2	60
51	4	20	1	1	1	2	BWF	100	0	60	0	60
52	4	31	1	1	1	2	B	100	0	60	0	60
53	4	31	1	1	1	2	B	100	0	60	0	60
54	4	31	1	1	1	2	BWF	93.3333	6.66667	56	4	60
61	4	37	1	2	1	2	G	100	0	60	0	60
62	4	37	1	2	1	2	RWF	100	0	60	0	60
63	4	37	1	2	1	2	RWF	100	0	60	0	60
64	4	17	1	2	1	2	B	100	0	60	0	60
65	4	17	1	2	1	2	BWF	100	0	60	0	60
66	4	17	1	2	1	2	B	100	0	60	0	60
73	4	26	2	1	1	2	B	78.3333	21.6667	47	13	60
74	4	26	2	1	1	2	B	100	0	60	0	60
75	4	26	2	1	1	2	RWF	98.3333	1.66667	59	1	60
76	4	19	2	1	1	2	B	78.3333	21.6667	47	13	60
77	4	19	2	1	1	2	B	100	0	60	0	60
78	4	19	2	1	1	2	G	96.6667	3.33333	58	2	60
85	4	24	2	2	1	2	B	100	0	60	0	60
86	4	24	2	2	1	2	BWF	100	0	60	0	60
87	4	24	2	2	1	2	B	100	0	60	0	60
88	4	25	2	2	1	2	B	100	0	60	0	60
89	4	25	2	2	1	2	BWF	100	0	60	0	60
90	4	25	2	2	1	2	RWF	100	0	60	0	60
1	5	2	1	1	1	1	T	100	0	60	0	60
2	5	2	1	1	1	1	BWF	100	0	60	0	60
3	5	2	1	1	1	1	BWF	100	0	60	0	60
4	5	16	1	1	1	1	RWF	100	0	60	0	60
5	5	16	1	1	1	1	RWF	100	0	60	0	60
6	5	16	1	1	1	1	BWF	100	0	60	0	60
13	5	12	1	2	1	1	B	40	60	24	36	60
14	5	12	1	2	1	1	BWF	8.33333	91.6667	5	55	60
15	5	12	1	2	1	1	B	0	100	0	60	60
16	5	1	1	2	1	1	BWF	15	85	9	51	60
17	5	1	1	2	1	1	BWF	25	75	15	45	60
18	5	1	1	2	1	1	G	18.3333	81.6667	11	49	60
25	5	11	2	1	1	1	BWF	100	0	60	0	60
26	5	11	2	1	1	1	B	100	0	60	0	60
27	5	11	2	1	1	1	B	100	0	60	0	60
28	5	7	2	1	1	1	BWF	100	0	60	0	60
29	5	7	2	1	1	1	B	100	0	60	0	60
30	5	7	2	1	1	1	BWF	100	0	60	0	60
37	5	4	2	2	1	1	BWF	0	100	0	60	60
38	5	4	2	2	1	1	B	0	100	0	60	60
39	5	4	2	2	1	1	BWF	3.33333	96.6667	2	58	60
40	5	9	2	2	1	1	BWF	3.33333	96.6667	2	58	60
41	5	9	2	2	1	1	B	0	100	0	60	60
42	5	9	2	2	1	1	B	0	100	0	60	60
49	5	20	1	1	1	2	RWF	68.3333	31.6667	41	19	60
50	5	20	1	1	1	2	BWF	75	25	45	15	60
51	5	20	1	1	1	2	BWF	88.3333	11.6667	53	7	60
52	5	31	1	1	1	2	B	81.6667	18.3333	49	11	60
53	5	31	1	1	1	2	B	63.3333	36.6667	38	22	60
54	5	31	1	1	1	2	BWF	91.6667	8.33333	55	5	60
61	5	37	1	2	1	2	G	100	0	60	0	60
62	5	37	1	2	1	2	RWF	100	0	60	0	60
63	5	37	1	2	1	2	RWF	100	0	60	0	60
64	5	17	1	2	1	2	B	96.6667	3.33333	58	2	60
65	5	17	1	2	1	2	BWF	100	0	60	0	60
66	5	17	1	2	1	2	B	100	0	60	0	60
73	5	26	2	1	1	2	B	100	0	60	0	60
74	5	26	2	1	1	2	B	100	0	60	0	60
75	5	26	2	1	1	2	RWF	86.6667	13.3333	52	8	60
76	5	19	2	1	1	2	B	100	0	60	0	60
77	5	19	2	1	1	2	B	93.3333	6.66667	56	4	60
78	5	19	2	1	1	2	G	100	0	60	0	60
85	5	24	2	2	1	2	B	100	0	60	0	60
86	5	24	2	2	1	2	BWF	100	0	60	0	60
87	5	24	2	2	1	2	B	100	0	60	0	60
88	5	25	2	2	1	2	B	100	0	60	0	60
89	5	25	2	2	1	2	BWF	100	0	60	0	60
90	5	25	2	2	1	2	RWF	100	0	60	0	60

## Sheet: Standing % 15h 
Sample ID	Pen	Conditioning	Rest	Transport	Group	Breed	Hour	Standing %	Lying %
7	15	1	1	2	1	GWF	1	100	0
8	15	1	1	2	1	G	1	100	0
9	15	1	1	2	1	BWF	1	100	0
10	3	1	1	2	1	B	1	100	0
11	3	1	1	2	1	B	1	100	0
12	3	1	1	2	1	BWF	1	100	0
19	5	1	2	2	1	G	1	100	0
20	5	1	2	2	1	T	1	100	0
21	5	1	2	2	1	B	1	100	0
22	14	1	2	2	1	BWF	1	100	0
23	14	1	2	2	1	BWF	1	100	0
24	14	1	2	2	1	G	1	100	0
31	6	2	1	2	1	BWF	1	100	0
32	6	2	1	2	1	BWF	1	.	.
33	6	2	1	2	1	BWF	1	100	0
34	10	2	1	2	1	B	1	100	0
35	10	2	1	2	1	BWF	1	100	0
36	10	2	1	2	1	B	1	100	0
43	13	2	2	2	1	B	1	100	0
44	13	2	2	2	1	BWF	1	100	0
45	13	2	2	2	1	B	1	100	0
46	8	2	2	2	1	B	1	100	0
47	8	2	2	2	1	B	1	100	0
48	8	2	2	2	1	BWF	1	91.67	8.33
55	21	1	1	2	2	B	1	100	0
56	21	1	1	2	2	B	1	100	0
58	30	1	1	2	2	BWF	1	.	.
59	30	1	1	2	2	B	1	96.67	3.33
60	30	1	1	2	2	B	1	81.67	18.33
67	23	1	2	2	2	BWF	1	100	0
68	23	1	2	2	2	G	1	100	0
69	23	1	2	2	2	BWF	1	100	0
70	29	1	2	2	2	B	1	100	0
71	29	1	2	2	2	B	1	100	0
72	29	1	2	2	2	B	1	100	0
79	22	2	1	2	2	B	1	66.67	33.33
80	22	2	1	2	2	B	1	100	0
81	22	2	1	2	2	G	1	95	5
82	28	2	1	2	2	B	1	100	0
83	28	2	1	2	2	B	1	93.33	6.67
84	28	2	1	2	2	BWF	1	100	0
91	32	2	2	2	2	RWF	1	100	0
92	32	2	2	2	2	T	1	100	0
93	32	2	2	2	2	B	1	81.67	18.33
94	18	2	2	2	2	B	1	100	0
95	18	2	2	2	2	B	1	100	0
96	18	2	2	2	2	RWF	1	100	0
7	15	1	1	2	1	GWF	2	96.67	3.33
8	15	1	1	2	1	G	2	100	0
9	15	1	1	2	1	BWF	2	98.33	1.67
10	3	1	1	2	1	B	2	100	0
11	3	1	1	2	1	B	2	100	0
12	3	1	1	2	1	BWF	2	100	0
19	5	1	2	2	1	G	2	100	0
20	5	1	2	2	1	T	2	100	0
21	5	1	2	2	1	B	2	100	0
22	14	1	2	2	1	BWF	2	95	5
23	14	1	2	2	1	BWF	2	100	0
24	14	1	2	2	1	G	2	100	0
31	6	2	1	2	1	BWF	2	100	0
32	6	2	1	2	1	BWF	2	.	.
33	6	2	1	2	1	BWF	2	100	0
34	10	2	1	2	1	B	2	100	0
35	10	2	1	2	1	BWF	2	60	40
36	10	2	1	2	1	B	2	100	0
43	13	2	2	2	1	B	2	100	0
44	13	2	2	2	1	BWF	2	46.67	53.33
45	13	2	2	2	1	B	2	100	0
46	8	2	2	2	1	B	2	100	0
47	8	2	2	2	1	B	2	100	0
48	8	2	2	2	1	BWF	2	0	100
55	21	1	1	2	2	B	2	60	40
56	21	1	1	2	2	B	2	100	0
58	30	1	1	2	2	BWF	2	.	.
59	30	1	1	2	2	B	2	75	25
60	30	1	1	2	2	B	2	73.33	26.67
67	23	1	2	2	2	BWF	2	93.33	6.67
68	23	1	2	2	2	G	2	100	0
69	23	1	2	2	2	BWF	2	100	0
70	29	1	2	2	2	B	2	100	0
71	29	1	2	2	2	B	2	100	0
72	29	1	2	2	2	B	2	100	0
79	22	2	1	2	2	B	2	88.33	11.67
80	22	2	1	2	2	B	2	81.67	18.33
81	22	2	1	2	2	G	2	50	50
82	28	2	1	2	2	B	2	100	0
83	28	2	1	2	2	B	2	100	0
84	28	2	1	2	2	BWF	2	63.33	36.67
91	32	2	2	2	2	RWF	2	86.67	13.33
92	32	2	2	2	2	T	2	100	0
93	32	2	2	2	2	B	2	40	60
94	18	2	2	2	2	B	2	100	0
95	18	2	2	2	2	B	2	100	0
96	18	2	2	2	2	RWF	2	100	0
7	15	1	1	2	1	GWF	3	85	15
8	15	1	1	2	1	G	3	100	0
9	15	1	1	2	1	BWF	3	100	0
10	3	1	1	2	1	B	3	100	0
11	3	1	1	2	1	B	3	98.33	1.67
12	3	1	1	2	1	BWF	3	100	0
19	5	1	2	2	1	G	3	100	0
20	5	1	2	2	1	T	3	100	0
21	5	1	2	2	1	B	3	100	0
22	14	1	2	2	1	BWF	3	76.67	23.33
23	14	1	2	2	1	BWF	3	58.33	41.67
24	14	1	2	2	1	G	3	100	0
31	6	2	1	2	1	BWF	3	96.67	3.33
32	6	2	1	2	1	BWF	3	.	.
33	6	2	1	2	1	BWF	3	100	0
34	10	2	1	2	1	B	3	100	0
35	10	2	1	2	1	BWF	3	11.67	88.33
36	10	2	1	2	1	B	3	100	0
43	13	2	2	2	1	B	3	98.33	1.67
44	13	2	2	2	1	BWF	3	0	100
45	13	2	2	2	1	B	3	40	60
46	8	2	2	2	1	B	3	100	0
47	8	2	2	2	1	B	3	100	0
48	8	2	2	2	1	BWF	3	0	100
55	21	1	1	2	2	B	3	53.33	46.67
56	21	1	1	2	2	B	3	85	15
58	30	1	1	2	2	BWF	3	.	.
59	30	1	1	2	2	B	3	100	0
60	30	1	1	2	2	B	3	65	35
67	23	1	2	2	2	BWF	3	71.67	28.33
68	23	1	2	2	2	G	3	100	0
69	23	1	2	2	2	BWF	3	100	0
70	29	1	2	2	2	B	3	100	0
71	29	1	2	2	2	B	3	100	0
72	29	1	2	2	2	B	3	100	0
79	22	2	1	2	2	B	3	83.33	16.67
80	22	2	1	2	2	B	3	100	0
81	22	2	1	2	2	G	3	100	0
82	28	2	1	2	2	B	3	100	0
83	28	2	1	2	2	B	3	100	0
84	28	2	1	2	2	BWF	3	76.67	23.33
91	32	2	2	2	2	RWF	3	71.67	28.33
92	32	2	2	2	2	T	3	100	0
93	32	2	2	2	2	B	3	90	10
94	18	2	2	2	2	B	3	16.67	83.33
95	18	2	2	2	2	B	3	83.33	16.67
96	18	2	2	2	2	RWF	3	100	0
7	15	1	1	2	1	GWF	4	70	30
8	15	1	1	2	1	G	4	100	0
9	15	1	1	2	1	BWF	4	100	0
10	3	1	1	2	1	B	4	100	0
11	3	1	1	2	1	B	4	48.33	51.67
12	3	1	1	2	1	BWF	4	100	0
19	5	1	2	2	1	G	4	100	0
20	5	1	2	2	1	T	4	100	0
21	5	1	2	2	1	B	4	100	0
22	14	1	2	2	1	BWF	4	100	0
23	14	1	2	2	1	BWF	4	95	5
24	14	1	2	2	1	G	4	100	0
31	6	2	1	2	1	BWF	4	100	0
32	6	2	1	2	1	BWF	4	.	.
33	6	2	1	2	1	BWF	4	86.67	13.33
34	10	2	1	2	1	B	4	100	0
35	10	2	1	2	1	BWF	4	73.33	26.67
36	10	2	1	2	1	B	4	63.33	36.67
43	13	2	2	2	1	B	4	100	0
44	13	2	2	2	1	BWF	4	78.33	21.67
45	13	2	2	2	1	B	4	100	0
46	8	2	2	2	1	B	4	100	0
47	8	2	2	2	1	B	4	100	0
48	8	2	2	2	1	BWF	4	85	15
55	21	1	1	2	2	B	4	10	90
56	21	1	1	2	2	B	4	91.67	8.33
58	30	1	1	2	2	BWF	4	.	.
59	30	1	1	2	2	B	4	31.67	68.33
60	30	1	1	2	2	B	4	55	45
67	23	1	2	2	2	BWF	4	48.33	51.67
68	23	1	2	2	2	G	4	18.33	81.67
69	23	1	2	2	2	BWF	4	100	0
70	29	1	2	2	2	B	4	100	0
71	29	1	2	2	2	B	4	100	0
72	29	1	2	2	2	B	4	100	0
79	22	2	1	2	2	B	4	90	10
80	22	2	1	2	2	B	4	100	0
81	22	2	1	2	2	G	4	50	50
82	28	2	1	2	2	B	4	55	45
83	28	2	1	2	2	B	4	100	0
84	28	2	1	2	2	BWF	4	8.33	91.67
91	32	2	2	2	2	RWF	4	100	0
92	32	2	2	2	2	T	4	100	0
93	32	2	2	2	2	B	4	90	10
94	18	2	2	2	2	B	4	0	100
95	18	2	2	2	2	B	4	63.33	36.67
96	18	2	2	2	2	RWF	4	1.67	98.33
7	15	1	1	2	1	GWF	5	96.67	3.33
8	15	1	1	2	1	G	5	100	0
9	15	1	1	2	1	BWF	5	100	0
10	3	1	1	2	1	B	5	85	15
11	3	1	1	2	1	B	5	66.67	33.33
12	3	1	1	2	1	BWF	5	100	0
19	5	1	2	2	1	G	5	100	0
20	5	1	2	2	1	T	5	100	0
21	5	1	2	2	1	B	5	98.33	1.67
22	14	1	2	2	1	BWF	5	100	0
23	14	1	2	2	1	BWF	5	93.33	6.67
24	14	1	2	2	1	G	5	100	0
31	6	2	1	2	1	BWF	5	100	0
32	6	2	1	2	1	BWF	5	.	.
33	6	2	1	2	1	BWF	5	100	0
34	10	2	1	2	1	B	5	100	0
35	10	2	1	2	1	BWF	5	68.33	31.67
36	10	2	1	2	1	B	5	100	0
43	13	2	2	2	1	B	5	100	0
44	13	2	2	2	1	BWF	5	100	0
45	13	2	2	2	1	B	5	100	0
46	8	2	2	2	1	B	5	100	0
47	8	2	2	2	1	B	5	100	0
48	8	2	2	2	1	BWF	5	100	0
55	21	1	1	2	2	B	5	90	10
56	21	1	1	2	2	B	5	100	0
58	30	1	1	2	2	BWF	5	.	.
59	30	1	1	2	2	B	5	100	0
60	30	1	1	2	2	B	5	81.67	18.33
67	23	1	2	2	2	BWF	5	100	0
68	23	1	2	2	2	G	5	43.33	56.67
69	23	1	2	2	2	BWF	5	100	0
70	29	1	2	2	2	B	5	100	0
71	29	1	2	2	2	B	5	100	0
72	29	1	2	2	2	B	5	76.67	23.33
79	22	2	1	2	2	B	5	100	0
80	22	2	1	2	2	B	5	85	15
81	22	2	1	2	2	G	5	100	0
82	28	2	1	2	2	B	5	100	0
83	28	2	1	2	2	B	5	100	0
84	28	2	1	2	2	BWF	5	100	0
91	32	2	2	2	2	RWF	5	100	0
92	32	2	2	2	2	T	5	100	0
93	32	2	2	2	2	B	5	100	0
94	18	2	2	2	2	B	5	40	60
95	18	2	2	2	2	B	5	100	0
96	18	2	2	2	2	RWF	5	83.33	16.67
7	15	1	1	2	1	GWF	6	90	10
8	15	1	1	2	1	G	6	100	0
9	15	1	1	2	1	BWF	6	100	0
10	3	1	1	2	1	B	6	100	0
11	3	1	1	2	1	B	6	100	0
12	3	1	1	2	1	BWF	6	100	0
19	5	1	2	2	1	G	6	100	0
20	5	1	2	2	1	T	6	100	0
21	5	1	2	2	1	B	6	95	5
22	14	1	2	2	1	BWF	6	55	45
23	14	1	2	2	1	BWF	6	100	0
24	14	1	2	2	1	G	6	96.67	3.33
31	6	2	1	2	1	BWF	6	95	5
32	6	2	1	2	1	BWF	6	.	.
33	6	2	1	2	1	BWF	6	61.67	38.33
34	10	2	1	2	1	B	6	100	0
35	10	2	1	2	1	BWF	6	63.33	36.67
36	10	2	1	2	1	B	6	63.33	36.67
43	13	2	2	2	1	B	6	100	0
44	13	2	2	2	1	BWF	6	10	90
45	13	2	2	2	1	B	6	100	0
46	8	2	2	2	1	B	6	100	0
47	8	2	2	2	1	B	6	100	0
48	8	2	2	2	1	BWF	6	100	0
55	21	1	1	2	2	B	6	21.67	78.33
56	21	1	1	2	2	B	6	96.67	3.33
58	30	1	1	2	2	BWF	6	.	.
59	30	1	1	2	2	B	6	85	15
60	30	1	1	2	2	B	6	0	100
67	23	1	2	2	2	BWF	6	100	0
68	23	1	2	2	2	G	6	100	0
69	23	1	2	2	2	BWF	6	96.67	3.33
70	29	1	2	2	2	B	6	100	0
71	29	1	2	2	2	B	6	100	0
72	29	1	2	2	2	B	6	100	0
79	22	2	1	2	2	B	6	55	45
80	22	2	1	2	2	B	6	85	15
81	22	2	1	2	2	G	6	56.67	43.33
82	28	2	1	2	2	B	6	80	20
83	28	2	1	2	2	B	6	100	0
84	28	2	1	2	2	BWF	6	100	0
91	32	2	2	2	2	RWF	6	100	0
92	32	2	2	2	2	T	6	100	0
93	32	2	2	2	2	B	6	100	0
94	18	2	2	2	2	B	6	100	0
95	18	2	2	2	2	B	6	100	0
96	18	2	2	2	2	RWF	6	100	0
7	15	1	1	2	1	GWF	7	70	30
8	15	1	1	2	1	G	7	83.33	16.67
9	15	1	1	2	1	BWF	7	75	25
10	3	1	1	2	1	B	7	65	35
11	3	1	1	2	1	B	7	100	0
12	3	1	1	2	1	BWF	7	100	0
19	5	1	2	2	1	G	7	100	0
20	5	1	2	2	1	T	7	100	0
21	5	1	2	2	1	B	7	100	0
22	14	1	2	2	1	BWF	7	100	0
23	14	1	2	2	1	BWF	7	100	0
24	14	1	2	2	1	G	7	100	0
31	6	2	1	2	1	BWF	7	78.33	21.67
32	6	2	1	2	1	BWF	7	.	.
33	6	2	1	2	1	BWF	7	100	0
34	10	2	1	2	1	B	7	55	45
35	10	2	1	2	1	BWF	7	80	20
36	10	2	1	2	1	B	7	0	100
43	13	2	2	2	1	B	7	100	0
44	13	2	2	2	1	BWF	7	100	0
45	13	2	2	2	1	B	7	100	0
46	8	2	2	2	1	B	7	100	0
47	8	2	2	2	1	B	7	100	0
48	8	2	2	2	1	BWF	7	100	0
55	21	1	1	2	2	B	7	86.67	13.33
56	21	1	1	2	2	B	7	100	0
58	30	1	1	2	2	BWF	7	.	.
59	30	1	1	2	2	B	7	76.67	23.33
60	30	1	1	2	2	B	7	86.67	13.33
67	23	1	2	2	2	BWF	7	100	0
68	23	1	2	2	2	G	7	100	0
69	23	1	2	2	2	BWF	7	100	0
70	29	1	2	2	2	B	7	100	0
71	29	1	2	2	2	B	7	100	0
72	29	1	2	2	2	B	7	98.33	1.67
79	22	2	1	2	2	B	7	83.33	16.67
80	22	2	1	2	2	B	7	100	0
81	22	2	1	2	2	G	7	88.33	11.67
82	28	2	1	2	2	B	7	100	0
83	28	2	1	2	2	B	7	100	0
84	28	2	1	2	2	BWF	7	100	0
91	32	2	2	2	2	RWF	7	100	0
92	32	2	2	2	2	T	7	100	0
93	32	2	2	2	2	B	7	93.33	6.67
94	18	2	2	2	2	B	7	100	0
95	18	2	2	2	2	B	7	100	0
96	18	2	2	2	2	RWF	7	100	0
7	15	1	1	2	1	GWF	8	0	100
8	15	1	1	2	1	G	8	66.67	33.33
9	15	1	1	2	1	BWF	8	66.67	33.33
10	3	1	1	2	1	B	8	16.67	83.33
11	3	1	1	2	1	B	8	83.33	16.67
12	3	1	1	2	1	BWF	8	100	0
19	5	1	2	2	1	G	8	100	0
20	5	1	2	2	1	T	8	100	0
21	5	1	2	2	1	B	8	100	0
22	14	1	2	2	1	BWF	8	100	0
23	14	1	2	2	1	BWF	8	100	0
24	14	1	2	2	1	G	8	100	0
31	6	2	1	2	1	BWF	8	50	50
32	6	2	1	2	1	BWF	8	.	.
33	6	2	1	2	1	BWF	8	68.33	31.67
34	10	2	1	2	1	B	8	0	100
35	10	2	1	2	1	BWF	8	0	100
36	10	2	1	2	1	B	8	71.67	28.33
43	13	2	2	2	1	B	8	100	0
44	13	2	2	2	1	BWF	8	100	0
45	13	2	2	2	1	B	8	100	0
46	8	2	2	2	1	B	8	100	0
47	8	2	2	2	1	B	8	100	0
48	8	2	2	2	1	BWF	8	100	0
55	21	1	1	2	2	B	8	18.33	81.67
56	21	1	1	2	2	B	8	76.67	23.33
58	30	1	1	2	2	BWF	8	.	.
59	30	1	1	2	2	B	8	31.67	68.33
60	30	1	1	2	2	B	8	81.67	18.33
67	23	1	2	2	2	BWF	8	73.33	26.67
68	23	1	2	2	2	G	8	100	0
69	23	1	2	2	2	BWF	8	100	0
70	29	1	2	2	2	B	8	100	0
71	29	1	2	2	2	B	8	100	0
72	29	1	2	2	2	B	8	100	0
79	22	2	1	2	2	B	8	93.33	6.67
80	22	2	1	2	2	B	8	95	5
81	22	2	1	2	2	G	8	100	0
82	28	2	1	2	2	B	8	56.67	43.33
83	28	2	1	2	2	B	8	100	0
84	28	2	1	2	2	BWF	8	100	0
91	32	2	2	2	2	RWF	8	100	0
92	32	2	2	2	2	T	8	100	0
93	32	2	2	2	2	B	8	100	0
94	18	2	2	2	2	B	8	100	0
95	18	2	2	2	2	B	8	100	0
96	18	2	2	2	2	RWF	8	100	0
7	15	1	1	2	1	GWF	9	88.33	11.67
8	15	1	1	2	1	G	9	61.67	38.33
9	15	1	1	2	1	BWF	9	65	35
10	3	1	1	2	1	B	9	90	10
11	3	1	1	2	1	B	9	0	100
12	3	1	1	2	1	BWF	9	95	5
19	5	1	2	2	1	G	9	100	0
20	5	1	2	2	1	T	9	100	0
21	5	1	2	2	1	B	9	96.67	3.33
22	14	1	2	2	1	BWF	9	100	0
23	14	1	2	2	1	BWF	9	100	0
24	14	1	2	2	1	G	9	100	0
31	6	2	1	2	1	BWF	9	45	55
32	6	2	1	2	1	BWF	9	.	.
33	6	2	1	2	1	BWF	9	100	0
34	10	2	1	2	1	B	9	0	100
35	10	2	1	2	1	BWF	9	35	65
36	10	2	1	2	1	B	9	45	55
43	13	2	2	2	1	B	9	100	0
44	13	2	2	2	1	BWF	9	100	0
45	13	2	2	2	1	B	9	100	0
46	8	2	2	2	1	B	9	100	0
47	8	2	2	2	1	B	9	100	0
48	8	2	2	2	1	BWF	9	100	0
55	21	1	1	2	2	B	9	41.67	58.33
56	21	1	1	2	2	B	9	100	0
58	30	1	1	2	2	BWF	9	.	.
59	30	1	1	2	2	B	9	90	10
60	30	1	1	2	2	B	9	11.67	88.33
67	23	1	2	2	2	BWF	9	66.67	33.33
68	23	1	2	2	2	G	9	100	0
69	23	1	2	2	2	BWF	9	100	0
70	29	1	2	2	2	B	9	100	0
71	29	1	2	2	2	B	9	100	0
72	29	1	2	2	2	B	9	93.33	6.67
79	22	2	1	2	2	B	9	3.33	96.67
80	22	2	1	2	2	B	9	1.67	98.33
81	22	2	1	2	2	G	9	100	0
82	28	2	1	2	2	B	9	100	0
83	28	2	1	2	2	B	9	100	0
84	28	2	1	2	2	BWF	9	80	20
91	32	2	2	2	2	RWF	9	100	0
92	32	2	2	2	2	T	9	100	0
93	32	2	2	2	2	B	9	100	0
94	18	2	2	2	2	B	9	100	0
95	18	2	2	2	2	B	9	100	0
96	18	2	2	2	2	RWF	9	81.67	18.33
7	15	1	1	2	1	GWF	10	100	0
8	15	1	1	2	1	G	10	65	35
9	15	1	1	2	1	BWF	10	60	40
10	3	1	1	2	1	B	10	90	10
11	3	1	1	2	1	B	10	65	35
12	3	1	1	2	1	BWF	10	98.33	1.67
19	5	1	2	2	1	G	10	100	0
20	5	1	2	2	1	T	10	100	0
21	5	1	2	2	1	B	10	100	0
22	14	1	2	2	1	BWF	10	100	0
23	14	1	2	2	1	BWF	10	96.67	3.33
24	14	1	2	2	1	G	10	100	0
31	6	2	1	2	1	BWF	10	100	0
32	6	2	1	2	1	BWF	10	.	.
33	6	2	1	2	1	BWF	10	81.67	18.33
34	10	2	1	2	1	B	10	88.33	11.67
35	10	2	1	2	1	BWF	10	35	65
36	10	2	1	2	1	B	10	88.33	11.67
43	13	2	2	2	1	B	10	100	0
44	13	2	2	2	1	BWF	10	100	0
45	13	2	2	2	1	B	10	100	0
46	8	2	2	2	1	B	10	100	0
47	8	2	2	2	1	B	10	100	0
48	8	2	2	2	1	BWF	10	100	0
55	21	1	1	2	2	B	10	46.67	53.33
56	21	1	1	2	2	B	10	100	0
58	30	1	1	2	2	BWF	10	.	.
59	30	1	1	2	2	B	10	55	45
60	30	1	1	2	2	B	10	40	60
67	23	1	2	2	2	BWF	10	100	0
68	23	1	2	2	2	G	10	100	0
69	23	1	2	2	2	BWF	10	83.33	16.67
70	29	1	2	2	2	B	10	100	0
71	29	1	2	2	2	B	10	100	0
72	29	1	2	2	2	B	10	100	0
79	22	2	1	2	2	B	10	100	0
80	22	2	1	2	2	B	10	100	0
81	22	2	1	2	2	G	10	73.33	26.67
82	28	2	1	2	2	B	10	83.33	16.67
83	28	2	1	2	2	B	10	100	0
84	28	2	1	2	2	BWF	10	100	0
91	32	2	2	2	2	RWF	10	100	0
92	32	2	2	2	2	T	10	100	0
93	32	2	2	2	2	B	10	100	0
94	18	2	2	2	2	B	10	100	0
95	18	2	2	2	2	B	10	100	0
96	18	2	2	2	2	RWF	10	90	10
7	15	1	1	2	1	GWF	11	100	0
8	15	1	1	2	1	G	11	100	0
9	15	1	1	2	1	BWF	11	93.33	6.67
10	3	1	1	2	1	B	11	93.33	6.67
11	3	1	1	2	1	B	11	100	0
12	3	1	1	2	1	BWF	11	90	10
19	5	1	2	2	1	G	11	100	0
20	5	1	2	2	1	T	11	100	0
21	5	1	2	2	1	B	11	100	0
22	14	1	2	2	1	BWF	11	100	0
23	14	1	2	2	1	BWF	11	100	0
24	14	1	2	2	1	G	11	100	0
31	6	2	1	2	1	BWF	11	100	0
32	6	2	1	2	1	BWF	11	.	.
33	6	2	1	2	1	BWF	11	35	65
34	10	2	1	2	1	B	11	100	0
35	10	2	1	2	1	BWF	11	100	0
36	10	2	1	2	1	B	11	70	30
43	13	2	2	2	1	B	11	100	0
44	13	2	2	2	1	BWF	11	100	0
45	13	2	2	2	1	B	11	100	0
46	8	2	2	2	1	B	11	100	0
47	8	2	2	2	1	B	11	100	0
48	8	2	2	2	1	BWF	11	100	0
55	21	1	1	2	2	B	11	35	65
56	21	1	1	2	2	B	11	100	0
58	30	1	1	2	2	BWF	11	.	.
59	30	1	1	2	2	B	11	86.67	13.33
60	30	1	1	2	2	B	11	15	85
67	23	1	2	2	2	BWF	11	100	0
68	23	1	2	2	2	G	11	100	0
69	23	1	2	2	2	BWF	11	100	0
70	29	1	2	2	2	B	11	96.67	3.33
71	29	1	2	2	2	B	11	100	0
72	29	1	2	2	2	B	11	100	0
79	22	2	1	2	2	B	11	18.33	81.67
80	22	2	1	2	2	B	11	100	0
81	22	2	1	2	2	G	11	75	25
82	28	2	1	2	2	B	11	100	0
83	28	2	1	2	2	B	11	100	0
84	28	2	1	2	2	BWF	11	56.67	43.33
91	32	2	2	2	2	RWF	11	86.67	13.33
92	32	2	2	2	2	T	11	100	0
93	32	2	2	2	2	B	11	100	0
94	18	2	2	2	2	B	11	80	20
95	18	2	2	2	2	B	11	100	0
96	18	2	2	2	2	RWF	11	63.33	36.67
7	15	1	1	2	1	GWF	12	66.67	33.33
8	15	1	1	2	1	G	12	100	0
9	15	1	1	2	1	BWF	12	91.67	8.33
10	3	1	1	2	1	B	12	71.67	28.33
11	3	1	1	2	1	B	12	100	0
12	3	1	1	2	1	BWF	12	100	0
19	5	1	2	2	1	G	12	100	0
20	5	1	2	2	1	T	12	100	0
21	5	1	2	2	1	B	12	100	0
22	14	1	2	2	1	BWF	12	100	0
23	14	1	2	2	1	BWF	12	100	0
24	14	1	2	2	1	G	12	100	0
31	6	2	1	2	1	BWF	12	85	15
32	6	2	1	2	1	BWF	12	.	.
33	6	2	1	2	1	BWF	12	58.33	41.67
34	10	2	1	2	1	B	12	100	0
35	10	2	1	2	1	BWF	12	51.67	48.33
36	10	2	1	2	1	B	12	25	75
43	13	2	2	2	1	B	12	100	0
44	13	2	2	2	1	BWF	12	100	0
45	13	2	2	2	1	B	12	100	0
46	8	2	2	2	1	B	12	100	0
47	8	2	2	2	1	B	12	100	0
48	8	2	2	2	1	BWF	12	100	0
55	21	1	1	2	2	B	12	76.67	23.33
56	21	1	1	2	2	B	12	100	0
58	30	1	1	2	2	BWF	12	.	.
59	30	1	1	2	2	B	12	85	15
60	30	1	1	2	2	B	12	13.33	86.67
67	23	1	2	2	2	BWF	12	0	100
68	23	1	2	2	2	G	12	100	0
69	23	1	2	2	2	BWF	12	100	0
70	29	1	2	2	2	B	12	100	0
71	29	1	2	2	2	B	12	76.67	23.33
72	29	1	2	2	2	B	12	100	0
79	22	2	1	2	2	B	12	0	100
80	22	2	1	2	2	B	12	71.67	28.33
81	22	2	1	2	2	G	12	3.33	96.67
82	28	2	1	2	2	B	12	100	0
83	28	2	1	2	2	B	12	100	0
84	28	2	1	2	2	BWF	12	86.67	13.33
91	32	2	2	2	2	RWF	12	33.33	66.67
92	32	2	2	2	2	T	12	100	0
93	32	2	2	2	2	B	12	100	0
94	18	2	2	2	2	B	12	48.33	51.67
95	18	2	2	2	2	B	12	73.33	26.67
96	18	2	2	2	2	RWF	12	98.33	1.67
7	15	1	1	2	1	GWF	13	26.67	73.33
8	15	1	1	2	1	G	13	80	20
9	15	1	1	2	1	BWF	13	58.33	41.67
10	3	1	1	2	1	B	13	95	5
11	3	1	1	2	1	B	13	100	0
12	3	1	1	2	1	BWF	13	100	0
19	5	1	2	2	1	G	13	100	0
20	5	1	2	2	1	T	13	100	0
21	5	1	2	2	1	B	13	100	0
22	14	1	2	2	1	BWF	13	96.67	3.33
23	14	1	2	2	1	BWF	13	100	0
24	14	1	2	2	1	G	13	100	0
31	6	2	1	2	1	BWF	13	76.67	23.33
32	6	2	1	2	1	BWF	13	.	.
33	6	2	1	2	1	BWF	13	85	15
34	10	2	1	2	1	B	13	0	100
35	10	2	1	2	1	BWF	13	5	95
36	10	2	1	2	1	B	13	26.67	73.33
43	13	2	2	2	1	B	13	100	0
44	13	2	2	2	1	BWF	13	100	0
45	13	2	2	2	1	B	13	83.33	16.67
46	8	2	2	2	1	B	13	100	0
47	8	2	2	2	1	B	13	100	0
48	8	2	2	2	1	BWF	13	100	0
55	21	1	1	2	2	B	13	100	0
56	21	1	1	2	2	B	13	100	0
58	30	1	1	2	2	BWF	13	.	.
59	30	1	1	2	2	B	13	66.67	33.33
60	30	1	1	2	2	B	13	11.67	88.33
67	23	1	2	2	2	BWF	13	10	90
68	23	1	2	2	2	G	13	41.67	58.33
69	23	1	2	2	2	BWF	13	80	20
70	29	1	2	2	2	B	13	100	0
71	29	1	2	2	2	B	13	70	30
72	29	1	2	2	2	B	13	100	0
79	22	2	1	2	2	B	13	11.67	88.33
80	22	2	1	2	2	B	13	11.67	88.33
81	22	2	1	2	2	G	13	10	90
82	28	2	1	2	2	B	13	31.67	68.33
83	28	2	1	2	2	B	13	100	0
84	28	2	1	2	2	BWF	13	71.67	28.33
91	32	2	2	2	2	RWF	13	53.33	46.67
92	32	2	2	2	2	T	13	100	0
93	32	2	2	2	2	B	13	96.67	3.33
94	18	2	2	2	2	B	13	100	0
95	18	2	2	2	2	B	13	100	0
96	18	2	2	2	2	RWF	13	40	60
7	15	1	1	2	1	GWF	14	31.67	68.33
8	15	1	1	2	1	G	14	35	65
9	15	1	1	2	1	BWF	14	93.33	6.67
10	3	1	1	2	1	B	14	85	15
11	3	1	1	2	1	B	14	41.67	58.33
12	3	1	1	2	1	BWF	14	100	0
19	5	1	2	2	1	G	14	100	0
20	5	1	2	2	1	T	14	100	0
21	5	1	2	2	1	B	14	100	0
22	14	1	2	2	1	BWF	14	100	0
23	14	1	2	2	1	BWF	14	100	0
24	14	1	2	2	1	G	14	100	0
31	6	2	1	2	1	BWF	14	51.67	48.33
32	6	2	1	2	1	BWF	14	.	.
33	6	2	1	2	1	BWF	14	33.33	66.67
34	10	2	1	2	1	B	14	33.33	66.67
35	10	2	1	2	1	BWF	14	35	65
36	10	2	1	2	1	B	14	35	65
43	13	2	2	2	1	B	14	100	0
44	13	2	2	2	1	BWF	14	100	0
45	13	2	2	2	1	B	14	100	0
46	8	2	2	2	1	B	14	100	0
47	8	2	2	2	1	B	14	100	0
48	8	2	2	2	1	BWF	14	100	0
55	21	1	1	2	2	B	14	100	0
56	21	1	1	2	2	B	14	98.33	1.67
58	30	1	1	2	2	BWF	14	.	.
59	30	1	1	2	2	B	14	91.67	8.33
60	30	1	1	2	2	B	14	68.33	31.67
67	23	1	2	2	2	BWF	14	71.67	28.33
68	23	1	2	2	2	G	14	75	25
69	23	1	2	2	2	BWF	14	81.67	18.33
70	29	1	2	2	2	B	14	100	0
71	29	1	2	2	2	B	14	91.67	8.33
72	29	1	2	2	2	B	14	100	0
79	22	2	1	2	2	B	14	100	0
80	22	2	1	2	2	B	14	100	0
81	22	2	1	2	2	G	14	68.33	31.67
82	28	2	1	2	2	B	14	100	0
83	28	2	1	2	2	B	14	100	0
84	28	2	1	2	2	BWF	14	96.67	3.33
91	32	2	2	2	2	RWF	14	91.67	8.33
92	32	2	2	2	2	T	14	100	0
93	32	2	2	2	2	B	14	95	5
94	18	2	2	2	2	B	14	100	0
95	18	2	2	2	2	B	14	100	0
96	18	2	2	2	2	RWF	14	100	0
7	15	1	1	2	1	GWF	15	35	65
8	15	1	1	2	1	G	15	100	0
9	15	1	1	2	1	BWF	15	18.33	81.67
10	3	1	1	2	1	B	15	25	75
11	3	1	1	2	1	B	15	100	0
12	3	1	1	2	1	BWF	15	100	0
19	5	1	2	2	1	G	15	100	0
20	5	1	2	2	1	T	15	100	0
21	5	1	2	2	1	B	15	100	0
22	14	1	2	2	1	BWF	15	100	0
23	14	1	2	2	1	BWF	15	100	0
24	14	1	2	2	1	G	15	100	0
31	6	2	1	2	1	BWF	15	98.33	1.67
32	6	2	1	2	1	BWF	15	.	.
33	6	2	1	2	1	BWF	15	100	0
34	10	2	1	2	1	B	15	100	0
35	10	2	1	2	1	BWF	15	5	95
36	10	2	1	2	1	B	15	71.67	28.33
43	13	2	2	2	1	B	15	100	0
44	13	2	2	2	1	BWF	15	100	0
45	13	2	2	2	1	B	15	100	0
46	8	2	2	2	1	B	15	100	0
47	8	2	2	2	1	B	15	100	0
48	8	2	2	2	1	BWF	15	100	0
55	21	1	1	2	2	B	15	66.67	33.33
56	21	1	1	2	2	B	15	63.33	36.67
58	30	1	1	2	2	BWF	15	.	.
59	30	1	1	2	2	B	15	.	.
60	30	1	1	2	2	B	15	93.33	6.67
67	23	1	2	2	2	BWF	15	100	0
68	23	1	2	2	2	G	15	100	0
69	23	1	2	2	2	BWF	15	100	0
70	29	1	2	2	2	B	15	100	0
71	29	1	2	2	2	B	15	100	0
72	29	1	2	2	2	B	15	100	0
79	22	2	1	2	2	B	15	90	10
80	22	2	1	2	2	B	15	93.33	6.67
81	22	2	1	2	2	G	15	0	100
82	28	2	1	2	2	B	15	80	20
83	28	2	1	2	2	B	15	100	0
84	28	2	1	2	2	BWF	15	85	15
91	32	2	2	2	2	RWF	15	100	0
92	32	2	2	2	2	T	15	100	0
93	32	2	2	2	2	B	15	100	0
94	18	2	2	2	2	B	15	100	0
95	18	2	2	2	2	B	15	100	0
96	18	2	2	2	2	RWF	15	100	0

## Sheet: Standing % 1-5 d
Sample ID	Pen	Conditioning	Rest	Transport	Group	Breed	Day	Mean standing bout duration	Mean lying bout duration	Standing %	Lying %
1	2	1	1	1	1	T	1	33.2143	75.7692	32.2917	67.7083
2	2	1	1	1	1	BWF	1	27.2353	57.9412	31.25	68.75
3	2	1	1	1	1	BWF	1	22.7778	37.6071	26.1111	73.8889
4	16	1	1	1	1	RWF	1	26.0588	43.64	30.7639	69.2361
5	16	1	1	1	1	RWF	1	41.75	69.4667	34.7917	65.2083
6	16	1	1	1	1	BWF	1	31.8333	96.6667	26.5278	73.4722
7	15	1	1	2	1	GWF	1	.	.	32.3958	67.6042
8	15	1	1	2	1	G	1	.	.	30.2083	69.7917
9	15	1	1	2	1	BWF	1	.	.	36.25	63.75
10	3	1	1	2	1	B	1	.	.	30.7292	69.2708
11	3	1	1	2	1	B	1	.	.	24.8958	75.1042
12	3	1	1	2	1	BWF	1	.	.	25.7292	74.2708
13	12	1	2	1	1	B	1	.	.	26.5625	73.4375
14	12	1	2	1	1	BWF	1	.	.	28.8542	71.1458
15	12	1	2	1	1	B	1	.	.	26.3542	73.6458
16	1	1	2	1	1	BWF	1	.	.	21.0417	78.9583
17	1	1	2	1	1	BWF	1	.	.	26.875	73.125
18	1	1	2	1	1	G	1	.	.	38.0208	61.9792
19	5	1	2	2	1	G	1	.	.	29.4444	70.5556
20	5	1	2	2	1	T	1	.	.	26.1111	73.8889
21	5	1	2	2	1	B	1	.	.	28.0556	71.9444
22	14	1	2	2	1	BWF	1	.	.	22.7778	77.2222
23	14	1	2	2	1	BWF	1	.	.	34.1667	65.8333
24	14	1	2	2	1	G	1	.	.	24.4444	75.5556
25	11	2	1	1	1	BWF	1	66.8889	48.7143	36.8056	63.1944
26	11	2	1	1	1	B	1	56.8	96.5833	39.4444	60.5556
27	11	2	1	1	1	B	1	138.5	136.5	38.4722	61.5278
28	7	2	1	1	1	BWF	1	44.2222	111	27.6389	72.3611
29	7	2	1	1	1	B	1	47.3333	102.778	29.5833	70.4167
30	7	2	1	1	1	BWF	1	33.625	97.25	17.0833	82.9167
31	6	2	1	2	1	BWF	1	.	.	26.25	73.75
32	6	2	1	2	1	BWF	1	.	.	0	100
33	6	2	1	2	1	BWF	1	.	.	38.5417	61.4583
34	10	2	1	2	1	B	1	.	.	19.0625	80.9375
35	10	2	1	2	1	BWF	1	.	.	28.9583	71.0417
36	10	2	1	2	1	B	1	.	.	37.3958	62.6042
37	4	2	2	1	1	BWF	1	.	.	20.2083	79.7917
38	4	2	2	1	1	B	1	.	.	30.4167	69.5833
39	4	2	2	1	1	BWF	1	.	.	15.625	84.375
40	9	2	2	1	1	BWF	1	.	.	23.4375	76.5625
41	9	2	2	1	1	B	1	.	.	32.7083	67.2917
42	9	2	2	1	1	B	1	.	.	31.0417	68.9583
43	13	2	2	2	1	B	1	.	.	19.1667	80.8333
44	13	2	2	2	1	BWF	1	.	.	29.7222	70.2778
45	13	2	2	2	1	B	1	.	.	46.3889	53.6111
46	8	2	2	2	1	B	1	.	.	16.1111	83.8889
47	8	2	2	2	1	B	1	.	.	15	85
48	8	2	2	2	1	BWF	1	.	.	16.3889	83.6111
49	20	1	1	1	2	RWF	1	15.1905	51.1818	22.1528	77.8472
50	20	1	1	1	2	BWF	1	21.2143	84.3571	21.1806	78.8194
51	20	1	1	1	2	BWF	1	22.5333	61.3889	23.4722	76.5278
52	31	1	1	1	2	B	1	25.2308	33.8378	23.4028	76.5972
53	31	1	1	1	2	B	1	14.7368	46.28	19.6528	80.3472
54	31	1	1	1	2	BWF	1	20.5714	73.875	21.1806	78.8194
55	21	1	1	2	2	B	1	.	.	29.8958	70.1042
56	21	1	1	2	2	B	1	.	.	19.4792	80.5208
57	21	1	1	2	2	B	1	.	.	.	.
58	30	1	1	2	2	BWF	1	.	.	15.3125	84.6875
59	30	1	1	2	2	B	1	.	.	.	.
60	30	1	1	2	2	B	1	.	.	29.5833	70.4167
61	37	1	2	1	2	G	1	.	.	13.4375	86.5625
62	37	1	2	1	2	RWF	1	.	.	19.2708	80.7292
63	37	1	2	1	2	RWF	1	.	.	24.4792	75.5208
64	17	1	2	1	2	B	1	.	.	13.2292	86.7708
65	17	1	2	1	2	BWF	1	.	.	18.125	81.875
66	17	1	2	1	2	B	1	.	.	12.5	87.5
67	23	1	2	2	2	BWF	1	.	.	15.8333	84.1667
68	23	1	2	2	2	G	1	.	.	17.2222	82.7778
69	23	1	2	2	2	BWF	1	.	.	26.6667	73.3333
70	29	1	2	2	2	B	1	.	.	13.0556	86.9444
71	29	1	2	2	2	B	1	.	.	2.5	97.5
72	29	1	2	2	2	B	1	.	.	10.5556	89.4444
73	26	2	1	1	2	B	1	47.125	50.2381	26.3889	73.6111
74	26	2	1	1	2	B	1	80.1429	70.7273	38.9583	61.0417
75	26	2	1	1	2	RWF	1	51.5556	33.3571	32.2222	67.7778
76	19	2	1	1	2	B	1	41.75	68.6429	34.7917	65.2083
77	19	2	1	1	2	B	1	25	77.1333	22.5694	77.4306
78	19	2	1	1	2	G	1	60.875	105	33.8194	66.1806
79	22	2	1	2	2	B	1	.	.	36.875	63.125
80	22	2	1	2	2	B	1	.	.	21.4583	78.5417
81	22	2	1	2	2	G	1	.	.	29.0625	70.9375
82	28	2	1	2	2	B	1	.	.	40.9375	59.0625
83	28	2	1	2	2	B	1	.	.	35	65
84	28	2	1	2	2	BWF	1	.	.	32.3958	67.6042
85	24	2	2	1	2	B	1	.	.	29.4792	70.5208
86	24	2	2	1	2	BWF	1	.	.	15.9375	84.0625
87	24	2	2	1	2	B	1	.	.	28.3333	71.6667
88	25	2	2	1	2	B	1	.	.	18.125	81.875
89	25	2	2	1	2	BWF	1	.	.	25	75
90	25	2	2	1	2	RWF	1	.	.	28.4375	71.5625
91	32	2	2	2	2	RWF	1	.	.	16.6667	83.3333
92	32	2	2	2	2	T	1	.	.	5.55556	94.4444
93	32	2	2	2	2	B	1	.	.	15.2778	84.7222
94	18	2	2	2	2	B	1	.	.	18.6111	81.3889
95	18	2	2	2	2	B	1	.	.	5.27778	94.7222
96	18	2	2	2	2	RWF	1	.	.	15	85
1	2	1	1	1	1	T	2	60.3333	59.6875	37.7083	62.2917
2	2	1	1	1	1	BWF	2	79.5	121.875	34.0278	65.9722
3	2	1	1	1	1	BWF	2	41.6364	23.122	34.1667	65.8333
4	16	1	1	1	1	RWF	2	48.7778	62.6	30.4861	69.5139
5	16	1	1	1	1	RWF	2	113.167	82.625	47.1528	52.8472
6	16	1	1	1	1	BWF	2	68.2857	89.7778	33.1944	66.8056
7	15	1	1	2	1	GWF	2	47	105.7	29.375	70.625
8	15	1	1	2	1	G	2	59.5556	46.8824	37.2222	62.7778
9	15	1	1	2	1	BWF	2	33.6	42.7037	23.6111	76.3889
10	3	1	1	2	1	B	2	64.5	61.1429	41.1111	58.8889
11	3	1	1	2	1	B	2	40.8889	42.92	25.2083	74.7917
12	3	1	1	2	1	BWF	2	54.5	86	38.0556	61.9444
13	12	1	2	1	1	B	2	62.1	45.7895	43.8889	56.1111
14	12	1	2	1	1	BWF	2	42.3333	36.6667	26.4583	73.5417
15	12	1	2	1	1	B	2	72.3333	164.167	31.5972	68.4028
16	1	1	2	1	1	BWF	2	37.9091	49.7143	31.25	68.75
17	1	1	2	1	1	BWF	2	71.75	54	38.2639	61.7361
18	1	1	2	1	1	G	2	81.5	52.9333	44.8611	55.1389
19	5	1	2	2	1	G	2	44.1	76.7692	30.6944	69.3056
20	5	1	2	2	1	T	2	60.25	114.25	33.4722	66.5278
21	5	1	2	2	1	B	2	26.9333	70.75	28.0556	71.9444
22	14	1	2	2	1	BWF	2	19.9375	38.68	22.1528	77.8472
23	14	1	2	2	1	BWF	2	39.4	87.1	27.3611	72.6389
24	14	1	2	2	1	G	2	39.5	82.5455	27.4306	72.5694
25	11	2	1	1	1	BWF	2	94.1667	120	41.6667	58.3333
26	11	2	1	1	1	B	2	59.875	116.5	31.25	68.75
27	11	2	1	1	1	B	2	87.6667	130.25	36.5278	63.4722
28	7	2	1	1	1	BWF	2	89.1667	113.5	37.1528	62.8472
29	7	2	1	1	1	B	2	85.1429	120.714	41.3889	58.6111
30	7	2	1	1	1	BWF	2	57.8333	108.6	25.6944	74.3056
31	6	2	1	2	1	BWF	2	152.25	152.286	42.2917	57.7083
32	6	2	1	2	1	BWF	2	.	.	.	.
33	6	2	1	2	1	BWF	2	194.333	47.4706	40.4861	59.5139
34	10	2	1	2	1	B	2	60.6	157.4	21.0417	78.9583
35	10	2	1	2	1	BWF	2	81	99.4545	33.75	66.25
36	10	2	1	2	1	B	2	125.5	131.5	34.8611	65.1389
37	4	2	2	1	1	BWF	2	100.2	91.9	36.25	63.75
38	4	2	2	1	1	B	2	113	169.667	32.1528	67.8472
39	4	2	2	1	1	BWF	2	75.5	110.333	31.4583	68.5417
40	9	2	2	1	1	BWF	2	169.25	50.6471	47.8472	52.1528
41	9	2	2	1	1	B	2	150	239.5	35.5556	64.4444
42	9	2	2	1	1	B	2	43.3333	118.9	27.0833	72.9167
43	13	2	2	2	1	B	2	69.5	128.625	30.3472	69.6528
44	13	2	2	2	1	BWF	2	88.75	87.25	24.6528	75.3472
45	13	2	2	2	1	B	2	65.5	170	34.375	65.625
46	8	2	2	2	1	B	2	45.8571	94.5	22.2917	77.7083
47	8	2	2	2	1	B	2	83.8	231.333	31.1111	68.8889
48	8	2	2	2	1	BWF	2	70	121.75	29.1667	70.8333
49	20	1	1	1	2	RWF	2	31.2308	78.6154	28.1944	71.8056
50	20	1	1	1	2	BWF	2	36	67.5	35	65
51	20	1	1	1	2	BWF	2	33.6154	71.7857	30.3472	69.6528
52	31	1	1	1	2	B	2	19	58	22.4306	77.5694
53	31	1	1	1	2	B	2	20.6	41.32	29.0972	70.9028
54	31	1	1	1	2	BWF	2	48.8182	79.2727	37.2917	62.7083
55	21	1	1	2	2	B	2	34.7	75.5	24.0972	75.9028
56	21	1	1	2	2	B	2	29.8571	65.2857	29.0278	70.9722
57	21	1	1	2	2	B	2	19.8889	45.8571	24.8611	75.1389
58	30	1	1	2	2	BWF	2	.	.	.	.
59	30	1	1	2	2	B	2	.	.	.	.
60	30	1	1	2	2	B	2	42.0909	74.4615	32.1528	67.8472
61	37	1	2	1	2	G	2	19.5	82.1333	18.9583	81.0417
62	37	1	2	1	2	RWF	2	25.5882	58.7059	30.2083	69.7917
63	37	1	2	1	2	RWF	2	37.5833	80.0769	31.7361	68.2639
64	17	1	2	1	2	B	2	22.0625	57.5263	24.5139	75.4861
65	17	1	2	1	2	BWF	2	33.3571	44.4762	32.3611	67.6389
66	17	1	2	1	2	B	2	18.5882	56.7368	21.9444	78.0556
67	23	1	2	2	2	BWF	2	37.4444	114.6	23.4028	76.5972
68	23	1	2	2	2	G	2	21.8333	51.2	28.8194	71.1806
69	23	1	2	2	2	BWF	2	28.5	72	23.75	76.25
70	29	1	2	2	2	B	2	14.1875	59.5789	15.7639	84.2361
71	29	1	2	2	2	B	2	22.8333	74.5	19.0278	80.9722
72	29	1	2	2	2	B	2	19.4706	57.8947	22.9861	77.0139
73	26	2	1	1	2	B	2	76.1429	39.5217	37.0139	62.9861
74	26	2	1	1	2	B	2	42.8333	89.0714	35.6944	64.3056
75	26	2	1	1	2	RWF	2	19.7647	32.3824	23.3333	76.6667
76	19	2	1	1	2	B	2	27.7	101.545	19.2361	80.7639
77	19	2	1	1	2	B	2	23.8571	64.1176	23.1944	76.8056
78	19	2	1	1	2	G	2	39.8889	64.7059	24.9306	75.0694
79	22	2	1	2	2	B	2	29.7273	96.75	22.7083	77.2917
80	22	2	1	2	2	B	2	29	71.7857	22.7083	77.2917
81	22	2	1	2	2	G	2	43.5	37.9231	18.125	81.875
82	28	2	1	2	2	B	2	45.25	117	25.1389	74.8611
83	28	2	1	2	2	B	2	35	37.4762	19.4444	80.5556
84	28	2	1	2	2	BWF	2	48.4	92.1	33.6111	66.3889
85	24	2	2	1	2	B	2	34.6364	93.4	26.4583	73.5417
86	24	2	2	1	2	BWF	2	42.1429	121.222	20.4861	79.5139
87	24	2	2	1	2	B	2	19.6	47.7368	27.2222	72.7778
88	25	2	2	1	2	B	2	37.9091	99.6	28.9583	71.0417
89	25	2	2	1	2	BWF	2	29.2	81.7333	20.2778	79.7222
90	25	2	2	1	2	RWF	2	31.4286	71.6923	30.5556	69.4444
91	32	2	2	2	2	RWF	2	44.625	123.75	24.7917	75.2083
92	32	2	2	2	2	T	2	17.25	51.8182	18.6806	81.3194
93	32	2	2	2	2	B	2	17.6154	27.25	15.9028	84.0972
94	18	2	2	2	2	B	2	32.75	76.1429	27.2917	72.7083
95	18	2	2	2	2	B	2	48.1429	114.667	23.4028	76.5972
96	18	2	2	2	2	RWF	2	27.4667	54.5789	28.6111	71.3889
1	2	1	1	1	1	T	3	82.7143	92.375	39.7917	60.2083
2	2	1	1	1	1	BWF	3	61.5556	78.5455	38.4722	61.5278
3	2	1	1	1	1	BWF	3	43.2308	25.4857	39.0278	60.9722
4	16	1	1	1	1	RWF	3	41.3077	71.3077	37.2917	62.7083
5	16	1	1	1	1	RWF	3	75.625	103.75	42.0139	57.9861
6	16	1	1	1	1	BWF	3	53.8	97.8	37.3611	62.6389
7	15	1	1	2	1	GWF	3	54	51.8333	45.7639	54.2361
8	15	1	1	2	1	G	3	54.0909	36.4783	40.6944	59.3056
9	15	1	1	2	1	BWF	3	52.5455	58.7333	40.1389	59.8611
10	3	1	1	2	1	B	3	40.9091	55.3684	31.25	68.75
11	3	1	1	2	1	B	3	39.7778	36	25.2083	74.7917
12	3	1	1	2	1	BWF	3	55.4	80.5833	38.4722	61.5278
13	12	1	2	1	1	B	3	59.4167	73.3636	49.5139	50.4861
14	12	1	2	1	1	BWF	3	55.3	34.08	38.4028	61.5972
15	12	1	2	1	1	B	3	46	90	31.25	68.75
16	1	1	2	1	1	BWF	3	41.0833	71.2308	34.2361	65.7639
17	1	1	2	1	1	BWF	3	44.9167	58.8667	39.0278	60.9722
18	1	1	2	1	1	G	3	52.6364	69.25	43.5417	56.4583
19	5	1	2	2	1	G	3	48.8182	48	37.2917	62.7083
20	5	1	2	2	1	T	3	45.3333	73.8333	37.7778	62.2222
21	5	1	2	2	1	B	3	30.0625	57.4	31.9444	68.0556
22	14	1	2	2	1	BWF	3	23.7647	65.4118	28.0556	71.9444
23	14	1	2	2	1	BWF	3	31.3333	72.6667	32.6389	67.3611
24	14	1	2	2	1	G	3	43.8462	62.1429	39.5833	60.4167
25	11	2	1	1	1	BWF	3	50.1818	46.85	40.9028	59.0972
26	11	2	1	1	1	B	3	48.125	130.75	28.75	71.25
27	11	2	1	1	1	B	3	121.4	119.5	42.1528	57.8472
28	7	2	1	1	1	BWF	3	74	121.875	35.9722	64.0278
29	7	2	1	1	1	B	3	43	114.4	29.8611	70.1389
30	7	2	1	1	1	BWF	3	76	144.143	31.6667	68.3333
31	6	2	1	2	1	BWF	3	124.75	46.9231	32.0833	67.9167
32	6	2	1	2	1	BWF	3	.	.	.	.
33	6	2	1	2	1	BWF	3	85	47.0526	35.4167	64.5833
34	10	2	1	2	1	B	3	47.6667	126.222	29.7917	70.2083
35	10	2	1	2	1	BWF	3	65.2857	73.9091	31.7361	68.2639
36	10	2	1	2	1	B	3	79.6	75.0714	27.6389	72.3611
37	4	2	2	1	1	BWF	3	58.625	49.0455	32.5694	67.4306
38	4	2	2	1	1	B	3	82.8333	151.5	34.5139	65.4861
39	4	2	2	1	1	BWF	3	44.6364	83.6364	32.5694	67.4306
40	9	2	2	1	1	BWF	3	48	53.9444	26.6667	73.3333
41	9	2	2	1	1	B	3	64.5714	162.571	31.3889	68.6111
42	9	2	2	1	1	B	3	69.5714	86.6	33.8194	66.1806
43	13	2	2	2	1	B	3	88.2857	134.833	42.9167	57.0833
44	13	2	2	2	1	BWF	3	96	105.625	40	60
45	13	2	2	2	1	B	3	89.8571	125.5	42.3611	57.6389
46	8	2	2	2	1	B	3	38.2308	83.0769	34.5139	65.4861
47	8	2	2	2	1	B	3	126	195	31.875	68.125
48	8	2	2	2	1	BWF	3	52.6667	99.1538	21.9444	78.0556
49	20	1	1	1	2	RWF	3	39.7857	66.5385	38.6806	61.3194
50	20	1	1	1	2	BWF	3	49.4545	77.6364	37.7778	62.2222
51	20	1	1	1	2	BWF	3	49.6667	41.05	41.3889	58.6111
52	31	1	1	1	2	B	3	34.9286	67.2143	33.9583	66.0417
53	31	1	1	1	2	B	3	26.3158	49.4737	34.7222	65.2778
54	31	1	1	1	2	BWF	3	56.4545	74.1818	43.125	56.875
55	21	1	1	2	2	B	3	30.1333	68.8571	31.3889	68.6111
56	21	1	1	2	2	B	3	45.1818	86	34.5139	65.4861
57	21	1	1	2	2	B	3	23.5	38.9167	35.9028	64.0972
58	30	1	1	2	2	BWF	3	.	.	.	.
59	30	1	1	2	2	B	3	.	.	.	.
60	30	1	1	2	2	B	3	43.2727	78.9167	33.0556	66.9444
61	37	1	2	1	2	G	3	27.5625	63.2667	28.6111	71.3889
62	37	1	2	1	2	RWF	3	34.2857	68.3571	30.3472	69.6528
63	37	1	2	1	2	RWF	3	42.0769	65.2308	37.9861	62.0139
64	17	1	2	1	2	B	3	37.5385	71.5385	33.8889	66.1111
65	17	1	2	1	2	BWF	3	34	33.3448	33.125	66.875
66	17	1	2	1	2	B	3	29.4286	67.0667	28.6111	71.3889
67	23	1	2	2	2	BWF	3	36.6364	96.3	27.9861	72.0139
68	23	1	2	2	2	G	3	34.3846	62.875	31.0417	68.9583
69	23	1	2	2	2	BWF	3	34.3077	75.7692	30.625	69.375
70	29	1	2	2	2	B	3	17.3846	68.1667	15.6944	84.3056
71	29	1	2	2	2	B	3	28.8462	74.4286	26.0417	73.9583
72	29	1	2	2	2	B	3	37.9167	41.3333	31.5972	68.4028
73	26	2	1	1	2	B	3	70.375	59.1333	39.0972	60.9028
74	26	2	1	1	2	B	3	71.5	59.8889	39.7222	60.2778
75	26	2	1	1	2	RWF	3	42.5385	49.7222	38.4028	61.5972
76	19	2	1	1	2	B	3	43.7273	58.625	33.4028	66.5972
77	19	2	1	1	2	B	3	24.2143	67.0625	23.5417	76.4583
78	19	2	1	1	2	G	3	53.5833	40.7222	44.6528	55.3472
79	22	2	1	2	2	B	3	40.4	86.2	28.0556	71.9444
80	22	2	1	2	2	B	3	35.6364	29.6571	28.6806	71.3194
81	22	2	1	2	2	G	3	75.2	22.766	26.1111	73.8889
82	28	2	1	2	2	B	3	47.3636	77	36.1806	63.8194
83	28	2	1	2	2	B	3	43.5833	47.7368	36.3194	63.6806
84	28	2	1	2	2	BWF	3	40.7692	72.3846	33.8889	66.1111
85	24	2	2	1	2	B	3	47.9	95.3	33.2639	66.7361
86	24	2	2	1	2	BWF	3	46.6	82.4545	32.3611	67.6389
87	24	2	2	1	2	B	3	24.9474	50.6316	32.9167	67.0833
88	25	2	2	1	2	B	3	52.1818	84.8	39.4444	60.5556
89	25	2	2	1	2	BWF	3	45.8182	74.6364	35	65
90	25	2	2	1	2	RWF	3	47.1818	84.6364	36.0417	63.9583
91	32	2	2	2	2	RWF	3	72.375	105.25	40.2083	59.7917
92	32	2	2	2	2	T	3	10.0741	45	19.375	80.625
93	32	2	2	2	2	B	3	25.0714	45.0833	24.375	75.625
94	18	2	2	2	2	B	3	66	108.25	36.6667	63.3333
95	18	2	2	2	2	B	3	77.8333	119.125	32.4306	67.5694
96	18	2	2	2	2	RWF	3	47.8	85.1818	33.1944	66.8056
1	2	1	1	1	1	T	4	76.375	94.3333	42.8472	57.1528
2	2	1	1	1	1	BWF	4	66.2	73.4545	45.9722	54.0278
3	2	1	1	1	1	BWF	4	38.875	35.5652	43.1944	56.8056
4	16	1	1	1	1	RWF	4	28.2941	59.2353	33.4028	66.5972
5	16	1	1	1	1	RWF	4	76	112.125	42.2222	57.7778
6	16	1	1	1	1	BWF	4	69.625	112	38.6806	61.3194
7	15	1	1	2	1	GWF	4	67.7778	83.2	45.3472	54.6528
8	15	1	1	2	1	G	4	79.125	68.6667	44.5833	55.4167
9	15	1	1	2	1	BWF	4	47.8333	60.8571	39.8611	60.1389
10	3	1	1	2	1	B	4	54.4545	55.0714	41.5972	58.4028
11	3	1	1	2	1	B	4	51.5	27.2059	35.7639	64.2361
12	3	1	1	2	1	BWF	4	89.7143	103.143	43.6111	56.3889
13	12	1	2	1	1	B	4	69.7778	86.375	42.0139	57.9861
14	12	1	2	1	1	BWF	4	45.2727	23.5526	34.5833	65.4167
15	12	1	2	1	1	B	4	44.9	96.5455	34.5139	65.4861
16	1	1	2	1	1	BWF	4	46.6667	70.0833	38.8889	61.1111
17	1	1	2	1	1	BWF	4	82.8571	85.6	40.2778	59.7222
18	1	1	2	1	1	G	4	91.5	77	50.8333	49.1667
19	5	1	2	2	1	G	4	73.2	97.75	50.8333	49.1667
20	5	1	2	2	1	T	4	71.3333	86.6667	44.5833	55.4167
21	5	1	2	2	1	B	4	55.5556	83.9091	36.1806	63.8194
22	14	1	2	2	1	BWF	4	39.1667	74.4167	32.6389	67.3611
23	14	1	2	2	1	BWF	4	61.6667	72.2727	38.5417	61.4583
24	14	1	2	2	1	G	4	55.2	68.5385	38.3333	61.6667
25	11	2	1	1	1	BWF	4	63.8	26.6296	43.4722	56.5278
26	11	2	1	1	1	B	4	66	118.125	36.6667	63.3333
27	11	2	1	1	1	B	4	164.25	134.5	45.625	54.375
28	7	2	1	1	1	BWF	4	107.143	104.571	43.5417	56.4583
29	7	2	1	1	1	B	4	60.5556	68.4545	37.8472	62.1528
30	7	2	1	1	1	BWF	4	67.25	122.375	37.3611	62.6389
31	6	2	1	2	1	BWF	4	139.25	49.4444	38.1944	61.8056
32	6	2	1	2	1	BWF	4	.	.	.	.
33	6	2	1	2	1	BWF	4	105.857	47.8824	51.4583	48.5417
34	10	2	1	2	1	B	4	43.1818	89.4	32.9861	67.0139
35	10	2	1	2	1	BWF	4	82.2857	98.4	40	60
36	10	2	1	2	1	B	4	74.2857	62.2	36.1111	63.8889
37	4	2	2	1	1	BWF	4	81.1429	45.4706	39.4444	60.5556
38	4	2	2	1	1	B	4	99.1667	60.1333	41.3194	58.6806
39	4	2	2	1	1	BWF	4	49.6	46.55	35.9722	64.0278
40	9	2	2	1	1	BWF	4	69.3333	65.6923	43.3333	56.6667
41	9	2	2	1	1	B	4	107.4	175.2	37.2917	62.7083
42	9	2	2	1	1	B	4	44.3333	72.8333	36.9444	63.0556
43	13	2	2	2	1	B	4	73.2222	55.5	45.7639	54.2361
44	13	2	2	2	1	BWF	4	70.25	105.75	39.0278	60.9722
45	13	2	2	2	1	B	4	143.2	122.333	51.0417	48.9583
46	8	2	2	2	1	B	4	52.6364	70.7273	40.2083	59.7917
47	8	2	2	2	1	B	4	119.8	58	44.7222	55.2778
48	8	2	2	2	1	BWF	4	94.5	54.7692	39.375	60.625
49	20	1	1	1	2	RWF	4	38.5385	73.6923	34.7917	65.2083
50	20	1	1	1	2	BWF	4	57.1	98.3	39.6528	60.3472
51	20	1	1	1	2	BWF	4	35.0667	57.625	35.0694	64.9306
52	31	1	1	1	2	B	4	30.625	57.5556	34.0278	65.9722
53	31	1	1	1	2	B	4	33.6	58.2941	35	65
54	31	1	1	1	2	BWF	4	29.3125	60.8125	31.5278	68.4722
55	21	1	1	2	2	B	4	36.8333	76.8462	30.6944	69.3056
56	21	1	1	2	2	B	4	47.8333	74.3333	39.8611	60.1389
57	21	1	1	2	2	B	4	29.2632	32.5926	38.6111	61.3889
58	30	1	1	2	2	BWF	4	.	.	.	.
59	30	1	1	2	2	B	4	.	.	.	.
60	30	1	1	2	2	B	4	34	79.8462	30.6944	69.3056
61	37	1	2	1	2	G	4	20.7647	65.9444	26.5278	73.4722
62	37	1	2	1	2	RWF	4	33.8	59.5	38.1944	61.8056
63	37	1	2	1	2	RWF	4	33.2	67.4375	34.5833	65.4167
64	17	1	2	1	2	B	4	37.3333	62.9333	38.8889	61.1111
65	17	1	2	1	2	BWF	4	34.0625	52.5882	37.4306	62.5694
66	17	1	2	1	2	B	4	28.9375	53.05	32.1528	67.8472
67	23	1	2	2	2	BWF	4	45.4545	84.5833	34.7222	65.2778
68	23	1	2	2	2	G	4	35.1333	62.0625	36.5972	63.4028
69	23	1	2	2	2	BWF	4	31.4	54.7222	31.4583	68.5417
70	29	1	2	2	2	B	4	20.8889	40.3333	26.1111	73.8889
71	29	1	2	2	2	B	4	37.1875	60.7143	40	60
72	29	1	2	2	2	B	4	42.1667	53.0556	35.1389	64.8611
73	26	2	1	1	2	B	4	41	53.7895	28.0556	71.9444
74	26	2	1	1	2	B	4	36.1538	51.6316	32.6389	67.3611
75	26	2	1	1	2	RWF	4	25.4118	56.2778	30	70
76	19	2	1	1	2	B	4	35.4286	61.5	30.7639	69.2361
77	19	2	1	1	2	B	4	27.7857	56.4211	27.0139	72.9861
78	19	2	1	1	2	G	4	51.125	66.6471	28.4028	71.5972
79	22	2	1	2	2	B	4	43.3077	47.6842	36.1111	63.8889
80	22	2	1	2	2	B	4	76.7143	102.222	37.2917	62.7083
81	22	2	1	2	2	G	4	49.4286	68.125	24.0278	75.9722
82	28	2	1	2	2	B	4	38.3333	75.3846	31.9444	68.0556
83	28	2	1	2	2	B	4	88.5714	49.5882	43.0556	56.9444
84	28	2	1	2	2	BWF	4	36.2	93.1538	28.0556	71.9444
85	24	2	2	1	2	B	4	50.3	130.1	34.9306	65.0694
86	24	2	2	1	2	BWF	4	58.4444	93.9091	36.5278	63.4722
87	24	2	2	1	2	B	4	26.875	64.0625	29.8611	70.1389
88	25	2	2	1	2	B	4	82.8571	124.375	40.6944	59.3056
89	25	2	2	1	2	BWF	4	46.5455	62.5294	35.5556	64.4444
90	25	2	2	1	2	RWF	4	25.3333	45.2174	31.6667	68.3333
91	32	2	2	2	2	RWF	4	66	76.0909	41.25	58.75
92	32	2	2	2	2	T	4	12.1071	34.9375	23.5417	76.4583
93	32	2	2	2	2	B	4	28.75	54.5	23.9583	76.0417
94	18	2	2	2	2	B	4	51.1	102.4	35.4861	64.5139
95	18	2	2	2	2	B	4	46.6667	115.556	26.875	73.125
96	18	2	2	2	2	RWF	4	27.9375	57.7778	31.0417	68.9583
1	2	1	1	1	1	T	5	58.1111	84.5	36.3194	63.6806
2	2	1	1	1	1	BWF	5	50.0909	86.5	37.4306	62.5694
3	2	1	1	1	1	BWF	5	33.5	37.56	37.2222	62.7778
4	16	1	1	1	1	RWF	5	55.6667	90.2	34.7917	65.2083
5	16	1	1	1	1	RWF	5	96.5714	90.875	46.9444	53.0556
6	16	1	1	1	1	BWF	5	68.4286	124.857	32.6389	67.3611
7	15	1	1	2	1	GWF	5	71	76.2	49.3056	50.6944
8	15	1	1	2	1	G	5	51.9	55.3529	36.0417	63.9583
9	15	1	1	2	1	BWF	5	32.9375	34.48	36.5972	63.4028
10	3	1	1	2	1	B	5	39	31.9062	32.5	67.5
11	3	1	1	2	1	B	5	52	35.8667	25.2778	74.7222
12	3	1	1	2	1	BWF	5	91	123	44.2361	55.7639
13	12	1	2	1	1	B	5	81.875	58.2857	47.0833	52.9167
14	12	1	2	1	1	BWF	5	36	24.5897	37.5	62.5
15	12	1	2	1	1	B	5	75	116	36.4583	63.5417
16	1	1	2	1	1	BWF	5	45.7273	49.8421	33.9583	66.0417
17	1	1	2	1	1	BWF	5	36.2857	52.5556	34.0972	65.9028
18	1	1	2	1	1	G	5	61.6364	59.75	44.5139	55.4861
19	5	1	2	2	1	G	5	55.5556	67.3571	34.7222	65.2778
20	5	1	2	2	1	T	5	45.7	101.2	31.7361	68.2639
21	5	1	2	2	1	B	5	30.4118	58.2941	35.9028	64.0972
22	14	1	2	2	1	BWF	5	45.5455	52.8421	34.7917	65.2083
23	14	1	2	2	1	BWF	5	39.1538	72.0769	35.3472	64.6528
24	14	1	2	2	1	G	5	45.0833	78.3636	36.4583	63.5417
25	11	2	1	1	1	BWF	5	51.5	65.9286	35.9028	64.0972
26	11	2	1	1	1	B	5	55.7778	108.889	34.8611	65.1389
27	11	2	1	1	1	B	5	66.8	110.667	23.1944	76.8056
28	7	2	1	1	1	BWF	5	99	137.286	36.0417	63.9583
29	7	2	1	1	1	B	5	45.9091	81	32.5	67.5
30	7	2	1	1	1	BWF	5	35.2727	95.4	25.5556	74.4444
31	6	2	1	2	1	BWF	5	100	57.375	36.1806	63.8194
32	6	2	1	2	1	BWF	5	.	.	.	.
33	6	2	1	2	1	BWF	5	77	80.9	42.7778	57.2222
34	10	2	1	2	1	B	5	46.2222	102.667	28.2639	71.7361
35	10	2	1	2	1	BWF	5	81.2857	125.5	39.375	60.625
36	10	2	1	2	1	B	5	79.8571	122.429	38.8194	61.1806
37	4	2	2	1	1	BWF	5	72.75	73.5833	37.7778	62.2222
38	4	2	2	1	1	B	5	47.4	73	32.9167	67.0833
39	4	2	2	1	1	BWF	5	34.5455	37.5714	26.3889	73.6111
40	9	2	2	1	1	BWF	5	50.5556	113.444	31.5972	68.4028
41	9	2	2	1	1	B	5	93	205.8	32.2917	67.7083
42	9	2	2	1	1	B	5	50.875	96.2727	28.2639	71.7361
43	13	2	2	2	1	B	5	53.625	131.125	29.7917	70.2083
44	13	2	2	2	1	BWF	5	62	129.625	34.4444	65.5556
45	13	2	2	2	1	B	5	68.7143	128.625	33.4028	66.5972
46	8	2	2	2	1	B	5	41.9167	74.25	34.9306	65.0694
47	8	2	2	2	1	B	5	82.2	191.4	28.5417	71.4583
48	8	2	2	2	1	BWF	5	61.1667	73.2667	25.4861	74.5139
49	20	1	1	1	2	RWF	5	44.25	75.4167	36.875	63.125
50	20	1	1	1	2	BWF	5	49.2	85.9	34.1667	65.8333
51	20	1	1	1	2	BWF	5	50.6	83.9091	36.5972	63.4028
52	31	1	1	1	2	B	5	45.1818	69.6154	34.5139	65.4861
53	31	1	1	1	2	B	5	42.2308	69.1538	38.125	61.875
54	31	1	1	1	2	BWF	5	46.8	61.3125	33.5417	66.4583
55	21	1	1	2	2	B	5	30.2857	73.4286	29.4444	70.5556
56	21	1	1	2	2	B	5	48.8182	79.4545	37.2917	62.7083
57	21	1	1	2	2	B	5	29.1667	46.8095	36.4583	63.5417
58	30	1	1	2	2	BWF	5	.	.	.	.
59	30	1	1	2	2	B	5	.	.	.	.
60	30	1	1	2	2	B	5	51.4545	77.1818	39.3056	60.6944
61	37	1	2	1	2	G	5	21.7647	51.3684	25.6944	74.3056
62	37	1	2	1	2	RWF	5	45.25	65.1538	36.875	63.125
63	37	1	2	1	2	RWF	5	41.0714	50.4	39.9306	60.0694
64	17	1	2	1	2	B	5	49.3333	65.5	41.1111	58.8889
65	17	1	2	1	2	BWF	5	45	37.8261	41.0417	58.9583
66	17	1	2	1	2	B	5	43.9167	56.5333	36.5972	63.4028
67	23	1	2	2	2	BWF	5	47.6364	77.5455	36.3889	63.6111
68	23	1	2	2	2	G	5	35.0714	54.125	34.0972	65.9028
69	23	1	2	2	2	BWF	5	40.3077	67.3571	37.9861	62.0139
70	29	1	2	2	2	B	5	30.125	35.2692	33.4722	66.5278
71	29	1	2	2	2	B	5	30.5	82.7692	26.7361	73.2639
72	29	1	2	2	2	B	5	43.4545	39.75	33.1944	66.8056
73	26	2	1	1	2	B	5	63.625	53.8333	38.6111	61.3889
74	26	2	1	1	2	B	5	42.4615	73.8333	38.3333	61.6667
75	26	2	1	1	2	RWF	5	18.9474	58.3158	25	75
76	19	2	1	1	2	B	5	44.6	88.1818	34.6528	65.3472
77	19	2	1	1	2	B	5	40.8	77.8462	28.2639	71.7361
78	19	2	1	1	2	G	5	69.25	54.5	38.4722	61.5278
79	22	2	1	2	2	B	5	43	78.6667	35.8333	64.1667
80	22	2	1	2	2	B	5	52.7	89	36.5972	63.4028
81	22	2	1	2	2	G	5	38.875	32.2857	21.5972	78.4028
82	28	2	1	2	2	B	5	40.1667	76.3846	33.4722	66.5278
83	28	2	1	2	2	B	5	53.9091	36.0833	41.1806	58.8194
84	28	2	1	2	2	BWF	5	34.9167	72.0833	29.0972	70.9028
85	24	2	2	1	2	B	5	71	111.5	29.5833	70.4167
86	24	2	2	1	2	BWF	5	56.5	110.5	31.3889	68.6111
87	24	2	2	1	2	B	5	28.6	65.6667	29.7917	70.2083
88	25	2	2	1	2	B	5	45.0909	77.2727	34.4444	65.5556
89	25	2	2	1	2	BWF	5	46.7778	97.4444	29.2361	70.7639
90	25	2	2	1	2	RWF	5	43.4167	78.9091	34.5833	65.4167
91	32	2	2	2	2	RWF	5	96.4286	67.8333	43.0556	56.9444
92	32	2	2	2	2	T	5	25.1905	48.8421	36.7361	63.2639
93	32	2	2	2	2	B	5	19.6154	64.1765	17.7083	82.2917
94	18	2	2	2	2	B	5	48.3333	111.667	30.2083	69.7917
95	18	2	2	2	2	B	5	33.2222	74.6	23.0556	76.9444
96	18	2	2	2	2	RWF	5	29.7143	80.9167	28.1944	71.8056

## Sheet: Attitude and Lameness score
Ear Tag	Pen	Conditioning	Rest	Transport	Group	Breed	Time	Attitude score	Lameness score
1	2	1	1	1	1	B	2	0	0
2	2	1	1	1	1	B	2	0	0
3	2	1	1	1	1	T	2	0	0
4	2	1	1	1	1	G	2	0	0
5	2	1	1	1	1	BWF	2	0	0
6	2	1	1	1	1	RWF	2	0	0
7	2	1	1	1	1	G	2	0	0
8	2	1	1	1	1	BWF	2	0	0
9	2	1	1	1	1	B	2	0	0
10	2	1	1	1	1	BWF	2	0	0
11	16	1	1	1	1	RWF	2	0	0
12	16	1	1	1	1	RWF	2	0	0
13	16	1	1	1	1	RWF	2	0	0
14	16	1	1	1	1	BWF	2	0	0
15	16	1	1	1	1	B	2	0	0
16	16	1	1	1	1	B	2	0	0
17	16	1	1	1	1	BWF	2	0	0
18	16	1	1	1	1	G	2	0	0
19	16	1	1	1	1	G	2	0	0
20	16	1	1	1	1	RWF	2	0	0
21	15	1	1	2	1	GWF	2	0	0
22	15	1	1	2	1	G	2	0	0
23	15	1	1	2	1	BWF	2	0	0
24	15	1	1	2	1	BWF	2	0	0
25	15	1	1	2	1	G	2	0	0
26	15	1	1	2	1	B	2	0	0
27	15	1	1	2	1	B	2	0	0
28	15	1	1	2	1	BWF	2	0	0
29	15	1	1	2	1	BWF	2	0	0
30	15	1	1	2	1	RWF	2	0	0
31	3	1	1	2	1	B	2	0	0
32	3	1	1	2	1	BWF	2	0	0
33	3	1	1	2	1	B	2	0	0
34	3	1	1	2	1	B	2	0	0
35	3	1	1	2	1	BWF	2	0	0
36	3	1	1	2	1	BWF	2	0	0
37	3	1	1	2	1	G	2	0	0
38	3	1	1	2	1	RWF	2	0	0
39	3	1	1	2	1	T	2	0	0
40	3	1	1	2	1	BWF	2	0	0
41	12	1	2	1	1	B	2	0	0
42	12	1	2	1	1	BWF	2	0	0
43	12	1	2	1	1	B	2	0	0
44	12	1	2	1	1	G	2	0	0
45	12	1	2	1	1	G	2	0	0
46	12	1	2	1	1	B	2	0	0
47	12	1	2	1	1	H	2	0	0
48	12	1	2	1	1	B	2	0	0
49	12	1	2	1	1	BWF	2	0	0
50	12	1	2	1	1	B	2	0	0
51	1	1	2	1	1	BWF	2	0	0
52	1	1	2	1	1	B	2	0	0
53	1	1	2	1	1	BWF	2	0	0
54	1	1	2	1	1	BWF	2	0	0
55	1	1	2	1	1	BWF	2	0	0
56	1	1	2	1	1	G	2	0	0
57	1	1	2	1	1	R	2	0	0
58	1	1	2	1	1	B	2	0	0
59	1	1	2	1	1	B	2	0	0
60	1	1	2	1	1	RWF	2	0	0
61	5	1	2	2	1	G	2	0	0
62	5	1	2	2	1	BWF	2	0	0
63	5	1	2	2	1	T	2	0	0
64	5	1	2	2	1	RWF	2	0	0
65	5	1	2	2	1	B	2	0	0
66	5	1	2	2	1	BWF	2	0	0
67	5	1	2	2	1	G	2	0	0
68	5	1	2	2	1	B	2	0	0
69	5	1	2	2	1	BWF	2	0	0
70	5	1	2	2	1	BWF	2	0	0
71	14	1	2	2	1	BWF	2	0	0
72	14	1	2	2	1	R	2	0	0
73	14	1	2	2	1	G	2	0	0
74	14	1	2	2	1	BWF	2	0	0
75	14	1	2	2	1	BWF	2	0	0
76	14	1	2	2	1	BWF	2	0	0
77	14	1	2	2	1	BWF	2	0	0
78	14	1	2	2	1	B	2	0	0
79	14	1	2	2	1	H	2	0	0
80	14	1	2	2	1	G	2	0	0
81	11	2	1	1	1	BWF	2	0	0
82	11	2	1	1	1	BWF	2	1	0
83	11	2	1	1	1	B	2	0	0
84	11	2	1	1	1	BWF	2	1	0
85	11	2	1	1	1	B	2	0	0
86	11	2	1	1	1	B	2	0	0
87	11	2	1	1	1	B	2	0	0
88	11	2	1	1	1	G	2	0	0
89	11	2	1	1	1	BWF	2	0	0
90	11	2	1	1	1	BWF	2	0	0
91	7	2	1	1	1	BWF	2	0	0
92	7	2	1	1	1	B	2	0	0
93	7	2	1	1	1	B	2	1	0
94	7	2	1	1	1	G	2	0	0
95	7	2	1	1	1	B	2	0	0
96	7	2	1	1	1	BWF	2	0	0
97	7	2	1	1	1	B	2	0	0
98	7	2	1	1	1	RWF	2	0	0
99	7	2	1	1	1	BWF	2	0	0
100	7	2	1	1	1	BWF	2	0	0
101	6	2	1	2	1	BWF	2	1	0
102	6	2	1	2	1	B	2	0	0
103	6	2	1	2	1	T	2	0	0
104	6	2	1	2	1	BWF	2	0	0
105	6	2	1	2	1	BWF	2	0	0
106	6	2	1	2	1	BWF	2	0	0
107	6	2	1	2	1	B	2	0	0
108	6	2	1	2	1	BWF	2	0	0
109	6	2	1	2	1	BWF	2	0	0
110	6	2	1	2	1	BWF	2	0	1
111	10	2	1	2	1	B	2	0	0
112	10	2	1	2	1	B	2	0	0
113	10	2	1	2	1	BWF	2	0	0
114	10	2	1	2	1	B	2	0	0
115	10	2	1	2	1	B	2	0	0
116	10	2	1	2	1	BWF	2	0	0
117	10	2	1	2	1	BWF	2	0	0
118	10	2	1	2	1	BWF	2	0	0
119	10	2	1	2	1	B	2	0	0
120	10	2	1	2	1	B	2	0	0
121	4	2	2	1	1	BWF	2	0	0
122	4	2	2	1	1	R	2	0	0
123	4	2	2	1	1	BWF	2	0	0
124	4	2	2	1	1	G	2	0	0
125	4	2	2	1	1	B	2	0	0
126	4	2	2	1	1	T	2	0	0
127	4	2	2	1	1	B	2	0	0
128	4	2	2	1	1	B	2	0	0
129	4	2	2	1	1	B	2	0	0
130	4	2	2	1	1	BWF	2	0	0
131	9	2	2	1	1	B	2	0	0
132	9	2	2	1	1	B	2	0	0
133	9	2	2	1	1	BWF	2	0	0
134	9	2	2	1	1	RWF	2	0	0
135	9	2	2	1	1	B	2	0	0
136	9	2	2	1	1	B	2	0	0
137	9	2	2	1	1	BWF	2	0	0
138	9	2	2	1	1	BWF	2	0	0
139	9	2	2	1	1	B	2	0	1
140	9	2	2	1	1	B	2	0	0
141	13	2	2	1	1	B	2	0	0
142	13	2	2	2	1	B	2	0	0
143	13	2	2	2	1	B	2	0	0
144	13	2	2	2	1	B	2	0	0
145	13	2	2	2	1	BWF	2	0	0
146	13	2	2	2	1	BWF	2	0	0
147	13	2	2	2	1	BWF	2	0	0
148	13	2	2	2	1	BWF	2	0	0
149	13	2	2	2	1	B	2	0	0
150	13	2	2	2	1	B	2	0	0
151	8	2	2	2	1	R	2	0	0
152	8	2	2	2	1	B	2	0	0
153	8	2	2	2	1	G	2	0	0
154	8	2	2	2	1	BWF	2	0	0
155	8	2	2	2	1	B	2	0	0
156	8	2	2	2	1	B	2	0	0
157	8	2	2	2	1	BWF	2	0	0
158	8	2	2	2	1	B	2	0	0
159	8	2	2	2	1	B	2	0	0
160	8	2	2	2	1	BWF	2	0	0
161	20	1	1	1	2	B	2	0	0
162	20	1	1	1	2	RWF	2	0	0
163	20	1	1	1	2	BWF	2	0	0
164	20	1	1	1	2	BWF	2	0	0
165	20	1	1	1	2	BWF	2	0	0
166	20	1	1	1	2	B	2	0	0
167	20	1	1	1	2	BWF	2	0	0
168	20	1	1	1	2	B	2	0	0
169	20	1	1	1	2	B	2	0	0
170	20	1	1	1	2	G	2	0	0
171	31	1	1	1	2	BWF	2	0	0
172	31	1	1	1	2	B	2	0	0
173	31	1	1	1	2	B	2	0	0
174	31	1	1	1	2	B	2	0	0
175	31	1	1	1	2	B	2	0	0
176	31	1	1	1	2	B	2	0	0
177	31	1	1	1	2	BWF	2	0	0
178	31	1	1	1	2	BWF	2	0	0
179	31	1	1	1	2	B	2	0	0
180	31	1	1	1	2	BWF	2	0	0
181	21	1	1	2	2	B	2	0	0
182	21	1	1	2	2	BWF	2	0	0
183	21	1	1	2	2	RWF	2	0	0
184	21	1	1	2	2	BWF	2	0	0
185	21	1	1	2	2	B	2	0	0
186	21	1	1	2	2	B	2	0	0
187	21	1	1	2	2	B	2	0	0
188	21	1	1	2	2	GWF	2	0	0
189	21	1	1	2	2	B	2	0	0
190	21	1	1	2	2	B	2	0	0
191	30	1	1	2	2	BWF	2	0	0
192	30	1	1	2	2	T	2	0	0
193	30	1	1	2	2	B	2	0	0
194	30	1	1	2	2	B	2	0	0
195	30	1	1	2	2	B	2	0	0
196	30	1	1	2	2	B	2	0	0
197	30	1	1	2	2	G	2	0	0
198	30	1	1	2	2	B	2	0	0
199	30	1	1	2	2	BWF	2	0	0
200	30	1	1	2	2	B	2	0	0
201	27	1	2	1	2	G	2	0	0
202	27	1	2	1	2	B	2	0	0
203	27	1	2	1	2	BWF	2	0	0
204	27	1	2	1	2	B	2	0	0
205	27	1	2	1	2	B	2	0	0
206	27	1	2	1	2	RWF	2	0	0
207	27	1	2	1	2	B	2	0	0
208	27	1	2	1	2	RWF	2	0	0
209	27	1	2	1	2	B	2	0	0
210	27	1	2	1	2	B	2	0	0
211	17	1	2	1	2	B	2	0	0
212	17	1	2	1	2	B	2	0	0
213	17	1	2	1	2	BWF	2	0	0
214	17	1	2	1	2	B	2	0	0
215	17	1	2	1	2	B	2	0	0
216	17	1	2	1	2	B	2	0	0
217	17	1	2	1	2	B	2	0	0
218	17	1	2	1	2	B	2	0	0
219	17	1	2	1	2	B	2	0	0
220	17	1	2	1	2	B	2	0	0
221	23	1	2	2	2	BWF	2	0	0
222	23	1	2	2	2	BWF	2	0	0
223	23	1	2	2	2	BWF	2	0	0
224	23	1	2	2	2	B	2	0	0
225	23	1	2	2	2	RWF	2	0	0
226	23	1	2	2	2	G	2	0	0
227	23	1	2	2	2	BWF	2	0	0
228	23	1	2	2	2	BWF	2	0	0
229	23	1	2	2	2	BWF	2	0	0
230	23	1	2	2	2	B	2	0	0
231	29	1	2	2	2	B	2	0	0
232	29	1	2	2	2	BWF	2	0	0
233	29	1	2	2	2	B	2	0	0
234	29	1	2	2	2	BWF	2	0	0
235	29	1	2	2	2	B	2	0	0
236	29	1	2	2	2	B	2	0	0
237	29	1	2	2	2	B	2	0	0
238	29	1	2	2	2	B	2	0	0
239	29	1	2	2	2	BWF	2	0	0
240	29	1	2	2	2	B	2	0	0
241	26	2	1	1	2	RWF	2	0	0
242	26	2	1	1	2	B	2	0	0
243	26	2	1	1	2	B	2	0	0
244	26	2	1	1	2	BWF	2	0	0
245	26	2	1	1	2	B	2	0	0
246	26	2	1	1	2	BWF	2	0	0
247	26	2	1	1	2	B	2	0	0
248	26	2	1	1	2	B	2	0	0
249	26	2	1	1	2	RWF	2	0	0
250	26	2	1	1	2	B	2	0	0
251	19	2	1	1	2	B	2	0	0
252	19	2	1	1	2	G	2	0	0
253	19	2	1	1	2	B	2	0	0
254	19	2	1	1	2	B	2	0	0
255	19	2	1	1	2	T	2	0	0
256	19	2	1	1	2	BWF	2	0	0
257	19	2	1	1	2	B	2	0	0
258	19	2	1	1	2	B	2	0	0
259	19	2	1	1	2	BWF	2	0	0
260	19	2	1	1	2	G	2	0	0
261	22	2	1	2	2	B	2	0	0
262	22	2	1	2	2	B	2	0	0
263	22	2	1	2	2	BWF	2	0	0
264	22	2	1	2	2	BWF	2	0	0
265	22	2	1	2	2	B	2	0	0
266	22	2	1	2	2	B	2	0	0
267	22	2	1	2	2	BWF	2	0	0
268	22	2	1	2	2	B	2	0	0
269	22	2	1	2	2	G	2	0	0
270	22	2	1	2	2	B	2	0	0
271	28	2	1	2	2	BWF	2	0	0
272	28	2	1	2	2	BWF	2	0	0
273	28	2	1	2	2	RWF	2	0	0
274	28	2	1	2	2	B	2	0	0
275	28	2	1	2	2	B	2	0	0
276	28	2	1	2	2	G	2	0	0
277	28	2	1	2	2	B	2	0	0
278	28	2	1	2	2	BWF	2	0	0
279	28	2	1	2	2	B	2	0	0
280	28	2	1	2	2	BWF	2	0	0
281	24	2	2	1	2	RWF	2	0	0
282	24	2	2	1	2	B	2	0	0
283	24	2	2	1	2	RWF	2	0	0
284	24	2	2	1	2	BWF	2	0	0
285	24	2	2	1	2	BWF	2	0	0
286	24	2	2	1	2	BWF	2	1	0
287	24	2	2	1	2	RWF	2	0	0
288	24	2	2	1	2	RWF	2	0	0
289	24	2	2	1	2	B	2	0	0
290	24	2	2	1	2	BWF	2	0	0
291	25	2	2	1	2	RWF	2	0	0
292	25	2	2	1	2	BWF	2	0	0
293	25	2	2	1	2	B	2	0	0
294	25	2	2	1	2	B	2	0	0
295	25	2	2	1	2	BWF	2	0	0
296	25	2	2	1	2	BWF	2	0	0
297	25	2	2	1	2	BWF	2	0	0
298	25	2	2	1	2	RWF	2	0	0
299	25	2	2	1	2	T	2	0	0
300	25	2	2	1	2	RWF	2	0	0
301	32	2	2	2	2	RWF	2	0	0
302	32	2	2	2	2	BWF	2	0	0
303	32	2	2	2	2	BWF	2	0	0
304	32	2	2	2	2	T	2	0	0
305	32	2	2	2	2	RWF	2	0	0
306	32	2	2	2	2	T	2	0	0
307	32	2	2	2	2	BWF	2	0	0
308	32	2	2	2	2	B	2	0	0
309	32	2	2	2	2	RWF	2	0	0
310	32	2	2	2	2	G	2	0	0
311	18	2	2	2	2	G	2	0	0
312	18	2	2	2	2	B	2	0	0
313	18	2	2	2	2	G	2	0	0
314	18	2	2	2	2	B	2	0	0
315	18	2	2	2	2	B	2	0	0
316	18	2	2	2	2	B	2	0	0
317	18	2	2	2	2	B	2	0	0
318	18	2	2	2	2	RWF	2	0	0
319	18	2	2	2	2	RWF	2	0	0
320	18	2	2	2	2	B	2	0	0
401	16	1	1	1	1	B	2	0	0
402	15	1	1	2	1	BWF	2	0	0
403	27	1	2	1	2	BWF	2	0	0
404	29	1	2	2	2	B	2	0	0
405	11	2	1	1	1	B	2	0	0
406	10	2	1	2	1	G	2	0	0
407	25	2	2	1	2	R	2	0	0
408	32	2	2	2	2	BWF	2	0	0
1	2	1	1	1	1	B	4	0	0
2	2	1	1	1	1	B	4	0	0
3	2	1	1	1	1	T	4	0	0
4	2	1	1	1	1	G	4	0	0
5	2	1	1	1	1	BWF	4	0	0
6	2	1	1	1	1	RWF	4	0	0
7	2	1	1	1	1	G	4	0	0
8	2	1	1	1	1	BWF	4	0	0
9	2	1	1	1	1	B	4	0	0
10	2	1	1	1	1	BWF	4	0	0
11	16	1	1	1	1	RWF	4	0	0
12	16	1	1	1	1	RWF	4	0	0
13	16	1	1	1	1	RWF	4	0	0
14	16	1	1	1	1	BWF	4	0	0
15	16	1	1	1	1	B	4	0	0
16	16	1	1	1	1	B	4	0	0
17	16	1	1	1	1	BWF	4	0	0
18	16	1	1	1	1	G	4	0	0
19	16	1	1	1	1	G	4	0	0
20	16	1	1	1	1	RWF	4	0	0
21	15	1	1	2	1	GWF	4	0	0
22	15	1	1	2	1	G	4	0	0
23	15	1	1	2	1	BWF	4	0	0
24	15	1	1	2	1	BWF	4	0	0
25	15	1	1	2	1	G	4	0	0
26	15	1	1	2	1	B	4	0	0
27	15	1	1	2	1	B	4	0	0
28	15	1	1	2	1	BWF	4	0	0
29	15	1	1	2	1	BWF	4	0	0
30	15	1	1	2	1	RWF	4	0	0
31	3	1	1	2	1	B	4	0	0
32	3	1	1	2	1	BWF	4	0	0
33	3	1	1	2	1	B	4	0	0
34	3	1	1	2	1	B	4	0	0
35	3	1	1	2	1	BWF	4	0	0
36	3	1	1	2	1	BWF	4	0	0
37	3	1	1	2	1	G	4	0	2
38	3	1	1	2	1	RWF	4	0	0
39	3	1	1	2	1	T	4	0	0
40	3	1	1	2	1	BWF	4	0	0
41	12	1	2	1	1	B	4	0	0
42	12	1	2	1	1	BWF	4	0	0
43	12	1	2	1	1	B	4	0	0
44	12	1	2	1	1	G	4	0	0
45	12	1	2	1	1	G	4	0	0
46	12	1	2	1	1	B	4	1	0
47	12	1	2	1	1	H	4	0	0
48	12	1	2	1	1	B	4	0	0
49	12	1	2	1	1	BWF	4	0	0
50	12	1	2	1	1	B	4	0	0
51	1	1	2	1	1	BWF	4	0	0
52	1	1	2	1	1	B	4	0	0
53	1	1	2	1	1	BWF	4	1	0
54	1	1	2	1	1	BWF	4	0	0
55	1	1	2	1	1	BWF	4	0	0
56	1	1	2	1	1	G	4	0	0
57	1	1	2	1	1	R	4	0	0
58	1	1	2	1	1	B	4	0	1
59	1	1	2	1	1	B	4	0	0
60	1	1	2	1	1	RWF	4	0	0
61	5	1	2	2	1	G	4	0	0
62	5	1	2	2	1	BWF	4	0	0
63	5	1	2	2	1	T	4	0	0
64	5	1	2	2	1	RWF	4	0	0
65	5	1	2	2	1	B	4	0	0
66	5	1	2	2	1	BWF	4	0	0
67	5	1	2	2	1	G	4	0	1
68	5	1	2	2	1	B	4	0	0
69	5	1	2	2	1	BWF	4	0	0
70	5	1	2	2	1	BWF	4	0	0
71	14	1	2	2	1	BWF	4	.	.
72	14	1	2	2	1	R	4	0	0
73	14	1	2	2	1	G	4	0	0
74	14	1	2	2	1	BWF	4	0	0
75	14	1	2	2	1	BWF	4	0	0
76	14	1	2	2	1	BWF	4	0	0
77	14	1	2	2	1	BWF	4	0	0
78	14	1	2	2	1	B	4	0	0
79	14	1	2	2	1	H	4	0	0
80	14	1	2	2	1	G	4	0	0
81	11	2	1	1	1	BWF	4	0	0
82	11	2	1	1	1	BWF	4	0	0
83	11	2	1	1	1	B	4	0	0
84	11	2	1	1	1	BWF	4	0	0
85	11	2	1	1	1	B	4	0	0
86	11	2	1	1	1	B	4	0	0
87	11	2	1	1	1	B	4	0	0
88	11	2	1	1	1	G	4	0	0
89	11	2	1	1	1	BWF	4	0	0
90	11	2	1	1	1	BWF	4	1	0
91	7	2	1	1	1	BWF	4	0	0
92	7	2	1	1	1	B	4	0	0
93	7	2	1	1	1	B	4	0	0
94	7	2	1	1	1	G	4	0	0
95	7	2	1	1	1	B	4	0	0
96	7	2	1	1	1	BWF	4	0	0
97	7	2	1	1	1	B	4	0	0
98	7	2	1	1	1	RWF	4	0	0
99	7	2	1	1	1	BWF	4	0	0
100	7	2	1	1	1	BWF	4	0	0
101	6	2	1	2	1	BWF	4	0	0
102	6	2	1	2	1	B	4	0	0
103	6	2	1	2	1	T	4	0	0
104	6	2	1	2	1	BWF	4	0	0
105	6	2	1	2	1	BWF	4	0	0
106	6	2	1	2	1	BWF	4	0	0
107	6	2	1	2	1	B	4	0	0
108	6	2	1	2	1	BWF	4	0	0
109	6	2	1	2	1	BWF	4	0	0
110	6	2	1	2	1	BWF	4	0	0
111	10	2	1	2	1	B	4	0	0
112	10	2	1	2	1	B	4	0	0
113	10	2	1	2	1	BWF	4	0	0
114	10	2	1	2	1	B	4	0	0
115	10	2	1	2	1	B	4	0	0
116	10	2	1	2	1	BWF	4	0	0
117	10	2	1	2	1	BWF	4	0	0
118	10	2	1	2	1	BWF	4	0	0
119	10	2	1	2	1	B	4	0	0
120	10	2	1	2	1	B	4	0	0
121	4	2	2	1	1	BWF	4	1	0
122	4	2	2	1	1	R	4	0	0
123	4	2	2	1	1	BWF	4	0	0
124	4	2	2	1	1	G	4	0	0
125	4	2	2	1	1	B	4	0	0
126	4	2	2	1	1	T	4	0	0
127	4	2	2	1	1	B	4	0	0
128	4	2	2	1	1	B	4	0	0
129	4	2	2	1	1	B	4	0	0
130	4	2	2	1	1	BWF	4	0	0
131	9	2	2	1	1	B	4	1	0
132	9	2	2	1	1	B	4	0	0
133	9	2	2	1	1	BWF	4	1	0
134	9	2	2	1	1	RWF	4	1	0
135	9	2	2	1	1	B	4	1	0
136	9	2	2	1	1	B	4	0	0
137	9	2	2	1	1	BWF	4	1	0
138	9	2	2	1	1	BWF	4	0	0
139	9	2	2	1	1	B	4	1	1
140	9	2	2	1	1	B	4	0	0
141	13	2	2	1	1	B	4	0	0
142	13	2	2	2	1	B	4	0	0
143	13	2	2	2	1	B	4	0	0
144	13	2	2	2	1	B	4	0	0
145	13	2	2	2	1	BWF	4	0	0
146	13	2	2	2	1	BWF	4	0	0
147	13	2	2	2	1	BWF	4	0	0
148	13	2	2	2	1	BWF	4	0	0
149	13	2	2	2	1	B	4	0	1
150	13	2	2	2	1	B	4	0	0
151	8	2	2	2	1	R	4	1	0
152	8	2	2	2	1	B	4	0	0
153	8	2	2	2	1	G	4	1	0
154	8	2	2	2	1	BWF	4	0	0
155	8	2	2	2	1	B	4	0	0
156	8	2	2	2	1	B	4	0	0
157	8	2	2	2	1	BWF	4	0	0
158	8	2	2	2	1	B	4	0	0
159	8	2	2	2	1	B	4	0	0
160	8	2	2	2	1	BWF	4	0	0
161	20	1	1	1	2	B	4	0	0
162	20	1	1	1	2	RWF	4	0	0
163	20	1	1	1	2	BWF	4	0	0
164	20	1	1	1	2	BWF	4	0	0
165	20	1	1	1	2	BWF	4	0	0
166	20	1	1	1	2	B	4	0	0
167	20	1	1	1	2	BWF	4	0	0
168	20	1	1	1	2	B	4	0	0
169	20	1	1	1	2	B	4	0	0
170	20	1	1	1	2	G	4	0	0
171	31	1	1	1	2	BWF	4	0	0
172	31	1	1	1	2	B	4	0	0
173	31	1	1	1	2	B	4	0	0
174	31	1	1	1	2	B	4	0	0
175	31	1	1	1	2	B	4	0	0
176	31	1	1	1	2	B	4	0	0
177	31	1	1	1	2	BWF	4	0	0
178	31	1	1	1	2	BWF	4	0	0
179	31	1	1	1	2	B	4	0	0
180	31	1	1	1	2	BWF	4	0	0
181	21	1	1	2	2	B	4	0	0
182	21	1	1	2	2	BWF	4	0	0
183	21	1	1	2	2	RWF	4	0	0
184	21	1	1	2	2	BWF	4	0	0
185	21	1	1	2	2	B	4	0	0
186	21	1	1	2	2	B	4	0	0
187	21	1	1	2	2	B	4	0	0
188	21	1	1	2	2	GWF	4	0	0
189	21	1	1	2	2	B	4	0	0
190	21	1	1	2	2	B	4	0	0
191	30	1	1	2	2	BWF	4	0	0
192	30	1	1	2	2	T	4	0	0
193	30	1	1	2	2	B	4	0	0
194	30	1	1	2	2	B	4	0	0
195	30	1	1	2	2	B	4	0	0
196	30	1	1	2	2	B	4	0	0
197	30	1	1	2	2	G	4	0	0
198	30	1	1	2	2	B	4	0	0
199	30	1	1	2	2	BWF	4	0	0
200	30	1	1	2	2	B	4	0	0
201	27	1	2	1	2	G	4	0	0
202	27	1	2	1	2	B	4	0	0
203	27	1	2	1	2	BWF	4	0	0
204	27	1	2	1	2	B	4	0	0
205	27	1	2	1	2	B	4	0	0
206	27	1	2	1	2	RWF	4	0	0
207	27	1	2	1	2	B	4	0	0
208	27	1	2	1	2	RWF	4	0	0
209	27	1	2	1	2	B	4	0	0
210	27	1	2	1	2	B	4	0	0
211	17	1	2	1	2	B	4	0	0
212	17	1	2	1	2	B	4	0	0
213	17	1	2	1	2	BWF	4	0	0
214	17	1	2	1	2	B	4	0	0
215	17	1	2	1	2	B	4	0	0
216	17	1	2	1	2	B	4	0	0
217	17	1	2	1	2	B	4	0	0
218	17	1	2	1	2	B	4	0	0
219	17	1	2	1	2	B	4	0	0
220	17	1	2	1	2	B	4	0	0
221	23	1	2	2	2	BWF	4	0	0
222	23	1	2	2	2	BWF	4	0	0
223	23	1	2	2	2	BWF	4	na	na
224	23	1	2	2	2	B	4	0	0
225	23	1	2	2	2	RWF	4	0	0
226	23	1	2	2	2	G	4	0	0
227	23	1	2	2	2	BWF	4	0	0
228	23	1	2	2	2	BWF	4	0	0
229	23	1	2	2	2	BWF	4	0	0
230	23	1	2	2	2	B	4	1	0
231	29	1	2	2	2	B	4	0	0
232	29	1	2	2	2	BWF	4	0	0
233	29	1	2	2	2	B	4	0	0
234	29	1	2	2	2	BWF	4	0	0
235	29	1	2	2	2	B	4	0	0
236	29	1	2	2	2	B	4	0	0
237	29	1	2	2	2	B	4	0	0
238	29	1	2	2	2	B	4	0	0
239	29	1	2	2	2	BWF	4	0	0
240	29	1	2	2	2	B	4	0	0
241	26	2	1	1	2	RWF	4	0	0
242	26	2	1	1	2	B	4	0	0
243	26	2	1	1	2	B	4	0	0
244	26	2	1	1	2	BWF	4	0	0
245	26	2	1	1	2	B	4	0	0
246	26	2	1	1	2	BWF	4	0	0
247	26	2	1	1	2	B	4	0	0
248	26	2	1	1	2	B	4	0	0
249	26	2	1	1	2	RWF	4	0	0
250	26	2	1	1	2	B	4	0	0
251	19	2	1	1	2	B	4	0	0
252	19	2	1	1	2	G	4	0	0
253	19	2	1	1	2	B	4	0	0
254	19	2	1	1	2	B	4	0	0
255	19	2	1	1	2	T	4	0	0
256	19	2	1	1	2	BWF	4	0	0
257	19	2	1	1	2	B	4	0	0
258	19	2	1	1	2	B	4	0	0
259	19	2	1	1	2	BWF	4	0	0
260	19	2	1	1	2	G	4	0	0
261	22	2	1	2	2	B	4	0	0
262	22	2	1	2	2	B	4	0	0
263	22	2	1	2	2	BWF	4	0	0
264	22	2	1	2	2	BWF	4	0	0
265	22	2	1	2	2	B	4	0	0
266	22	2	1	2	2	B	4	0	0
267	22	2	1	2	2	BWF	4	0	0
268	22	2	1	2	2	B	4	0	0
269	22	2	1	2	2	G	4	0	0
270	22	2	1	2	2	B	4	0	0
271	28	2	1	2	2	BWF	4	0	0
272	28	2	1	2	2	BWF	4	0	0
273	28	2	1	2	2	RWF	4	0	0
274	28	2	1	2	2	B	4	0	0
275	28	2	1	2	2	B	4	0	0
276	28	2	1	2	2	G	4	0	0
277	28	2	1	2	2	B	4	0	0
278	28	2	1	2	2	BWF	4	0	0
279	28	2	1	2	2	B	4	0	0
280	28	2	1	2	2	BWF	4	0	0
281	24	2	2	1	2	RWF	4	0	0
282	24	2	2	1	2	B	4	0	0
283	24	2	2	1	2	RWF	4	0	0
284	24	2	2	1	2	BWF	4	0	0
285	24	2	2	1	2	BWF	4	0	0
286	24	2	2	1	2	BWF	4	0	0
287	24	2	2	1	2	RWF	4	0	0
288	24	2	2	1	2	RWF	4	0	0
289	24	2	2	1	2	B	4	0	0
290	24	2	2	1	2	BWF	4	0	0
291	25	2	2	1	2	RWF	4	0	0
292	25	2	2	1	2	BWF	4	0	0
293	25	2	2	1	2	B	4	0	0
294	25	2	2	1	2	B	4	0	0
295	25	2	2	1	2	BWF	4	0	0
296	25	2	2	1	2	BWF	4	0	0
297	25	2	2	1	2	BWF	4	0	0
298	25	2	2	1	2	RWF	4	0	0
299	25	2	2	1	2	T	4	0	0
300	25	2	2	1	2	RWF	4	0	0
301	32	2	2	2	2	RWF	4	0	0
302	32	2	2	2	2	BWF	4	0	0
303	32	2	2	2	2	BWF	4	0	0
304	32	2	2	2	2	T	4	0	0
305	32	2	2	2	2	RWF	4	0	0
306	32	2	2	2	2	T	4	0	0
307	32	2	2	2	2	BWF	4	0	0
308	32	2	2	2	2	B	4	0	0
309	32	2	2	2	2	RWF	4	0	0
310	32	2	2	2	2	G	4	0	0
311	18	2	2	2	2	G	4	0	0
312	18	2	2	2	2	B	4	0	0
313	18	2	2	2	2	G	4	0	0
314	18	2	2	2	2	B	4	0	0
315	18	2	2	2	2	B	4	0	0
316	18	2	2	2	2	B	4	0	1
317	18	2	2	2	2	B	4	0	0
318	18	2	2	2	2	RWF	4	0	0
319	18	2	2	2	2	RWF	4	0	0
320	18	2	2	2	2	B	4	0	0
401	16	1	1	1	1	B	4	0	0
402	15	1	1	2	1	BWF	4	0	0
403	27	1	2	1	2	BWF	4	0	0
404	29	1	2	2	2	B	4	0	0
405	11	2	1	1	1	B	4	0	0
406	10	2	1	2	1	G	4	0	0
407	25	2	2	1	2	R	4	0	0
408	32	2	2	2	2	BWF	4	0	0

## Sheet: DMI (weighbacks)
Pen	Conditioning	Rest	Transport	Group	Time	Individual DMI (kg/d/h)
11	2	1	1	1	1	0
19	2	1	1	2	1	1.43493
26	2	1	1	2	1	1.45087
16	1	1	1	1	1	0.999564
20	1	1	1	2	1	4.83722
31	1	1	1	2	1	4.18641
9	2	2	1	1	1	0.170571
24	2	2	1	2	1	2.57801
25	2	2	1	2	1	2.50182
12	1	2	1	1	1	3.16401
17	1	2	1	2	1	4.92139
27	1	2	1	2	1	4.34369
10	2	1	2	1	1	0.319873
22	2	1	2	2	1	1.13121
28	2	1	2	2	1	1.28885
15	1	1	2	1	1	1.85976
21	1	1	2	2	1	2.42996
30	1	1	2	2	1	2.26974
13	2	2	2	1	1	0.885745
18	2	2	2	2	1	1.96342
32	2	2	2	2	1	0.764276
14	1	2	2	1	1	3.71191
23	1	2	2	2	1	4.47644
29	1	2	2	2	1	3.84557
11	2	1	1	1	2	0.566675
19	2	1	1	2	2	2.752
26	2	1	1	2	2	5.504
16	1	1	1	1	2	3.33311
20	1	1	1	2	2	4.54413
31	1	1	1	2	2	9.39583
9	2	2	1	1	2	1.38902
24	2	2	1	2	2	3.3024
25	2	2	1	2	2	3.00218
12	1	2	1	1	2	3.60758
17	1	2	1	2	2	5.1612
27	1	2	1	2	2	4.692
10	2	1	2	1	2	1.01196
22	2	1	2	2	2	3.3024
28	2	1	2	2	2	2.96262
15	1	1	2	1	2	2.94692
21	1	1	2	2	2	4.87751
30	1	1	2	2	2	4.02406
13	2	2	2	1	2	0.486214
18	2	2	2	2	2	2.16398
32	2	2	2	2	2	2.08297
14	1	2	2	1	2	3.93352
23	1	2	2	2	2	4.41211
29	1	2	2	2	2	4.10643
11	2	1	1	1	3	1.57463
19	2	1	1	2	3	3.19049
26	2	1	1	2	3	3.3024
16	1	1	1	1	3	3.94862
20	1	1	1	2	3	4.78851
31	1	1	1	2	3	4.6494
9	2	2	1	1	3	2.376
24	2	2	1	2	3	3.46104
25	2	2	1	2	3	3.50255
12	1	2	1	1	3	3.95485
17	1	2	1	2	3	5.5913
27	1	2	1	2	3	4.88749
10	2	1	2	1	3	2.16
22	2	1	2	2	3	3.50307
28	2	1	2	2	3	3.55134
15	1	1	2	1	3	4.04293
21	1	1	2	2	3	5.01495
30	1	1	2	2	3	4.41939
13	2	2	2	1	3	1.62565
18	2	2	2	2	3	3.3024
32	2	2	2	2	3	2.65145
14	1	2	2	1	3	4.04293
23	1	2	2	2	3	4.14337
29	1	2	2	2	3	4.692
11	2	1	1	1	w1	3.24
19	2	1	1	2	w1	3.63782
26	2	1	1	2	w1	4.14632
16	1	1	1	1	w1	4.76702
20	1	1	1	2	w1	4.10806
31	1	1	1	2	w1	5.80635
9	2	2	1	1	w1	3.52625
24	2	2	1	2	w1	3.45013
25	2	2	1	2	w1	4.1756
12	1	2	1	1	w1	4.97306
17	1	2	1	2	w1	5.97127
27	1	2	1	2	w1	5.6695
10	2	1	2	1	w1	3.24
22	2	1	2	2	w1	3.53812
28	2	1	2	2	w1	2.96797
15	1	1	2	1	w1	4.6475
21	1	1	2	2	w1	5.64104
30	1	1	2	2	w1	4.86733
13	2	2	2	1	w1	3.32445
18	2	2	2	2	w1	3.57444
32	2	2	2	2	w1	3.16451
14	1	2	2	1	w1	5.29297
23	1	2	2	2	w1	5.37625
29	1	2	2	2	w1	5.2785
11	2	1	1	1	w2	4.36581
19	2	1	1	2	w2	5.07669
26	2	1	1	2	w2	4.24
16	1	1	1	1	w2	5.33835
20	1	1	1	2	w2	5.51361
31	1	1	1	2	w2	6.09764
9	2	2	1	1	w2	4.93685
24	2	2	1	2	w2	5.01146
25	2	2	1	2	w2	5.47975
12	1	2	1	1	w2	5.61802
17	1	2	1	2	w2	6.45209
27	1	2	1	2	w2	6.45008
10	2	1	2	1	w2	4.83915
22	2	1	2	2	w2	4.86796
28	2	1	2	2	w2	4.60343
15	1	1	2	1	w2	5.65612
21	1	1	2	2	w2	6.39607
30	1	1	2	2	w2	5.50595
13	2	2	2	1	w2	4.12503
18	2	2	2	2	w2	5.08714
32	2	2	2	2	w2	4.18718
14	1	2	2	1	w2	6.0275
23	1	2	2	2	w2	5.98073
29	1	2	2	2	w2	6.22963
11	2	1	1	1	w3	5.45143
19	2	1	1	2	w3	6.70388
26	2	1	1	2	w3	5.43506
16	1	1	1	1	w3	6.17069
20	1	1	1	2	w3	7.34133
31	1	1	1	2	w3	6.87411
9	2	2	1	1	w3	5.79136
24	2	2	1	2	w3	6.59824
25	2	2	1	2	w3	6.81719
12	1	2	1	1	w3	6.39361
17	1	2	1	2	w3	7.20264
27	1	2	1	2	w3	6.81281
10	2	1	2	1	w3	5.84126
22	2	1	2	2	w3	6.1438
28	2	1	2	2	w3	6.16758
15	1	1	2	1	w3	6.1901
21	1	1	2	2	w3	7.37475
30	1	1	2	2	w3	6.57197
13	2	2	2	1	w3	5.50649
18	2	2	2	2	w3	6.8804
32	2	2	2	2	w3	5.98228
14	1	2	2	1	w3	6.15008
23	1	2	2	2	w3	6.82926
29	1	2	2	2	w3	6.99694
11	2	1	1	1	w4	6.2083
19	2	1	1	2	w4	7.11532
26	2	1	1	2	w4	6.42763
16	1	1	1	1	w4	6.53937
20	1	1	1	2	w4	7.27238
31	1	1	1	2	w4	7.27866
9	2	2	1	1	w4	6.14836
24	2	2	1	2	w4	6.66709
25	2	2	1	2	w4	6.73254
12	1	2	1	1	w4	6.16971
17	1	2	1	2	w4	6.95693
27	1	2	1	2	w4	7.0547
10	2	1	2	1	w4	6.72628
22	2	1	2	2	w4	6.69728
28	2	1	2	2	w4	6.7732
15	1	1	2	1	w4	6.13766
21	1	1	2	2	w4	6.63497
30	1	1	2	2	w4	6.49114
13	2	2	2	1	w4	6.46386
18	2	2	2	2	w4	7.257
32	2	2	2	2	w4	6.47161
14	1	2	2	1	w4	6.18005
23	1	2	2	2	w4	6.36899
29	1	2	2	2	w4	7.25442

## Sheet: GrowSafe
Ear Tag	Pen	Conditioning	Rest	Transport	Breed	Day	Feeding time (min/day)	Feeding intake (kg/day)	Feeding rate (g/min)	Meal frequency (meals/day)	Meal duration (min/meal)	Meal size (kg/meal)	DURATION	INTAKE	VISITS
1	2	1	1	1	B	1	185.2	7.112	211.667	12	15.4333	1.05833	11112	12700	12
1	2	1	1	1	B	2	172.117	5.6	166.667	12	14.3431	0.833333	10327	10000	12
1	2	1	1	1	B	3	215.783	5.516	164.167	13	16.5987	0.757692	12947	9850	13
1	2	1	1	1	B	4	263.283	7.644	227.5	15	17.5522	0.91	15797	13650	15
1	2	1	1	1	B	5	296.833	7.4088	220.5	16	18.5521	0.826875	17810	13230	16
1	2	1	1	1	B	6	228.733	6.9104	205.667	12	19.0611	1.02833	13724	12340	12
1	2	1	1	1	B	7	279.933	7.8792	234.5	14	19.9952	1.005	16796	14070	14
1	2	1	1	1	B	8	275.267	7.0056	208.5	12	22.9389	1.0425	16516	12510	12
1	2	1	1	1	B	9	248.433	8.624	256.667	15	16.5622	1.02667	14906	15400	15
1	2	1	1	1	B	10	321.1	9.3464	278.167	15	21.4067	1.11267	19266	16690	15
1	2	1	1	1	B	11	263.333	7.9408	236.333	17	15.4902	0.834118	15800	14180	17
1	2	1	1	1	B	12	221.75	8.344	248.333	14	15.8393	1.06429	13305	14900	14
1	2	1	1	1	B	13	223.333	7.4648	222.167	15	14.8889	0.888667	13400	13330	15
1	2	1	1	1	B	14	265.2	7.756	230.833	19	13.9579	0.728947	15912	13850	19
1	2	1	1	1	B	15	229.683	7.9352	236.167	15	15.3122	0.944667	13781	14170	15
1	2	1	1	1	B	16	232.417	9.5144	283.167	17	13.6716	0.999412	13945	16990	17
1	2	1	1	1	B	17	240.167	8.6408	257.167	13	18.4744	1.18692	14410	15430	13
1	2	1	1	1	B	18	235.867	8.0136	238.5	16	14.7417	0.894375	14152	14310	16
1	2	1	1	1	B	19	235	8.9712	267	13	18.0769	1.23231	14100	16020	13
1	2	1	1	1	B	20	273.767	9.9904	297.333	19	14.4088	0.938947	16426	17840	19
1	2	1	1	1	B	21	254.667	8.064	240	14	18.1905	1.02857	15280	14400	14
1	2	1	1	1	B	22	234.283	8.0304	239	19	12.3307	0.754737	14057	14340	19
1	2	1	1	1	B	23	38.5667	1.3552	40.3333	8	4.82083	0.3025	2314	2420	8
1	2	1	1	1	B	24	144.533	5.1968	154.667	10	14.4533	0.928	8672	9280	10
1	2	1	1	1	B	25	188.433	5.8072	172.833	14	13.4595	0.740714	11306	10370	14
1	2	1	1	1	B	26	164.717	6.1992	184.5	14	11.7655	0.790714	9883	11070	14
1	2	1	1	1	B	27	232.483	7.4032	220.333	18	12.9157	0.734444	13949	13220	18
1	2	1	1	1	B	28	226.5	8.0024	238.167	9	25.1667	1.58778	13590	14290	9
2	2	1	1	1	B	1	166.233	6.1376	182.667	12	13.8528	0.913333	9974	10960	12
2	2	1	1	1	B	2	139.5	4.6088	137.167	15	9.3	0.548667	8370	8230	15
2	2	1	1	1	B	3	189.067	7.8176	232.667	16	11.8167	0.8725	11344	13960	16
2	2	1	1	1	B	4	167.833	5.6504	168.167	13	12.9103	0.776154	10070	10090	13
2	2	1	1	1	B	5	183.533	6.9328	206.333	16	11.4708	0.77375	11012	12380	16
2	2	1	1	1	B	6	169.983	5.824	173.333	17	9.99902	0.611765	10199	10400	17
2	2	1	1	1	B	7	213.8	8.2936	246.833	18	11.8778	0.822778	12828	14810	18
2	2	1	1	1	B	8	203.717	7.8512	233.667	19	10.7219	0.737895	12223	14020	19
2	2	1	1	1	B	9	243.133	8.0248	238.833	15	16.2089	0.955333	14588	14330	15
2	2	1	1	1	B	10	240.4	9.1672	272.833	19	12.6526	0.861579	14424	16370	19
2	2	1	1	1	B	11	210.35	6.9664	207.333	18	11.6861	0.691111	12621	12440	18
2	2	1	1	1	B	12	236.617	8.0136	238.5	14	16.9012	1.02214	14197	14310	14
2	2	1	1	1	B	13	203.9	8.0472	239.5	14	14.5643	1.02643	12234	14370	14
2	2	1	1	1	B	14	226.133	8.1704	243.167	18	12.563	0.810556	13568	14590	18
2	2	1	1	1	B	15	209.067	8.0752	240.333	13	16.0821	1.10923	12544	14420	13
2	2	1	1	1	B	16	206.433	8.6016	256	15	13.7622	1.024	12386	15360	15
2	2	1	1	1	B	17	208.017	8.5456	254.333	8	26.0021	1.9075	12481	15260	8
2	2	1	1	1	B	18	226.667	8.6016	256	11	20.6061	1.39636	13600	15360	11
2	2	1	1	1	B	19	199.95	7.2912	217	15	13.33	0.868	11997	13020	15
2	2	1	1	1	B	20	205.45	7.8904	234.833	13	15.8038	1.08385	12327	14090	13
2	2	1	1	1	B	21	196.5	6.692	199.167	17	11.5588	0.702941	11790	11950	17
2	2	1	1	1	B	22	186.983	8.7528	260.5	12	15.5819	1.3025	11219	15630	12
2	2	1	1	1	B	23	100.833	4.9168	146.333	8	12.6042	1.0975	6050	8780	8
2	2	1	1	1	B	24	191.617	6.9888	208	14	13.6869	0.891429	11497	12480	14
2	2	1	1	1	B	25	182.367	6.8488	203.833	13	14.0282	0.940769	10942	12230	13
2	2	1	1	1	B	26	154.433	7.2576	216	16	9.65208	0.81	9266	12960	16
2	2	1	1	1	B	27	232.833	9.8616	293.5	14	16.631	1.25786	13970	17610	14
2	2	1	1	1	B	28	179.7	9.1112	271.167	11	16.3364	1.47909	10782	16270	11
3	2	1	1	1	T	1	166.333	7.3808	219.667	12	13.8611	1.09833	9980	13180	12
3	2	1	1	1	T	2	156.083	6.0704	180.667	17	9.18137	0.637647	9365	10840	17
3	2	1	1	1	T	3	82.8	4.0264	119.833	10	8.28	0.719	4968	7190	10
3	2	1	1	1	T	4	190.017	8.1704	243.167	20	9.50083	0.7295	11401	14590	20
3	2	1	1	1	T	5	158.283	6.4904	193.167	18	8.79352	0.643889	9497	11590	18
3	2	1	1	1	T	6	159.317	7.0672	210.333	23	6.92681	0.548696	9559	12620	23
3	2	1	1	1	T	7	115.383	3.6288	108	12	9.61528	0.54	6923	6480	12
3	2	1	1	1	T	8	116.15	4.396	130.833	11	10.5591	0.713636	6969	7850	11
3	2	1	1	1	T	9	170.417	6.3728	189.667	27	6.31173	0.421481	10225	11380	27
3	2	1	1	1	T	10	122.617	4.3288	128.833	19	6.45351	0.406842	7357	7730	19
3	2	1	1	1	T	11	139.25	4.0432	120.333	23	6.05435	0.313913	8355	7220	23
3	2	1	1	1	T	12	57.0167	2.3744	70.6667	6	9.50278	0.706667	3421	4240	6
3	2	1	1	1	T	13	188.583	5.488	163.333	21	8.98016	0.466667	11315	9800	21
3	2	1	1	1	T	14	157.633	5.2416	156	20	7.88167	0.468	9458	9360	20
3	2	1	1	1	T	15	190.167	6.5016	193.5	24	7.92361	0.48375	11410	11610	24
3	2	1	1	1	T	16	193.1	6.7256	200.167	19	10.1632	0.632105	11586	12010	19
3	2	1	1	1	T	17	225.533	8.596	255.833	23	9.8058	0.667391	13532	15350	23
3	2	1	1	1	T	18	216.717	7.7952	232	24	9.02986	0.58	13003	13920	24
3	2	1	1	1	T	19	223.6	7.448	221.667	22	10.1636	0.604545	13416	13300	22
3	2	1	1	1	T	20	208.067	6.1208	182.167	21	9.90794	0.520476	12484	10930	21
3	2	1	1	1	T	21	160.983	5.7624	171.5	20	8.04917	0.5145	9659	10290	20
3	2	1	1	1	T	22	140.95	6.6472	197.833	22	6.40682	0.539545	8457	11870	22
3	2	1	1	1	T	23	143.1	5.1016	151.833	20	7.155	0.4555	8586	9110	20
3	2	1	1	1	T	24	154.25	6.328	188.333	19	8.11842	0.594737	9255	11300	19
3	2	1	1	1	T	25	205.583	6.5408	194.667	22	9.3447	0.530909	12335	11680	22
3	2	1	1	1	T	26	190.15	6.8992	205.333	27	7.04259	0.456296	11409	12320	27
3	2	1	1	1	T	27	200.017	6.412	190.833	27	7.40802	0.424074	12001	11450	27
3	2	1	1	1	T	28	186.817	8.3048	247.167	19	9.83246	0.780526	11209	14830	19
4	2	1	1	1	G	1	102.45	4.872	145	11	9.31364	0.790909	6147	8700	11
4	2	1	1	1	G	2	118.283	4.8944	145.667	9	13.1426	0.971111	7097	8740	9
4	2	1	1	1	G	3	111.983	3.5112	104.5	12	9.33194	0.5225	6719	6270	12
4	2	1	1	1	G	4	118.933	4.8832	145.333	17	6.99608	0.512941	7136	8720	17
4	2	1	1	1	G	5	149.617	6.356	189.167	15	9.97444	0.756667	8977	11350	15
4	2	1	1	1	G	6	136.867	5.3816	160.167	15	9.12444	0.640667	8212	9610	15
4	2	1	1	1	G	7	149.367	4.9672	147.833	17	8.78627	0.521765	8962	8870	17
4	2	1	1	1	G	8	225.117	7.9184	235.667	23	9.78768	0.614783	13507	14140	23
4	2	1	1	1	G	9	197.067	5.4824	163.167	25	7.88267	0.3916	11824	9790	25
4	2	1	1	1	G	10	219.533	7.9128	235.5	22	9.97879	0.642273	13172	14130	22
4	2	1	1	1	G	11	215.733	6.5464	194.833	17	12.6902	0.687647	12944	11690	17
4	2	1	1	1	G	12	209.567	6.5632	195.333	16	13.0979	0.7325	12574	11720	16
4	2	1	1	1	G	13	190.417	7.2856	216.833	18	10.5787	0.722778	11425	13010	18
4	2	1	1	1	G	14	220.6	8.204	244.167	21	10.5048	0.697619	13236	14650	21
4	2	1	1	1	G	15	228.067	8.0864	240.667	20	11.4033	0.722	13684	14440	20
4	2	1	1	1	G	16	188.083	7.1512	212.833	15	12.5389	0.851333	11285	12770	15
4	2	1	1	1	G	17	216.883	6.2832	187	16	13.5552	0.70125	13013	11220	16
4	2	1	1	1	G	18	243.683	8.12	241.667	17	14.3343	0.852941	14621	14500	17
4	2	1	1	1	G	19	218.15	7.3808	219.667	15	14.5433	0.878667	13089	13180	15
4	2	1	1	1	G	20	249.05	9.0048	268	18	13.8361	0.893333	14943	16080	18
4	2	1	1	1	G	21	201.983	7.112	211.667	17	11.8814	0.747059	12119	12700	17
4	2	1	1	1	G	22	175.167	7.9408	236.333	17	10.3039	0.834118	10510	14180	17
4	2	1	1	1	G	23	158.833	5.8464	174	16	9.92708	0.6525	9530	10440	16
4	2	1	1	1	G	24	200.133	6.0088	178.833	16	12.5083	0.670625	12008	10730	16
4	2	1	1	1	G	25	180.083	5.9976	178.5	18	10.0046	0.595	10805	10710	18
4	2	1	1	1	G	26	168.217	6.1936	184.333	21	8.01032	0.526667	10093	11060	21
4	2	1	1	1	G	27	201.483	7.4816	222.667	16	12.5927	0.835	12089	13360	16
4	2	1	1	1	G	28	197.917	9.1896	273.5	12	16.4931	1.3675	11875	16410	12
5	2	1	1	1	BWF	1	169.617	8.8088	262.167	11	15.4197	1.43	10177	15730	11
5	2	1	1	1	BWF	2	172.667	6.1264	182.333	16	10.7917	0.68375	10360	10940	16
5	2	1	1	1	BWF	3	183.117	6.9104	205.667	14	13.0798	0.881429	10987	12340	14
5	2	1	1	1	BWF	4	202.583	9.8	291.667	15	13.5056	1.16667	12155	17500	15
5	2	1	1	1	BWF	5	175.683	8.0248	238.833	17	10.3343	0.842941	10541	14330	17
5	2	1	1	1	BWF	6	210.683	8.8368	263	15	14.0456	1.052	12641	15780	15
5	2	1	1	1	BWF	7	219.817	8.0696	240.167	18	12.212	0.800556	13189	14410	18
5	2	1	1	1	BWF	8	206.85	7.7896	231.833	17	12.1676	0.818235	12411	13910	17
5	2	1	1	1	BWF	9	235.067	9.8056	291.833	14	16.7905	1.25071	14104	17510	14
5	2	1	1	1	BWF	10	240.583	9.3296	277.667	12	20.0486	1.38833	14435	16660	12
5	2	1	1	1	BWF	11	231	8.26	245.833	16	14.4375	0.921875	13860	14750	16
5	2	1	1	1	BWF	12	259.183	8.148	242.5	20	12.9592	0.7275	15551	14550	20
5	2	1	1	1	BWF	13	218.067	9.3576	278.5	20	10.9033	0.8355	13084	16710	20
5	2	1	1	1	BWF	14	211.033	9.2568	275.5	19	11.107	0.87	12662	16530	19
5	2	1	1	1	BWF	15	156.783	7.4648	222.167	15	10.4522	0.888667	9407	13330	15
5	2	1	1	1	BWF	16	216.183	9.3632	278.667	12	18.0153	1.39333	12971	16720	12
5	2	1	1	1	BWF	17	233.217	9.044	269.167	15	15.5478	1.07667	13993	16150	15
5	2	1	1	1	BWF	18	197.5	8.1816	243.5	13	15.1923	1.12385	11850	14610	13
5	2	1	1	1	BWF	19	237.65	8.0584	239.833	18	13.2028	0.799444	14259	14390	18
5	2	1	1	1	BWF	20	244.45	8.0808	240.5	18	13.5806	0.801667	14667	14430	18
5	2	1	1	1	BWF	21	225.083	9.9008	294.667	19	11.8465	0.930526	13505	17680	19
5	2	1	1	1	BWF	22	228.883	9.184	273.333	23	9.95145	0.713043	13733	16400	23
5	2	1	1	1	BWF	23	173.833	8.0528	239.667	15	11.5889	0.958667	10430	14380	15
5	2	1	1	1	BWF	24	162.95	7.5376	224.333	15	10.8633	0.897333	9777	13460	15
5	2	1	1	1	BWF	25	188.7	7.6664	228.167	19	9.93158	0.720526	11322	13690	19
5	2	1	1	1	BWF	26	161.117	8.3944	249.833	24	6.71319	0.624583	9667	14990	24
5	2	1	1	1	BWF	27	198.083	7.5264	224	18	11.0046	0.746667	11885	13440	18
5	2	1	1	1	BWF	28	190.283	8.2264	244.833	15	12.6856	0.979333	11417	14690	15
6	2	1	1	1	RWF	1	146.25	7.1232	212	9	16.25	1.41333	8775	12720	9
6	2	1	1	1	RWF	2	76.1667	2.744	81.6667	9	8.46296	0.544444	4570	4900	9
6	2	1	1	1	RWF	3	146.267	7.2688	216.333	14	10.4476	0.927143	8776	12980	14
6	2	1	1	1	RWF	4	173.35	8.1648	243	13	13.3346	1.12154	10401	14580	13
6	2	1	1	1	RWF	5	194.217	7.4256	221	12	16.1847	1.105	11653	13260	12
6	2	1	1	1	RWF	6	164.2	5.6952	169.5	11	14.9273	0.924545	9852	10170	11
6	2	1	1	1	RWF	7	274.35	10.2984	306.5	13	21.1038	1.41462	16461	18390	13
6	2	1	1	1	RWF	8	261.317	8.5176	253.5	18	14.5176	0.845	15679	15210	18
6	2	1	1	1	RWF	9	198.167	7.4424	221.5	12	16.5139	1.1075	11890	13290	12
6	2	1	1	1	RWF	10	241.633	8.0696	240.167	15	16.1089	0.960667	14498	14410	15
6	2	1	1	1	RWF	11	188.2	9.7776	291	16	11.7625	1.09125	11292	17460	16
6	2	1	1	1	RWF	12	223.083	8.5288	253.833	15	14.8722	1.01533	13385	15230	15
6	2	1	1	1	RWF	13	148.9	7.84	233.333	12	12.4083	1.16667	8934	14000	12
6	2	1	1	1	RWF	14	184.733	9.072	270	15	12.3156	1.08	11084	16200	15
6	2	1	1	1	RWF	15	183.383	9.2232	274.5	9	20.3759	1.83	11003	16470	9
6	2	1	1	1	RWF	16	157.75	8.4056	250.167	13	12.1346	1.15462	9465	15010	13
6	2	1	1	1	RWF	17	217.717	10.64	316.667	13	16.7474	1.46154	13063	19000	13
6	2	1	1	1	RWF	18	206.917	7.8344	233.167	11	18.8106	1.27182	12415	13990	11
6	2	1	1	1	RWF	19	212.517	8.7808	261.333	15	14.1678	1.04533	12751	15680	15
6	2	1	1	1	RWF	20	222.083	10.2592	305.333	14	15.8631	1.30857	13325	18320	14
6	2	1	1	1	RWF	21	192.95	8.9936	267.667	15	12.8633	1.07067	11577	16060	15
6	2	1	1	1	RWF	22	137.1	7.532	224.167	12	11.425	1.12083	8226	13450	12
6	2	1	1	1	RWF	23	91.45	5.4264	161.5	8	11.4313	1.21125	5487	9690	8
6	2	1	1	1	RWF	24	190.05	6.8544	204	16	11.8781	0.765	11403	12240	16
6	2	1	1	1	RWF	25	219.267	6.2664	186.5	15	14.6178	0.746	13156	11190	15
6	2	1	1	1	RWF	26	155.15	7.0168	208.833	20	7.7575	0.6265	9309	12530	20
6	2	1	1	1	RWF	27	210.133	8.6128	256.333	13	16.1641	1.18308	12608	15380	13
6	2	1	1	1	RWF	28	148.117	8.7136	259.333	6	24.6861	2.59333	8887	15560	6
7	2	1	1	1	G	0	19.9833	1.3216	39.3333	1	19.9833	2.36	1199	2360	1
7	2	1	1	1	G	1	195.933	8.6184	256.5	13	15.0718	1.18385	11756	15390	13
7	2	1	1	1	G	2	198.683	7.2352	215.333	13	15.2833	0.993846	11921	12920	13
7	2	1	1	1	G	3	255.283	7.6888	228.833	13	19.6372	1.05615	15317	13730	13
7	2	1	1	1	G	4	217.033	7.9296	236	15	14.4689	0.944	13022	14160	15
7	2	1	1	1	G	5	217.167	7.2688	216.333	14	15.5119	0.927143	13030	12980	14
7	2	1	1	1	G	6	249.65	8.904	265	14	17.8321	1.13571	14979	15900	14
7	2	1	1	1	G	7	253.267	7.6888	228.833	16	15.8292	0.858125	15196	13730	16
7	2	1	1	1	G	8	309.967	9.1056	271	18	17.2204	0.903333	18598	16260	18
7	2	1	1	1	G	9	288.483	9.2904	276.5	15	19.2322	1.106	17309	16590	15
7	2	1	1	1	G	10	314.967	10.9368	325.5	9	34.9963	2.17	18898	19530	9
7	2	1	1	1	G	11	310.967	8.8368	263	13	23.9205	1.21385	18658	15780	13
7	2	1	1	1	G	12	220.583	8.5904	255.667	11	20.053	1.39455	13235	15340	11
7	2	1	1	1	G	13	279.333	10.3376	307.667	11	25.3939	1.67818	16760	18460	11
7	2	1	1	1	G	14	275.117	10.2648	305.5	13	21.1628	1.41	16507	18330	13
7	2	1	1	1	G	15	249.167	10.0744	299.833	13	19.1667	1.38385	14950	17990	13
7	2	1	1	1	G	16	235.233	10.2592	305.333	11	21.3848	1.66545	14114	18320	11
7	2	1	1	1	G	17	304.9	10.1248	301.333	13	23.4538	1.39077	18294	18080	13
7	2	1	1	1	G	18	328.167	11.144	331.667	14	23.4405	1.42143	19690	19900	14
7	2	1	1	1	G	19	237.217	9.5816	285.167	17	13.9539	1.00647	14233	17110	17
7	2	1	1	1	G	20	318.7	11.6648	347.167	16	19.9187	1.30187	19122	20830	16
7	2	1	1	1	G	21	280.067	10.1976	303.5	17	16.4745	1.07118	16804	18210	17
7	2	1	1	1	G	22	269.267	9.744	290	13	20.7128	1.33846	16156	17400	13
7	2	1	1	1	G	23	126.933	6.132	182.5	7	18.1333	1.56429	7616	10950	7
7	2	1	1	1	G	24	174.1	7.3528	218.833	15	11.6067	0.875333	10446	13130	15
7	2	1	1	1	G	25	240.867	6.328	188.333	13	18.5282	0.869231	14452	11300	13
7	2	1	1	1	G	26	188.967	6.8936	205.167	18	10.4981	0.683889	11338	12310	18
7	2	1	1	1	G	27	263.067	9.5088	283	11	23.9152	1.54364	15784	16980	11
7	2	1	1	1	G	28	255.6	9.7048	288.833	9	28.4	1.92556	15336	17330	9
8	2	1	1	1	BWF	1	127.117	7.0224	209	8	15.8896	1.5675	7627	12540	8
8	2	1	1	1	BWF	2	154.267	6.5464	194.833	9	17.1407	1.29889	9256	11690	9
8	2	1	1	1	BWF	3	202.85	7.504	223.333	13	15.6038	1.03077	12171	13400	13
8	2	1	1	1	BWF	4	231.6	6.4288	191.333	14	16.5429	0.82	13896	11480	14
8	2	1	1	1	BWF	5	251.75	9.4304	280.667	15	16.7833	1.12267	15105	16840	15
8	2	1	1	1	BWF	6	212.483	6.5296	194.333	17	12.499	0.685882	12749	11660	17
8	2	1	1	1	BWF	7	193.517	7.112	211.667	19	10.1851	0.668421	11611	12700	19
8	2	1	1	1	BWF	8	198.533	6.664	198.333	15	13.2356	0.793333	11912	11900	15
8	2	1	1	1	BWF	9	223.8	7.7672	231.167	15	14.92	0.924667	13428	13870	15
8	2	1	1	1	BWF	10	259.017	7.9128	235.5	14	18.5012	1.00929	15541	14130	14
8	2	1	1	1	BWF	11	259.617	8.5176	253.5	14	18.544	1.08643	15577	15210	14
8	2	1	1	1	BWF	12	284.733	7.6216	226.833	14	20.3381	0.972143	17084	13610	14
8	2	1	1	1	BWF	13	232.5	6.7984	202.333	13	17.8846	0.933846	13950	12140	13
8	2	1	1	1	BWF	14	241.75	8.8088	262.167	18	13.4306	0.873889	14505	15730	18
8	2	1	1	1	BWF	15	234.6	7.868	234.167	13	18.0462	1.08077	14076	14050	13
8	2	1	1	1	BWF	16	261.3	9.3576	278.5	11	23.7545	1.51909	15678	16710	11
8	2	1	1	1	BWF	17	228.1	8.3776	249.333	12	19.0083	1.24667	13686	14960	12
8	2	1	1	1	BWF	18	222.717	8.4896	252.667	12	18.5597	1.26333	13363	15160	12
8	2	1	1	1	BWF	19	253.45	8.1984	244	17	14.9088	0.861176	15207	14640	17
8	2	1	1	1	BWF	20	205.05	5.04	150	19	10.7921	0.473684	12303	9000	19
8	2	1	1	1	BWF	21	257.5	8.3048	247.167	14	18.3929	1.05929	15450	14830	14
8	2	1	1	1	BWF	22	229.367	7.896	235	17	13.4922	0.829412	13762	14100	17
8	2	1	1	1	BWF	23	192.733	7.2464	215.667	11	17.5212	1.17636	11564	12940	11
8	2	1	1	1	BWF	24	218.767	8.5848	255.5	10	21.8767	1.533	13126	15330	10
8	2	1	1	1	BWF	25	181.033	6.5184	194	8	22.6292	1.455	10862	11640	8
8	2	1	1	1	BWF	26	197.283	7.9296	236	17	11.6049	0.832941	11837	14160	17
8	2	1	1	1	BWF	27	207.2	7.7952	232	13	15.9385	1.07077	12432	13920	13
8	2	1	1	1	BWF	28	225.8	9.2568	275.5	9	25.0889	1.83667	13548	16530	9
9	2	1	1	1	B	1	187.367	10.1752	302.833	12	15.6139	1.51417	11242	18170	12
9	2	1	1	1	B	2	136.617	5.5104	164	9	15.1796	1.09333	8197	9840	9
9	2	1	1	1	B	3	164.1	6.0648	180.5	14	11.7214	0.773571	9846	10830	14
9	2	1	1	1	B	4	193.083	8.2096	244.333	13	14.8526	1.12769	11585	14660	13
9	2	1	1	1	B	5	205.95	7.7448	230.5	15	13.73	0.922	12357	13830	15
9	2	1	1	1	B	6	180.683	6.5576	195.167	9	20.0759	1.30111	10841	11710	9
9	2	1	1	1	B	7	272.283	9.688	288.333	11	24.753	1.57273	16337	17300	11
9	2	1	1	1	B	8	227.117	7.7336	230.167	8	28.3896	1.72625	13627	13810	8
9	2	1	1	1	B	9	283.7	7.4312	221.167	9	31.5222	1.47444	17022	13270	9
9	2	1	1	1	B	10	301.133	10.1584	302.333	17	17.7137	1.06706	18068	18140	17
9	2	1	1	1	B	11	302.617	10.1976	303.5	19	15.9272	0.958421	18157	18210	19
9	2	1	1	1	B	12	291.7	8.4448	251.333	15	19.4467	1.00533	17502	15080	15
9	2	1	1	1	B	13	195.467	6.5128	193.833	10	19.5467	1.163	11728	11630	10
9	2	1	1	1	B	14	210.5	6.4288	191.333	11	19.1364	1.04364	12630	11480	11
9	2	1	1	1	B	15	273.767	7.868	234.167	10	27.3767	1.405	16426	14050	10
9	2	1	1	1	B	16	244.717	8.064	240	12	20.3931	1.2	14683	14400	12
9	2	1	1	1	B	17	220.017	6.8544	204	9	24.4463	1.36	13201	12240	9
9	2	1	1	1	B	18	259.6	8.5624	254.833	16	16.225	0.955625	15576	15290	16
9	2	1	1	1	B	19	296.183	9.184	273.333	16	18.5115	1.025	17771	16400	16
9	2	1	1	1	B	20	287.05	9.8112	292	10	28.705	1.752	17223	17520	10
9	2	1	1	1	B	21	237.667	9.0888	270.5	11	21.6061	1.47545	14260	16230	11
9	2	1	1	1	B	22	237.433	8.4952	252.833	12	19.7861	1.26417	14246	15170	12
9	2	1	1	1	B	23	196.883	8.316	247.5	12	16.4069	1.2375	11813	14850	12
9	2	1	1	1	B	24	227.017	8.6744	258.167	11	20.6379	1.40818	13621	15490	11
9	2	1	1	1	B	25	262.933	9.7496	290.167	12	21.9111	1.45083	15776	17410	12
9	2	1	1	1	B	26	246.783	8.792	261.667	13	18.9833	1.20769	14807	15700	13
9	2	1	1	1	B	27	207.383	7.2352	215.333	14	14.8131	0.922857	12443	12920	14
9	2	1	1	1	B	28	220.883	9.8	291.667	11	20.0803	1.59091	13253	17500	11
10	2	1	1	1	BWF	1	185.4	9.5368	283.833	18	10.3	0.946111	11124	17030	18
10	2	1	1	1	BWF	2	169.267	6.8768	204.667	15	11.2844	0.818667	10156	12280	15
10	2	1	1	1	BWF	3	261.533	8.8872	264.5	16	16.3458	0.991875	15692	15870	16
10	2	1	1	1	BWF	4	221.95	7.7112	229.5	17	13.0559	0.81	13317	13770	17
10	2	1	1	1	BWF	5	225.517	9.0832	270.333	16	14.0948	1.01375	13531	16220	16
10	2	1	1	1	BWF	6	255.05	9.1784	273.167	15	17.0033	1.09267	15303	16390	15
10	2	1	1	1	BWF	7	246.433	11.5248	343	15	16.4289	1.372	14786	20580	15
10	2	1	1	1	BWF	8	206.283	7.9856	237.667	12	17.1903	1.18833	12377	14260	12
10	2	1	1	1	BWF	9	253.533	10.472	311.667	16	15.8458	1.16875	15212	18700	16
10	2	1	1	1	BWF	10	253.883	9.5872	285.333	10	25.3883	1.712	15233	17120	10
10	2	1	1	1	BWF	11	236.683	9.6208	286.333	13	18.2064	1.32154	14201	17180	13
10	2	1	1	1	BWF	12	275.15	10.4944	312.333	9	30.5722	2.08222	16509	18740	9
10	2	1	1	1	BWF	13	252.117	9.884	294.167	10	25.2117	1.765	15127	17650	10
10	2	1	1	1	BWF	14	221.483	8.6296	256.833	14	15.8202	1.10071	13289	15410	14
10	2	1	1	1	BWF	15	236.4	8.5624	254.833	15	15.76	1.01933	14184	15290	15
10	2	1	1	1	BWF	16	262.033	10.7856	321	13	20.1564	1.48154	15722	19260	13
10	2	1	1	1	BWF	17	264.4	8.9656	266.833	13	20.3385	1.23154	15864	16010	13
10	2	1	1	1	BWF	18	272.767	10.5896	315.167	14	19.4833	1.35071	16366	18910	14
10	2	1	1	1	BWF	19	268.017	13.3448	397.167	13	20.6167	1.83308	16081	23830	13
10	2	1	1	1	BWF	20	263.5	10.7408	319.667	12	21.9583	1.59833	15810	19180	12
10	2	1	1	1	BWF	21	246.283	10.2648	305.5	15	16.4189	1.222	14777	18330	15
10	2	1	1	1	BWF	22	221.383	10.4384	310.667	14	15.8131	1.33143	13283	18640	14
10	2	1	1	1	BWF	23	148.517	7.0952	211.167	8	18.5646	1.58375	8911	12670	8
10	2	1	1	1	BWF	24	164.017	7.4424	221.5	11	14.9106	1.20818	9841	13290	11
10	2	1	1	1	BWF	25	202.817	7.7448	230.5	11	18.4379	1.25727	12169	13830	11
10	2	1	1	1	BWF	26	188.017	9.6824	288.167	19	9.89561	0.91	11281	17290	19
10	2	1	1	1	BWF	27	199.833	9.1	270.833	14	14.2738	1.16071	11990	16250	14
10	2	1	1	1	BWF	28	214.467	10.5112	312.833	9	23.8296	2.08556	12868	18770	9
31	3	1	1	2	B	1	112.117	5.7624	171.5	11	10.1924	0.935455	6727	10290	11
31	3	1	1	2	B	2	225.033	6.4288	191.333	10	22.5033	1.148	13502	11480	10
31	3	1	1	2	B	3	178.35	7.0392	209.5	9	19.8167	1.39667	10701	12570	9
31	3	1	1	2	B	4	164.4	6.412	190.833	13	12.6462	0.880769	9864	11450	13
31	3	1	1	2	B	5	199.5	8.2096	244.333	9	22.1667	1.62889	11970	14660	9
31	3	1	1	2	B	6	199.583	7.084	210.833	12	16.6319	1.05417	11975	12650	12
31	3	1	1	2	B	7	157.317	5.4432	162	10	15.7317	0.972	9439	9720	10
31	3	1	1	2	B	8	263.417	8.4616	251.833	15	17.5611	1.00733	15805	15110	15
31	3	1	1	2	B	9	234.383	7.2464	215.667	15	15.6256	0.862667	14063	12940	15
31	3	1	1	2	B	10	332.333	9.8728	293.833	18	18.463	0.979444	19940	17630	18
31	3	1	1	2	B	11	288.367	7.7616	231	12	24.0306	1.155	17302	13860	12
31	3	1	1	2	B	12	284.467	8.8368	263	14	20.319	1.12714	17068	15780	14
31	3	1	1	2	B	13	310.683	10.4664	311.5	13	23.8987	1.43769	18641	18690	13
31	3	1	1	2	B	14	280.067	9.4024	279.833	13	21.5436	1.29154	16804	16790	13
31	3	1	1	2	B	15	260.733	9.856	293.333	11	23.703	1.6	15644	17600	11
31	3	1	1	2	B	16	320.733	9.8952	294.5	13	24.6718	1.35923	19244	17670	13
31	3	1	1	2	B	17	297	8.064	240	11	27	1.30909	17820	14400	11
31	3	1	1	2	B	18	263.183	10.0408	298.833	9	29.2426	1.99222	15791	17930	9
31	3	1	1	2	B	19	240.683	9.8224	292.333	12	20.0569	1.46167	14441	17540	12
31	3	1	1	2	B	20	185.2	8.3664	249	8	23.15	1.8675	11112	14940	8
31	3	1	1	2	B	21	253.417	9.52	283.333	10	25.3417	1.7	15205	17000	10
31	3	1	1	2	B	22	261.767	9.044	269.167	13	20.1359	1.24231	15706	16150	13
31	3	1	1	2	B	23	210.45	7.8176	232.667	9	23.3833	1.55111	12627	13960	9
31	3	1	1	2	B	24	233.933	7.476	222.5	10	23.3933	1.335	14036	13350	10
31	3	1	1	2	B	25	231.517	7.6272	227	7	33.0738	1.94571	13891	13620	7
31	3	1	1	2	B	26	262.083	9.492	282.5	10	26.2083	1.695	15725	16950	10
31	3	1	1	2	B	27	207.967	8.2208	244.667	7	29.7095	2.09714	12478	14680	7
31	3	1	1	2	B	28	187.967	7.5208	223.833	4	46.9917	3.3575	11278	13430	4
32	3	1	1	2	BWF	1	118.467	7.0784	210.667	16	7.40417	0.79	7108	12640	16
32	3	1	1	2	BWF	2	153.283	4.9896	148.5	15	10.2189	0.594	9197	8910	15
32	3	1	1	2	BWF	3	200.133	7.028	209.167	19	10.5333	0.660526	12008	12550	19
32	3	1	1	2	BWF	4	254.717	8.3888	249.667	16	15.9198	0.93625	15283	14980	16
32	3	1	1	2	BWF	5	280.883	6.5296	194.333	16	17.5552	0.72875	16853	11660	16
32	3	1	1	2	BWF	6	233.917	7.1568	213	20	11.6958	0.639	14035	12780	20
32	3	1	1	2	BWF	7	282.75	8.0696	240.167	23	12.2935	0.626522	16965	14410	23
32	3	1	1	2	BWF	8	220	6.5408	194.667	19	11.5789	0.614737	13200	11680	19
32	3	1	1	2	BWF	9	219.217	8.2208	244.667	22	9.96439	0.667273	13153	14680	22
32	3	1	1	2	BWF	10	315.383	8.8368	263	24	13.141	0.6575	18923	15780	24
32	3	1	1	2	BWF	11	269.05	8.5904	255.667	23	11.6978	0.666957	16143	15340	23
32	3	1	1	2	BWF	12	300.367	10.4104	309.833	19	15.8088	0.978421	18022	18590	19
32	3	1	1	2	BWF	13	266.367	7.6216	226.833	15	17.7578	0.907333	15982	13610	15
32	3	1	1	2	BWF	14	140.4	3.4776	103.5	14	10.0286	0.443571	8424	6210	14
32	3	1	1	2	BWF	15	258.65	7.392	220	27	9.57963	0.488889	15519	13200	27
32	3	1	1	2	BWF	16	270.1	8.456	251.667	19	14.2158	0.794737	16206	15100	19
32	3	1	1	2	BWF	17	260.25	9.128	271.667	20	13.0125	0.815	15615	16300	20
32	3	1	1	2	BWF	18	304.483	9.9176	295.167	15	20.2989	1.18067	18269	17710	15
32	3	1	1	2	BWF	19	296.283	11.4912	342	19	15.5939	1.08	17777	20520	19
32	3	1	1	2	BWF	20	279.95	9.9456	296	15	18.6633	1.184	16797	17760	15
32	3	1	1	2	BWF	21	250.1	8.5736	255.167	10	25.01	1.531	15006	15310	10
32	3	1	1	2	BWF	22	302.2	9.6376	286.833	20	15.11	0.8605	18132	17210	20
32	3	1	1	2	BWF	23	246.55	8.9936	267.667	19	12.9763	0.845263	14793	16060	19
32	3	1	1	2	BWF	24	237.25	7.3752	219.5	13	18.25	1.01308	14235	13170	13
32	3	1	1	2	BWF	25	261.55	7.616	226.667	13	20.1192	1.04615	15693	13600	13
32	3	1	1	2	BWF	26	178	6.5632	195.333	18	9.88889	0.651111	10680	11720	18
32	3	1	1	2	BWF	27	248.267	7.5936	226	14	17.7333	0.968571	14896	13560	14
32	3	1	1	2	BWF	28	240.267	9.7888	291.333	11	21.8424	1.58909	14416	17480	11
33	3	1	1	2	B	1	126.283	4.4352	132	6	21.0472	1.32	7577	7920	6
33	3	1	1	2	B	2	146.267	5.1408	153	10	14.6267	0.918	8776	9180	10
33	3	1	1	2	B	3	170.483	5.8576	174.333	9	18.9426	1.16222	10229	10460	9
33	3	1	1	2	B	4	161.767	4.8384	144	10	16.1767	0.864	9706	8640	10
33	3	1	1	2	B	5	111.433	4.0488	120.5	12	9.28611	0.6025	6686	7230	12
33	3	1	1	2	B	6	176.033	5.1744	154	13	13.541	0.710769	10562	9240	13
33	3	1	1	2	B	7	219.817	7.756	230.833	16	13.7385	0.865625	13189	13850	16
33	3	1	1	2	B	8	214.15	6.2888	187.167	10	21.415	1.123	12849	11230	10
33	3	1	1	2	B	9	225.4	7.8568	233.833	11	20.4909	1.27545	13524	14030	11
33	3	1	1	2	B	10	252.633	6.832	203.333	15	16.8422	0.813333	15158	12200	15
33	3	1	1	2	B	11	267.433	8.5288	253.833	10	26.7433	1.523	16046	15230	10
33	3	1	1	2	B	12	286.067	8.5176	253.5	14	20.4333	1.08643	17164	15210	14
33	3	1	1	2	B	13	225.667	7.9016	235.167	13	17.359	1.08538	13540	14110	13
33	3	1	1	2	B	14	215.217	7.1568	213	9	23.913	1.42	12913	12780	9
33	3	1	1	2	B	15	260.567	8.2936	246.833	9	28.9519	1.64556	15634	14810	9
33	3	1	1	2	B	16	206.45	8.6184	256.5	11	18.7682	1.39909	12387	15390	11
33	3	1	1	2	B	17	273.667	9.9232	295.333	12	22.8056	1.47667	16420	17720	12
33	3	1	1	2	B	18	216.217	8.3384	248.167	9	24.0241	1.65444	12973	14890	9
33	3	1	1	2	B	19	182.483	8.792	261.667	12	15.2069	1.30833	10949	15700	12
33	3	1	1	2	B	20	201.217	8.2712	246.167	13	15.4782	1.13615	12073	14770	13
33	3	1	1	2	B	21	232.4	7.9744	237.333	8	29.05	1.78	13944	14240	8
33	3	1	1	2	B	22	225.217	7.5264	224	14	16.0869	0.96	13513	13440	14
33	3	1	1	2	B	23	157.117	5.8744	174.833	7	22.4452	1.49857	9427	10490	7
33	3	1	1	2	B	24	214.017	6.7088	199.667	7	30.5738	1.71143	12841	11980	7
33	3	1	1	2	B	25	223.533	8.0864	240.667	9	24.837	1.60444	13412	14440	9
33	3	1	1	2	B	26	187.65	7.0392	209.5	9	20.85	1.39667	11259	12570	9
33	3	1	1	2	B	27	255.733	8.5232	253.667	13	19.6718	1.17077	15344	15220	13
33	3	1	1	2	B	28	169.1	7.8008	232.167	6	28.1833	2.32167	10146	13930	6
34	3	1	1	2	B	1	130.233	7.1232	212	9	14.4704	1.41333	7814	12720	9
34	3	1	1	2	B	2	19.9167	1.0136	30.1667	3	6.63889	0.603333	1195	1810	3
34	3	1	1	2	B	3	180.383	6.6696	198.5	17	10.6108	0.700588	10823	11910	17
34	3	1	1	2	B	4	190.717	5.7176	170.167	13	14.6705	0.785385	11443	10210	13
34	3	1	1	2	B	5	215.05	7.4424	221.5	18	11.9472	0.738333	12903	13290	18
34	3	1	1	2	B	6	246.217	8.1648	243	17	14.4833	0.857647	14773	14580	17
34	3	1	1	2	B	7	260.6	9.7552	290.333	15	17.3733	1.16133	15636	17420	15
34	3	1	1	2	B	8	213.9	7.14	212.5	15	14.26	0.85	12834	12750	15
34	3	1	1	2	B	9	222.733	9.5928	285.5	15	14.8489	1.142	13364	17130	15
34	3	1	1	2	B	10	260.317	9.2064	274	15	17.3544	1.096	15619	16440	15
34	3	1	1	2	B	11	202.033	7.6608	228	15	13.4689	0.912	12122	13680	15
34	3	1	1	2	B	12	254.95	8.8088	262.167	18	14.1639	0.873889	15297	15730	18
34	3	1	1	2	B	13	239.783	9.3352	277.833	15	15.9856	1.11133	14387	16670	15
34	3	1	1	2	B	14	226.917	8.484	252.5	19	11.943	0.797368	13615	15150	19
34	3	1	1	2	B	15	206.517	7.924	235.833	23	8.97899	0.615217	12391	14150	23
34	3	1	1	2	B	16	261.267	9.5984	285.667	15	17.4178	1.14267	15676	17140	15
34	3	1	1	2	B	17	265.7	9.3296	277.667	15	17.7133	1.11067	15942	16660	15
34	3	1	1	2	B	18	216.65	9.0328	268.833	19	11.4026	0.848947	12999	16130	19
34	3	1	1	2	B	19	192.25	7.8624	234	16	12.0156	0.8775	11535	14040	16
34	3	1	1	2	B	20	216.233	8.5512	254.5	20	10.8117	0.7635	12974	15270	20
34	3	1	1	2	B	21	320.15	11.1384	331.5	15	21.3433	1.326	19209	19890	15
34	3	1	1	2	B	22	185.3	7.5656	225.167	24	7.72083	0.562917	11118	13510	24
34	3	1	1	2	B	23	222.517	8.8648	263.833	15	14.8344	1.05533	13351	15830	15
34	3	1	1	2	B	24	238.4	9.1168	271.333	11	21.6727	1.48	14304	16280	11
34	3	1	1	2	B	25	237.917	8.5904	255.667	11	21.6288	1.39455	14275	15340	11
34	3	1	1	2	B	26	183.567	7.9296	236	13	14.1205	1.08923	11014	14160	13
34	3	1	1	2	B	27	265.8	12.0624	359	17	15.6353	1.26706	15948	21540	17
34	3	1	1	2	B	28	247.2	9.4976	282.667	15	16.48	1.13067	14832	16960	15
35	3	1	1	2	BWF	1	73.0333	4.3904	130.667	9	8.11481	0.871111	4382	7840	9
35	3	1	1	2	BWF	2	123.617	5.4376	161.833	14	8.82976	0.693571	7417	9710	14
35	3	1	1	2	BWF	3	141.367	6.0648	180.5	13	10.8744	0.833077	8482	10830	13
35	3	1	1	2	BWF	4	154.533	6.8656	204.333	18	8.58519	0.681111	9272	12260	18
35	3	1	1	2	BWF	5	194.35	6.0536	180.167	15	12.9567	0.720667	11661	10810	15
35	3	1	1	2	BWF	6	147.867	6.4456	191.833	14	10.5619	0.822143	8872	11510	14
35	3	1	1	2	BWF	7	205.767	7.5488	224.667	11	18.7061	1.22545	12346	13480	11
35	3	1	1	2	BWF	8	219.567	7.9576	236.833	12	18.2972	1.18417	13174	14210	12
35	3	1	1	2	BWF	9	233.933	8.8704	264	16	14.6208	0.99	14036	15840	16
35	3	1	1	2	BWF	10	197.25	9.2176	274.333	18	10.9583	0.914444	11835	16460	18
35	3	1	1	2	BWF	11	251.967	9.2568	275.5	21	11.9984	0.787143	15118	16530	21
35	3	1	1	2	BWF	12	229.417	7.8512	233.667	15	15.2944	0.934667	13765	14020	15
35	3	1	1	2	BWF	13	179.85	6.6136	196.833	17	10.5794	0.694706	10791	11810	17
35	3	1	1	2	BWF	14	238.967	10.0296	298.5	23	10.3899	0.778696	14338	17910	23
35	3	1	1	2	BWF	15	190.767	7.3696	219.333	21	9.08413	0.626667	11446	13160	21
35	3	1	1	2	BWF	16	230.767	9.1784	273.167	23	10.0333	0.712609	13846	16390	23
35	3	1	1	2	BWF	17	184.9	7.7784	231.5	13	14.2231	1.06846	11094	13890	13
35	3	1	1	2	BWF	18	240.2	9.2568	275.5	17	14.1294	0.972353	14412	16530	17
35	3	1	1	2	BWF	19	177.133	7.9744	237.333	15	11.8089	0.949333	10628	14240	15
35	3	1	1	2	BWF	20	233.1	9.3184	277.333	20	11.655	0.832	13986	16640	20
35	3	1	1	2	BWF	21	250.433	11.1384	331.5	18	13.913	1.105	15026	19890	18
35	3	1	1	2	BWF	22	206.517	8.2096	244.333	19	10.8693	0.771579	12391	14660	19
35	3	1	1	2	BWF	23	157.683	6.0032	178.667	14	11.2631	0.765714	9461	10720	14
35	3	1	1	2	BWF	24	213.2	7.9912	237.833	13	16.4	1.09769	12792	14270	13
35	3	1	1	2	BWF	25	206.617	7.5208	223.833	15	13.7744	0.895333	12397	13430	15
35	3	1	1	2	BWF	26	189.767	7.4648	222.167	10	18.9767	1.333	11386	13330	10
35	3	1	1	2	BWF	27	200.833	9.1896	273.5	16	12.5521	1.02563	12050	16410	16
35	3	1	1	2	BWF	28	200.717	9.2344	274.833	15	13.3811	1.09933	12043	16490	15
36	3	1	1	2	BWF	1	107.617	4.8104	143.167	11	9.78333	0.780909	6457	8590	11
36	3	1	1	2	BWF	2	169.583	6.1488	183	8	21.1979	1.3725	10175	10980	8
36	3	1	1	2	BWF	3	157.183	6.132	182.5	9	17.4648	1.21667	9431	10950	9
36	3	1	1	2	BWF	4	171.85	7.2632	216.167	16	10.7406	0.810625	10311	12970	16
36	3	1	1	2	BWF	5	227.483	8.9768	267.167	12	18.9569	1.33583	13649	16030	12
36	3	1	1	2	BWF	6	199.817	6.2216	185.167	14	14.2726	0.793571	11989	11110	14
36	3	1	1	2	BWF	7	206.25	8.9152	265.333	10	20.625	1.592	12375	15920	10
36	3	1	1	2	BWF	8	259.817	8.0472	239.5	14	18.5583	1.02643	15589	14370	14
36	3	1	1	2	BWF	9	231.15	7.6496	227.667	13	17.7808	1.05077	13869	13660	13
36	3	1	1	2	BWF	10	260.05	9.7104	289	13	20.0038	1.33385	15603	17340	13
36	3	1	1	2	BWF	11	261.1	9.0272	268.667	11	23.7364	1.46545	15666	16120	11
36	3	1	1	2	BWF	12	198.333	9.1224	271.5	13	15.2564	1.25308	11900	16290	13
36	3	1	1	2	BWF	13	236.767	8.9152	265.333	18	13.1537	0.884444	14206	15920	18
36	3	1	1	2	BWF	14	231.517	8.1032	241.167	12	19.2931	1.20583	13891	14470	12
36	3	1	1	2	BWF	15	238.933	8.6408	257.167	16	14.9333	0.964375	14336	15430	16
36	3	1	1	2	BWF	16	211.333	9.1448	272.167	8	26.4167	2.04125	12680	16330	8
36	3	1	1	2	BWF	17	260.117	9.1224	271.5	16	16.2573	1.01812	15607	16290	16
36	3	1	1	2	BWF	18	234.9	8.8368	263	12	19.575	1.315	14094	15780	12
36	3	1	1	2	BWF	19	254.717	10.444	310.833	13	19.5936	1.43462	15283	18650	13
36	3	1	1	2	BWF	20	231.133	8.5848	255.5	12	19.2611	1.2775	13868	15330	12
36	3	1	1	2	BWF	21	199.517	9.1392	272	9	22.1685	1.81333	11971	16320	9
36	3	1	1	2	BWF	22	263.55	9.6432	287	15	17.57	1.148	15813	17220	15
36	3	1	1	2	BWF	23	196.333	7.644	227.5	10	19.6333	1.365	11780	13650	10
36	3	1	1	2	BWF	24	210.867	7.9296	236	7	30.1238	2.02286	12652	14160	7
36	3	1	1	2	BWF	25	225.833	8.428	250.833	7	32.2619	2.15	13550	15050	7
36	3	1	1	2	BWF	26	182.833	7.6664	228.167	9	20.3148	1.52111	10970	13690	9
36	3	1	1	2	BWF	27	221.083	9.0664	269.833	15	14.7389	1.07933	13265	16190	15
36	3	1	1	2	BWF	28	205.217	8.764	260.833	10	20.5217	1.565	12313	15650	10
37	3	1	1	2	G	1	147.483	7.1904	214	10	14.7483	1.284	8849	12840	10
37	3	1	1	2	G	2	154.133	5.6896	169.333	10	15.4133	1.016	9248	10160	10
37	3	1	1	2	G	3	187.883	6.9776	207.667	18	10.438	0.692222	11273	12460	18
37	3	1	1	2	G	4	157.767	5.2864	157.333	17	9.28039	0.555294	9466	9440	17
37	3	1	1	2	G	5	144.017	5.7288	170.5	16	9.00104	0.639375	8641	10230	16
37	3	1	1	2	G	6	171.75	7.0952	211.167	22	7.80682	0.575909	10305	12670	22
37	3	1	1	2	G	7	214.7	7.644	227.5	21	10.2238	0.65	12882	13650	21
37	3	1	1	2	G	8	284.117	9.1448	272.167	25	11.3647	0.6532	17047	16330	25
37	3	1	1	2	G	9	228.217	7.1792	213.667	20	11.4108	0.641	13693	12820	20
37	3	1	1	2	G	10	262.5	7.112	211.667	25	10.5	0.508	15750	12700	25
37	3	1	1	2	G	11	251.217	7.9128	235.5	22	11.4189	0.642273	15073	14130	22
37	3	1	1	2	G	12	279.233	8.5288	253.833	20	13.9617	0.7615	16754	15230	20
37	3	1	1	2	G	13	290.167	7.756	230.833	16	18.1354	0.865625	17410	13850	16
37	3	1	1	2	G	14	273.717	9.8	291.667	19	14.4061	0.921053	16423	17500	19
37	3	1	1	2	G	15	225.783	8.7136	259.333	16	14.1115	0.9725	13547	15560	16
37	3	1	1	2	G	16	270.9	9.5312	283.667	18	15.05	0.945556	16254	17020	18
37	3	1	1	2	G	17	247.833	10.5504	314	15	16.5222	1.256	14870	18840	15
37	3	1	1	2	G	18	282.517	9.296	276.667	18	15.6954	0.922222	16951	16600	18
37	3	1	1	2	G	19	299.2	10.668	317.5	18	16.6222	1.05833	17952	19050	18
37	3	1	1	2	G	20	237.583	9.2792	276.167	15	15.8389	1.10467	14255	16570	15
37	3	1	1	2	G	21	302.3	10.3992	309.5	15	20.1533	1.238	18138	18570	15
37	3	1	1	2	G	22	256.55	10.416	310	16	16.0344	1.1625	15393	18600	16
37	3	1	1	2	G	23	222.833	8.6744	258.167	17	13.1078	0.911176	13370	15490	17
37	3	1	1	2	G	24	226.233	8.68	258.333	14	16.1595	1.10714	13574	15500	14
37	3	1	1	2	G	25	242.55	10.8752	323.667	15	16.17	1.29467	14553	19420	15
37	3	1	1	2	G	26	227.317	9.4808	282.167	17	13.3716	0.995882	13639	16930	17
37	3	1	1	2	G	27	215.45	9.3464	278.167	15	14.3633	1.11267	12927	16690	15
37	3	1	1	2	G	28	151.95	5.3648	159.667	10	15.195	0.958	9117	9580	10
38	3	1	1	2	RWF	1	74.25	4.2336	126	9	8.25	0.84	4455	7560	9
38	3	1	1	2	RWF	2	177.783	7.7336	230.167	12	14.8153	1.15083	10667	13810	12
38	3	1	1	2	RWF	3	132.35	5.0904	151.5	8	16.5437	1.13625	7941	9090	8
38	3	1	1	2	RWF	4	200.017	7.5264	224	15	13.3344	0.896	12001	13440	15
38	3	1	1	2	RWF	5	236.983	8.652	257.5	15	15.7989	1.03	14219	15450	15
38	3	1	1	2	RWF	6	200.95	6.8152	202.833	13	15.4577	0.936154	12057	12170	13
38	3	1	1	2	RWF	7	268	8.96	266.667	14	19.1429	1.14286	16080	16000	14
38	3	1	1	2	RWF	8	265.883	9.0216	268.5	21	12.6611	0.767143	15953	16110	21
38	3	1	1	2	RWF	9	279.6	10.7296	319.333	17	16.4471	1.12706	16776	19160	17
38	3	1	1	2	RWF	10	225.883	9.0272	268.667	11	20.5348	1.46545	13553	16120	11
38	3	1	1	2	RWF	11	306.967	11.1552	332	9	34.1074	2.21333	18418	19920	9
38	3	1	1	2	RWF	12	276.567	10.1584	302.333	16	17.2854	1.13375	16594	18140	16
38	3	1	1	2	RWF	13	295.467	8.68	258.333	14	21.1048	1.10714	17728	15500	14
38	3	1	1	2	RWF	14	223.517	8.1704	243.167	15	14.9011	0.972667	13411	14590	15
38	3	1	1	2	RWF	15	264.867	10.556	314.167	16	16.5542	1.17813	15892	18850	16
38	3	1	1	2	RWF	16	232.083	8.6408	257.167	14	16.5774	1.10214	13925	15430	14
38	3	1	1	2	RWF	17	276.883	9.1504	272.333	17	16.2873	0.961176	16613	16340	17
38	3	1	1	2	RWF	18	254.033	10.08	300	12	21.1694	1.5	15242	18000	12
38	3	1	1	2	RWF	19	245.55	9.6152	286.167	15	16.37	1.14467	14733	17170	15
38	3	1	1	2	RWF	20	257.633	11.0152	327.833	12	21.4694	1.63917	15458	19670	12
38	3	1	1	2	RWF	21	267.967	11.2952	336.167	13	20.6128	1.55154	16078	20170	13
38	3	1	1	2	RWF	22	215.467	8.6464	257.333	17	12.6745	0.908235	12928	15440	17
38	3	1	1	2	RWF	23	188.267	6.4008	190.5	14	13.4476	0.816429	11296	11430	14
38	3	1	1	2	RWF	24	190.45	8.1424	242.333	9	21.1611	1.61556	11427	14540	9
38	3	1	1	2	RWF	25	219.433	9.3128	277.167	12	18.2861	1.38583	13166	16630	12
38	3	1	1	2	RWF	26	197.783	8.064	240	12	16.4819	1.2	11867	14400	12
38	3	1	1	2	RWF	27	208.6	8.6464	257.333	18	11.5889	0.857778	12516	15440	18
38	3	1	1	2	RWF	28	217.133	10.3936	309.333	13	16.7026	1.42769	13028	18560	13
39	3	1	1	2	T	1	69.7167	3.5784	106.5	5	13.9433	1.278	4183	6390	5
39	3	1	1	2	T	2	155.8	7.4648	222.167	13	11.9846	1.02538	9348	13330	13
39	3	1	1	2	T	3	172.633	6.272	186.667	16	10.7896	0.7	10358	11200	16
39	3	1	1	2	T	4	233.85	7.1456	212.667	17	13.7559	0.750588	14031	12760	17
39	3	1	1	2	T	5	262.333	7.644	227.5	16	16.3958	0.853125	15740	13650	16
39	3	1	1	2	T	6	203.617	6.2888	187.167	17	11.9775	0.660588	12217	11230	17
39	3	1	1	2	T	7	244.967	5.992	178.333	22	11.1348	0.486364	14698	10700	22
39	3	1	1	2	T	8	235.333	7.0896	211	22	10.697	0.575455	14120	12660	22
39	3	1	1	2	T	9	84.2333	1.8704	55.6667	5	16.8467	0.668	5054	3340	5
39	3	1	1	2	T	10	37.0167	1.0192	30.3333	12	3.08472	0.151667	2221	1820	12
39	3	1	1	2	T	11	126.617	3.2536	96.8333	10	12.6617	0.581	7597	5810	10
39	3	1	1	2	T	12	113.283	3.0744	91.5	11	10.2985	0.499091	6797	5490	11
39	3	1	1	2	T	13	197.017	5.5328	164.667	12	16.4181	0.823333	11821	9880	12
39	3	1	1	2	T	14	245.767	4.5192	134.5	17	14.4569	0.474706	14746	8070	17
39	3	1	1	2	T	15	253.133	6.58	195.833	20	12.6567	0.5875	15188	11750	20
39	3	1	1	2	T	16	227.133	6.7088	199.667	16	14.1958	0.74875	13628	11980	16
39	3	1	1	2	T	17	254.117	5.5496	165.167	17	14.948	0.582941	15247	9910	17
39	3	1	1	2	T	18	238.45	5.3368	158.833	29	8.22241	0.328621	14307	9530	29
39	3	1	1	2	T	19	210.367	5.18	154.167	18	11.687	0.513889	12622	9250	18
39	3	1	1	2	T	20	285.983	5.8688	174.667	19	15.0518	0.551579	17159	10480	19
39	3	1	1	2	T	21	265.917	5.3704	159.833	19	13.9956	0.504737	15955	9590	19
39	3	1	1	2	T	22	269.767	7.0504	209.833	17	15.8686	0.740588	16186	12590	17
39	3	1	1	2	T	23	232.45	4.9448	147.167	16	14.5281	0.551875	13947	8830	16
39	3	1	1	2	T	24	211.7	5.376	160	17	12.4529	0.564706	12702	9600	17
39	3	1	1	2	T	25	224.917	5.9976	178.5	14	16.0655	0.765	13495	10710	14
39	3	1	1	2	T	26	173.75	6.1152	182	19	9.14474	0.574737	10425	10920	19
39	3	1	1	2	T	27	246.333	6.356	189.167	20	12.3167	0.5675	14780	11350	20
39	3	1	1	2	T	28	253.55	5.6672	168.667	15	16.9033	0.674667	15213	10120	15
40	3	1	1	2	BWF	1	85.2167	3.8864	115.667	5	17.0433	1.388	5113	6940	5
40	3	1	1	2	BWF	2	127.783	4.2224	125.667	14	9.12738	0.538571	7667	7540	14
40	3	1	1	2	BWF	3	140.583	5.1072	152	15	9.37222	0.608	8435	9120	15
40	3	1	1	2	BWF	4	179.2	6.6808	198.833	16	11.2	0.745625	10752	11930	16
40	3	1	1	2	BWF	5	136.883	5.5496	165.167	16	8.55521	0.619375	8213	9910	16
40	3	1	1	2	BWF	6	177.167	5.1576	153.5	20	8.85833	0.4605	10630	9210	20
40	3	1	1	2	BWF	7	192.383	6.6024	196.5	16	12.024	0.736875	11543	11790	16
40	3	1	1	2	BWF	8	210.033	7.1288	212.167	19	11.0544	0.67	12602	12730	19
40	3	1	1	2	BWF	9	238.883	7.2912	217	16	14.9302	0.81375	14333	13020	16
40	3	1	1	2	BWF	10	227.483	8.8704	264	12	18.9569	1.32	13649	15840	12
40	3	1	1	2	BWF	11	254.333	7.7336	230.167	13	19.5641	1.06231	15260	13810	13
40	3	1	1	2	BWF	12	256.5	8.316	247.5	13	19.7308	1.14231	15390	14850	13
40	3	1	1	2	BWF	13	217.95	7.3864	219.833	18	12.1083	0.732778	13077	13190	18
40	3	1	1	2	BWF	14	217.583	8.0584	239.833	19	11.4518	0.757368	13055	14390	19
40	3	1	1	2	BWF	15	199.2	6.916	205.833	14	14.2286	0.882143	11952	12350	14
40	3	1	1	2	BWF	16	194.367	8.1984	244	13	14.9513	1.12615	11662	14640	13
40	3	1	1	2	BWF	17	224.9	7.2128	214.667	11	20.4455	1.17091	13494	12880	11
40	3	1	1	2	BWF	18	248.567	8.316	247.5	22	11.2985	0.675	14914	14850	22
40	3	1	1	2	BWF	19	235.217	7.7336	230.167	17	13.8363	0.812353	14113	13810	17
40	3	1	1	2	BWF	20	225.667	8.6744	258.167	19	11.8772	0.815263	13540	15490	19
40	3	1	1	2	BWF	21	257.317	8.4616	251.833	10	25.7317	1.511	15439	15110	10
40	3	1	1	2	BWF	22	165.417	6.244	185.833	17	9.73039	0.655882	9925	11150	17
40	3	1	1	2	BWF	23	153.3	5.0456	150.167	17	9.01765	0.53	9198	9010	17
40	3	1	1	2	BWF	24	164.75	7.0448	209.667	12	13.7292	1.04833	9885	12580	12
40	3	1	1	2	BWF	25	140.817	5.5104	164	8	17.6021	1.23	8449	9840	8
40	3	1	1	2	BWF	26	175.317	7.8736	234.333	27	6.49321	0.520741	10519	14060	27
40	3	1	1	2	BWF	27	246.517	9.3912	279.5	21	11.7389	0.798571	14791	16770	21
40	3	1	1	2	BWF	28	185.6	9.4752	282	15	12.3733	1.128	11136	16920	15
51	1	1	2	1	BWF	0	51.35	3.4048	101.333	5	10.27	1.216	3081	6080	5
51	1	1	2	1	BWF	1	88.8	4.5304	134.833	11	8.07273	0.735455	5328	8090	11
51	1	1	2	1	BWF	2	112.233	4.4128	131.333	13	8.63333	0.606154	6734	7880	13
51	1	1	2	1	BWF	3	142.05	7.0056	208.5	18	7.89167	0.695	8523	12510	18
51	1	1	2	1	BWF	4	152.083	6.972	207.5	19	8.00439	0.655263	9125	12450	19
51	1	1	2	1	BWF	5	174.917	7.7056	229.333	15	11.6611	0.917333	10495	13760	15
51	1	1	2	1	BWF	6	126.183	5.7232	170.333	16	7.88646	0.63875	7571	10220	16
51	1	1	2	1	BWF	7	23.0333	1.652	49.1667	4	5.75833	0.7375	1382	2950	4
51	1	1	2	1	BWF	8	73.9667	2.8616	85.1667	10	7.39667	0.511	4438	5110	10
51	1	1	2	1	BWF	9	17.25	0.3976	11.8333	3	5.75	0.236667	1035	710	3
51	1	1	2	1	BWF	10	123.6	3.892	115.833	20	6.18	0.3475	7416	6950	20
51	1	1	2	1	BWF	11	17.3	0.7672	22.8333	0	#DIV/0!	#DIV/0!	1038	1370	0
51	1	1	2	1	BWF	12	235.667	4.928	146.667	18	13.0926	0.488889	14140	8800	18
51	1	1	2	1	BWF	13	165.55	3.6512	108.667	19	8.71316	0.343158	9933	6520	19
51	1	1	2	1	BWF	14	179.483	5.0736	151	19	9.44649	0.476842	10769	9060	19
51	1	1	2	1	BWF	15	122.867	4.676	139.167	15	8.19111	0.556667	7372	8350	15
51	1	1	2	1	BWF	16	130	4.0376	120.167	14	9.28571	0.515	7800	7210	14
51	1	1	2	1	BWF	17	128.917	4.0488	120.5	13	9.91667	0.556154	7735	7230	13
51	1	1	2	1	BWF	18	162.283	5.7008	169.667	18	9.01574	0.565556	9737	10180	18
51	1	1	2	1	BWF	19	159.433	5.3872	160.333	20	7.97167	0.481	9566	9620	20
51	1	1	2	1	BWF	20	186.317	6.3616	189.333	24	7.76319	0.473333	11179	11360	24
51	1	1	2	1	BWF	21	202.117	6.7704	201.5	21	9.6246	0.575714	12127	12090	21
51	1	1	2	1	BWF	22	216.917	5.32	158.333	18	12.0509	0.527778	13015	9500	18
51	1	1	2	1	BWF	23	218.533	5.8744	174.833	14	15.6095	0.749286	13112	10490	14
51	1	1	2	1	BWF	24	183.4	5.3312	158.667	16	11.4625	0.595	11004	9520	16
51	1	1	2	1	BWF	25	216.65	6.8544	204	16	13.5406	0.765	12999	12240	16
51	1	1	2	1	BWF	26	198.767	6.0032	178.667	26	7.64487	0.412308	11926	10720	26
51	1	1	2	1	BWF	27	220.75	6.5072	193.667	19	11.6184	0.611579	13245	11620	19
51	1	1	2	1	BWF	28	193.283	5.6504	168.167	22	8.78561	0.458636	11597	10090	22
52	1	1	2	1	B	0	91.0333	6.3504	189	7	13.0048	1.62	5462	11340	7
52	1	1	2	1	B	1	97.4167	5.2864	157.333	12	8.11806	0.786667	5845	9440	12
52	1	1	2	1	B	2	123.667	7.0896	211	14	8.83333	0.904286	7420	12660	14
52	1	1	2	1	B	3	127.233	7.2912	217	15	8.48222	0.868	7634	13020	15
52	1	1	2	1	B	4	143.4	7.9912	237.833	14	10.2429	1.01929	8604	14270	14
52	1	1	2	1	B	5	157.7	7.5208	223.833	13	12.1308	1.03308	9462	13430	13
52	1	1	2	1	B	6	169.217	7.756	230.833	11	15.3833	1.25909	10153	13850	11
52	1	1	2	1	B	7	104	5.2584	156.5	9	11.5556	1.04333	6240	9390	9
52	1	1	2	1	B	8	94.0333	4.0992	122	10	9.40333	0.732	5642	7320	10
52	1	1	2	1	B	9	63.7167	2.3688	70.5	7	9.10238	0.604286	3823	4230	7
52	1	1	2	1	B	10	108.4	3.2928	98	10	10.84	0.588	6504	5880	10
52	1	1	2	1	B	11	119.617	4.1384	123.167	9	13.2907	0.821111	7177	7390	9
52	1	1	2	1	B	12	158.417	4.5304	134.833	21	7.54365	0.385238	9505	8090	21
52	1	1	2	1	B	13	121.233	5.208	155	13	9.32564	0.715385	7274	9300	13
52	1	1	2	1	B	14	164.867	8.0696	240.167	15	10.9911	0.960667	9892	14410	15
52	1	1	2	1	B	15	145.167	5.404	160.833	15	9.67778	0.643333	8710	9650	15
52	1	1	2	1	B	16	193.533	7.0896	211	13	14.8872	0.973846	11612	12660	13
52	1	1	2	1	B	17	154.45	6.4232	191.167	12	12.8708	0.955833	9267	11470	12
52	1	1	2	1	B	18	158.3	7.4144	220.667	19	8.33158	0.696842	9498	13240	19
52	1	1	2	1	B	19	162.817	8.5288	253.833	14	11.6298	1.08786	9769	15230	14
52	1	1	2	1	B	20	137.833	5.3032	157.833	16	8.61458	0.591875	8270	9470	16
52	1	1	2	1	B	21	203.85	7.2968	217.167	17	11.9912	0.766471	12231	13030	17
52	1	1	2	1	B	22	236.5	9.8672	293.667	22	10.75	0.800909	14190	17620	22
52	1	1	2	1	B	23	168.5	7.2968	217.167	15	11.2333	0.868667	10110	13030	15
52	1	1	2	1	B	24	153.95	7.6328	227.167	17	9.05588	0.801765	9237	13630	17
52	1	1	2	1	B	25	150.05	6.5856	196	21	7.14524	0.56	9003	11760	21
52	1	1	2	1	B	26	182.967	8.8816	264.333	19	9.62982	0.834737	10978	15860	19
52	1	1	2	1	B	27	163.583	6.3784	189.833	10	16.3583	1.139	9815	11390	10
52	1	1	2	1	B	28	164.883	9.0384	269	9	18.3204	1.79333	9893	16140	9
53	1	1	2	1	BWF	0	59.2667	3.2928	98	3	19.7556	1.96	3556	5880	3
53	1	1	2	1	BWF	1	162.567	6.7872	202	12	13.5472	1.01	9754	12120	12
53	1	1	2	1	BWF	2	201.183	8.1928	243.833	17	11.8343	0.860588	12071	14630	17
53	1	1	2	1	BWF	3	204.967	7.0728	210.5	11	18.6333	1.14818	12298	12630	11
53	1	1	2	1	BWF	4	221.733	9.4304	280.667	16	13.8583	1.0525	13304	16840	16
53	1	1	2	1	BWF	5	176.733	8.1536	242.667	10	17.6733	1.456	10604	14560	10
53	1	1	2	1	BWF	6	242.233	8.2824	246.5	17	14.249	0.87	14534	14790	17
53	1	1	2	1	BWF	7	251.6	8.1984	244	24	10.4833	0.61	15096	14640	24
53	1	1	2	1	BWF	8	251.983	8.596	255.833	15	16.7989	1.02333	15119	15350	15
53	1	1	2	1	BWF	9	283.833	9.7552	290.333	11	25.803	1.58364	17030	17420	11
53	1	1	2	1	BWF	10	293.517	9.7496	290.167	13	22.5782	1.33923	17611	17410	13
53	1	1	2	1	BWF	11	324.3	10.64	316.667	15	21.62	1.26667	19458	19000	15
53	1	1	2	1	BWF	12	310.467	9.3352	277.833	25	12.4187	0.6668	18628	16670	25
53	1	1	2	1	BWF	13	197.85	9.3912	279.5	22	8.99318	0.762273	11871	16770	22
53	1	1	2	1	BWF	14	198.15	9.184	273.333	16	12.3844	1.025	11889	16400	16
53	1	1	2	1	BWF	15	182.7	10.8528	323	15	12.18	1.292	10962	19380	15
53	1	1	2	1	BWF	16	248.85	11.2728	335.5	16	15.5531	1.25812	14931	20130	16
53	1	1	2	1	BWF	17	239.75	10.9256	325.167	9	26.6389	2.16778	14385	19510	9
53	1	1	2	1	BWF	18	268.583	9.8392	292.833	11	24.4167	1.59727	16115	17570	11
53	1	1	2	1	BWF	19	226.067	11.1104	330.667	11	20.5515	1.80364	13564	19840	11
53	1	1	2	1	BWF	20	311.75	13.4232	399.5	13	23.9808	1.84385	18705	23970	13
53	1	1	2	1	BWF	21	318.617	11.7936	351	16	19.9135	1.31625	19117	21060	16
53	1	1	2	1	BWF	22	235.883	8.7416	260.167	14	16.8488	1.115	14153	15610	14
53	1	1	2	1	BWF	23	244.067	9.9344	295.667	16	15.2542	1.10875	14644	17740	16
53	1	1	2	1	BWF	24	256.783	9.1728	273	13	19.7526	1.26	15407	16380	13
53	1	1	2	1	BWF	25	238.233	9.9512	296.167	14	17.0167	1.26929	14294	17770	14
53	1	1	2	1	BWF	26	199.817	8.848	263.333	13	15.3705	1.21538	11989	15800	13
53	1	1	2	1	BWF	27	215.65	8.4784	252.333	16	13.4781	0.94625	12939	15140	16
53	1	1	2	1	BWF	28	225.433	11.3512	337.833	11	20.4939	1.84273	13526	20270	11
54	1	1	2	1	BWF	0	35.2667	2.2904	68.1667	2	17.6333	2.045	2116	4090	2
54	1	1	2	1	BWF	1	129.4	6.2944	187.333	10	12.94	1.124	7764	11240	10
54	1	1	2	1	BWF	2	148.117	6.3168	188	12	12.3431	0.94	8887	11280	12
54	1	1	2	1	BWF	3	185.967	7.2016	214.333	10	18.5967	1.286	11158	12860	10
54	1	1	2	1	BWF	4	263.533	9.0328	268.833	14	18.8238	1.15214	15812	16130	14
54	1	1	2	1	BWF	5	171.35	8.0024	238.167	12	14.2792	1.19083	10281	14290	12
54	1	1	2	1	BWF	6	159.6	7.2688	216.333	11	14.5091	1.18	9576	12980	11
54	1	1	2	1	BWF	7	188.983	7.6104	226.5	13	14.5372	1.04538	11339	13590	13
54	1	1	2	1	BWF	8	267.783	9.6152	286.167	13	20.5987	1.32077	16067	17170	13
54	1	1	2	1	BWF	9	200.95	6.5632	195.333	13	15.4577	0.901538	12057	11720	13
54	1	1	2	1	BWF	10	213.783	9.0328	268.833	12	17.8153	1.34417	12827	16130	12
54	1	1	2	1	BWF	11	233.233	7.4032	220.333	10	23.3233	1.322	13994	13220	10
54	1	1	2	1	BWF	12	218.483	6.9272	206.167	17	12.852	0.727647	13109	12370	17
54	1	1	2	1	BWF	13	223.467	6.8544	204	21	10.6413	0.582857	13408	12240	21
54	1	1	2	1	BWF	14	186.65	8.0416	239.333	13	14.3577	1.10462	11199	14360	13
54	1	1	2	1	BWF	15	179.183	7.8176	232.667	17	10.5402	0.821176	10751	13960	17
54	1	1	2	1	BWF	16	174.783	7.756	230.833	10	17.4783	1.385	10487	13850	10
54	1	1	2	1	BWF	17	206.217	6.3	187.5	12	17.1847	0.9375	12373	11250	12
54	1	1	2	1	BWF	18	173.95	6.2272	185.333	13	13.3808	0.855385	10437	11120	13
54	1	1	2	1	BWF	19	194.75	8.1816	243.5	16	12.1719	0.913125	11685	14610	16
54	1	1	2	1	BWF	20	163.667	7.952	236.667	12	13.6389	1.18333	9820	14200	12
54	1	1	2	1	BWF	21	215.433	8.0248	238.833	10	21.5433	1.433	12926	14330	10
54	1	1	2	1	BWF	22	215.4	9.24	275	17	12.6706	0.970588	12924	16500	17
54	1	1	2	1	BWF	23	201.45	7.6496	227.667	14	14.3893	0.975714	12087	13660	14
54	1	1	2	1	BWF	24	153.267	5.2192	155.333	10	15.3267	0.932	9196	9320	10
54	1	1	2	1	BWF	25	218.133	9.7496	290.167	17	12.8314	1.02412	13088	17410	17
54	1	1	2	1	BWF	26	211.15	9.2064	274	15	14.0767	1.096	12669	16440	15
54	1	1	2	1	BWF	27	232.283	7.6944	229	10	23.2283	1.374	13937	13740	10
54	1	1	2	1	BWF	28	224.583	9.2008	273.833	10	22.4583	1.643	13475	16430	10
55	1	1	2	1	BWF	0	51.8167	3.2648	97.1667	5	10.3633	1.166	3109	5830	5
55	1	1	2	1	BWF	1	109.167	5.4096	161	10	10.9167	0.966	6550	9660	10
55	1	1	2	1	BWF	2	129.9	6.0088	178.833	8	16.2375	1.34125	7794	10730	8
55	1	1	2	1	BWF	3	104.783	5.6896	169.333	9	11.6426	1.12889	6287	10160	9
55	1	1	2	1	BWF	4	117.617	5.7624	171.5	11	10.6924	0.935455	7057	10290	11
55	1	1	2	1	BWF	5	76.1667	4.9952	148.667	8	9.52083	1.115	4570	8920	8
55	1	1	2	1	BWF	6	135.767	6.4008	190.5	14	9.69762	0.816429	8146	11430	14
55	1	1	2	1	BWF	7	33.6	0.9464	28.1667	2	16.8	0.845	2016	1690	2
55	1	1	2	1	BWF	8	280.733	3.1192	92.8333	15	18.7156	0.371333	16844	5570	15
55	1	1	2	1	BWF	9	106.233	2.1	62.5	8	13.2792	0.46875	6374	3750	8
55	1	1	2	1	BWF	10	108.117	2.1952	65.3333	10	10.8117	0.392	6487	3920	10
55	1	1	2	1	BWF	11	169.3	3.6232	107.833	16	10.5813	0.404375	10158	6470	16
55	1	1	2	1	BWF	12	238.983	6.4904	193.167	21	11.3802	0.551905	14339	11590	21
55	1	1	2	1	BWF	13	211.633	7.0112	208.667	20	10.5817	0.626	12698	12520	20
55	1	1	2	1	BWF	14	150.583	4.2952	127.833	13	11.5833	0.59	9035	7670	13
55	1	1	2	1	BWF	15	234.983	6.7872	202	13	18.0756	0.932308	14099	12120	13
55	1	1	2	1	BWF	16	163	7.4704	222.333	8	20.375	1.6675	9780	13340	8
55	1	1	2	1	BWF	17	283.483	9.9064	294.833	12	23.6236	1.47417	17009	17690	12
55	1	1	2	1	BWF	18	194.433	7.224	215	9	21.6037	1.43333	11666	12900	9
55	1	1	2	1	BWF	19	246.25	7.5544	224.833	11	22.3864	1.22636	14775	13490	11
55	1	1	2	1	BWF	20	250.833	7.728	230	11	22.803	1.25455	15050	13800	11
55	1	1	2	1	BWF	21	299.733	9.66	287.5	10	29.9733	1.725	17984	17250	10
55	1	1	2	1	BWF	22	253.617	7.252	215.833	11	23.0561	1.17727	15217	12950	11
55	1	1	2	1	BWF	23	183.283	5.5832	166.167	7	26.1833	1.42429	10997	9970	7
55	1	1	2	1	BWF	24	210.283	6.5464	194.833	10	21.0283	1.169	12617	11690	10
55	1	1	2	1	BWF	25	208.033	6.8376	203.5	10	20.8033	1.221	12482	12210	10
55	1	1	2	1	BWF	26	190.15	6.9832	207.833	9	21.1278	1.38556	11409	12470	9
55	1	1	2	1	BWF	27	244.017	8.5512	254.5	9	27.113	1.69667	14641	15270	9
55	1	1	2	1	BWF	28	198.25	7.224	215	8	24.7812	1.6125	11895	12900	8
56	1	1	2	1	G	0	85.8167	2.9624	88.1667	5	17.1633	1.058	5149	5290	5
56	1	1	2	1	G	1	160.383	4.2168	125.5	15	10.6922	0.502	9623	7530	15
56	1	1	2	1	G	2	121.517	4.7264	140.667	24	5.06319	0.351667	7291	8440	24
56	1	1	2	1	G	3	167.233	6.2216	185.167	18	9.29074	0.617222	10034	11110	18
56	1	1	2	1	G	4	160.667	7.5432	224.5	23	6.98551	0.585652	9640	13470	23
56	1	1	2	1	G	5	194.717	8.4672	252	22	8.85076	0.687273	11683	15120	22
56	1	1	2	1	G	6	207.983	5.7904	172.333	23	9.04275	0.449565	12479	10340	23
56	1	1	2	1	G	7	303.467	6.3392	188.667	25	12.1387	0.4528	18208	11320	25
56	1	1	2	1	G	8	267.333	7.8064	232.333	35	7.6381	0.398286	16040	13940	35
56	1	1	2	1	G	9	320.617	5.6616	168.5	27	11.8747	0.374444	19237	10110	27
56	1	1	2	1	G	10	333.433	6.4344	191.5	25	13.3373	0.4596	20006	11490	25
56	1	1	2	1	G	11	475.45	7.5264	224	23	20.6717	0.584348	28527	13440	23
56	1	1	2	1	G	12	208.767	5.9136	176	32	6.52396	0.33	12526	10560	32
56	1	1	2	1	G	13	206.717	4.3624	129.833	26	7.95064	0.299615	12403	7790	26
56	1	1	2	1	G	14	224.75	7.2184	214.833	19	11.8289	0.678421	13485	12890	19
56	1	1	2	1	G	15	253.433	6.7256	200.167	18	14.0796	0.667222	15206	12010	18
56	1	1	2	1	G	16	62.6333	1.5064	44.8333	6	10.4389	0.448333	3758	2690	6
56	1	1	2	1	G	17	127.65	2.8392	84.5	15	8.51	0.338	7659	5070	15
56	1	1	2	1	G	18	215.3	4.872	145	16	13.4563	0.54375	12918	8700	16
56	1	1	2	1	G	19	228.317	5.6784	169	27	8.45617	0.375556	13699	10140	27
56	1	1	2	1	G	20	179.967	3.8248	113.833	17	10.5863	0.401765	10798	6830	17
56	1	1	2	1	G	21	274.4	5.6	166.667	18	15.2444	0.555556	16464	10000	18
56	1	1	2	1	G	22	393.533	7.3528	218.833	21	18.7397	0.625238	23612	13130	21
56	1	1	2	1	G	23	306.583	7.1176	211.833	20	15.3292	0.6355	18395	12710	20
56	1	1	2	1	G	24	279.9	7.476	222.5	17	16.4647	0.785294	16794	13350	17
56	1	1	2	1	G	25	292.233	8.4616	251.833	20	14.6117	0.7555	17534	15110	20
56	1	1	2	1	G	26	309.983	8.7304	259.833	18	17.2213	0.866111	18599	15590	18
56	1	1	2	1	G	27	326.733	8.1032	241.167	16	20.4208	0.904375	19604	14470	16
56	1	1	2	1	G	28	270.767	7.364	219.167	15	18.0511	0.876667	16246	13150	15
57	1	1	2	1	R	0	3.06667	0.2016	6	1	3.06667	0.36	184	360	1
57	1	1	2	1	R	1	87.4333	3.3712	100.333	5	17.4867	1.204	5246	6020	5
57	1	1	2	1	R	2	165.7	5.1968	154.667	21	7.89048	0.441905	9942	9280	21
57	1	1	2	1	R	3	138.1	5.824	173.333	16	8.63125	0.65	8286	10400	16
57	1	1	2	1	R	4	160.717	7.2968	217.167	15	10.7144	0.868667	9643	13030	15
57	1	1	2	1	R	5	276.183	8.0808	240.5	17	16.2461	0.848824	16571	14430	17
57	1	1	2	1	R	6	252.767	7.9072	235.333	20	12.6383	0.706	15166	14120	20
57	1	1	2	1	R	7	342.5	9.8112	292	19	18.0263	0.922105	20550	17520	19
57	1	1	2	1	R	8	288.85	7.7056	229.333	22	13.1295	0.625455	17331	13760	22
57	1	1	2	1	R	9	283	7.1064	211.5	12	23.5833	1.0575	16980	12690	12
57	1	1	2	1	R	10	312.933	8.4672	252	14	22.3524	1.08	18776	15120	14
57	1	1	2	1	R	11	261.633	7.1568	213	13	20.1256	0.983077	15698	12780	13
57	1	1	2	1	R	12	234.75	6.7592	201.167	16	14.6719	0.754375	14085	12070	16
57	1	1	2	1	R	13	212.45	5.8632	174.5	10	21.245	1.047	12747	10470	10
57	1	1	2	1	R	14	166.383	7.0784	210.667	14	11.8845	0.902857	9983	12640	14
57	1	1	2	1	R	15	172.067	7.1064	211.5	12	14.3389	1.0575	10324	12690	12
57	1	1	2	1	R	16	255.583	9.0384	269	11	23.2348	1.46727	15335	16140	11
57	1	1	2	1	R	17	238.167	7.5656	225.167	9	26.463	1.50111	14290	13510	9
57	1	1	2	1	R	18	245.667	7.8568	233.833	12	20.4722	1.16917	14740	14030	12
57	1	1	2	1	R	19	267.55	9.0888	270.5	15	17.8367	1.082	16053	16230	15
57	1	1	2	1	R	20	216.317	7.0504	209.833	15	14.4211	0.839333	12979	12590	15
57	1	1	2	1	R	21	296.967	9.94	295.833	17	17.4686	1.04412	17818	17750	17
57	1	1	2	1	R	22	282.017	9.1616	272.667	12	23.5014	1.36333	16921	16360	12
57	1	1	2	1	R	23	295.7	8.26	245.833	15	19.7133	0.983333	17742	14750	15
57	1	1	2	1	R	24	191.683	6.384	190	11	17.4258	1.03636	11501	11400	11
57	1	1	2	1	R	25	291.4	8.2712	246.167	16	18.2125	0.923125	17484	14770	16
57	1	1	2	1	R	26	230.733	6.5912	196.167	14	16.481	0.840714	13844	11770	14
57	1	1	2	1	R	27	309.267	8.9096	265.167	12	25.7722	1.32583	18556	15910	12
57	1	1	2	1	R	28	220.717	9.0608	269.667	10	22.0717	1.618	13243	16180	10
58	1	1	2	1	B	0	48.6167	2.8784	85.6667	2	24.3083	2.57	2917	5140	2
58	1	1	2	1	B	1	120.067	6.4904	193.167	8	15.0083	1.44875	7204	11590	8
58	1	1	2	1	B	2	116.233	5.9472	177	7	16.6048	1.51714	6974	10620	7
58	1	1	2	1	B	3	142.233	5.0848	151.333	8	17.7792	1.135	8534	9080	8
58	1	1	2	1	B	4	236.3	8.3496	248.5	14	16.8786	1.065	14178	14910	14
58	1	1	2	1	B	5	163.683	3.4104	101.5	15	10.9122	0.406	9821	6090	15
58	1	1	2	1	B	6	217.05	5.8016	172.667	15	14.47	0.690667	13023	10360	15
58	1	1	2	1	B	7	290.117	4.9896	148.5	23	12.6138	0.387391	17407	8910	23
58	1	1	2	1	B	8	428.283	9.6376	286.833	16	26.7677	1.07563	25697	17210	16
58	1	1	2	1	B	9	340.383	8.7864	261.5	10	34.0383	1.569	20423	15690	10
58	1	1	2	1	B	10	383.783	8.848	263.333	15	25.5856	1.05333	23027	15800	15
58	1	1	2	1	B	11	389.083	9.8	291.667	12	32.4236	1.45833	23345	17500	12
58	1	1	2	1	B	12	296.017	7.8904	234.833	18	16.4454	0.782778	17761	14090	18
58	1	1	2	1	B	13	238.417	8.9712	267	18	13.2454	0.89	14305	16020	18
58	1	1	2	1	B	14	259.283	10.7632	320.333	18	14.4046	1.06778	15557	19220	18
58	1	1	2	1	B	15	244.233	10.3152	307	15	16.2822	1.228	14654	18420	15
58	1	1	2	1	B	16	344.867	12.6616	376.833	15	22.9911	1.50733	20692	22610	15
58	1	1	2	1	B	17	372.2	12.4208	369.667	17	21.8941	1.30471	22332	22180	17
58	1	1	2	1	B	18	334.833	10.0632	299.5	12	27.9028	1.4975	20090	17970	12
58	1	1	2	1	B	19	295.317	12.6952	377.833	13	22.7167	1.74385	17719	22670	13
58	1	1	2	1	B	20	346.867	10.3096	306.833	13	26.6821	1.41615	20812	18410	13
58	1	1	2	1	B	21	295.417	8.0808	240.5	13	22.7244	1.11	17725	14430	13
58	1	1	2	1	B	22	291.35	6.4064	190.667	14	20.8107	0.817143	17481	11440	14
58	1	1	2	1	B	23	230.683	6.524	194.167	11	20.9712	1.05909	13841	11650	11
58	1	1	2	1	B	24	278.583	6.7144	199.833	13	21.4295	0.922308	16715	11990	13
58	1	1	2	1	B	25	190.867	3.5392	105.333	11	17.3515	0.574545	11452	6320	11
58	1	1	2	1	B	26	206.133	5.096	151.667	16	12.8833	0.56875	12368	9100	16
58	1	1	2	1	B	27	280.85	7.8512	233.667	11	25.5318	1.27455	16851	14020	11
58	1	1	2	1	B	28	310.75	9.2176	274.333	13	23.9038	1.26615	18645	16460	13
59	1	1	2	1	B	0	97.2667	5.6056	166.833	10	9.72667	1.001	5836	10010	10
59	1	1	2	1	B	1	131.4	5.2864	157.333	14	9.38571	0.674286	7884	9440	14
59	1	1	2	1	B	2	135.35	4.9112	146.167	11	12.3045	0.797273	8121	8770	11
59	1	1	2	1	B	3	166.283	5.8072	172.833	16	10.3927	0.648125	9977	10370	16
59	1	1	2	1	B	4	136.367	5.1576	153.5	20	6.81833	0.4605	8182	9210	20
59	1	1	2	1	B	5	169.2	5.9472	177	13	13.0154	0.816923	10152	10620	13
59	1	1	2	1	B	6	187.417	7.392	220	12	15.6181	1.1	11245	13200	12
59	1	1	2	1	B	7	174.833	6.1488	183	10	17.4833	1.098	10490	10980	10
59	1	1	2	1	B	8	186.167	8.288	246.667	13	14.3205	1.13846	11170	14800	13
59	1	1	2	1	B	9	252.6	9.0272	268.667	12	21.05	1.34333	15156	16120	12
59	1	1	2	1	B	10	225.017	7.1456	212.667	12	18.7514	1.06333	13501	12760	12
59	1	1	2	1	B	11	291.95	8.8592	263.667	14	20.8536	1.13	17517	15820	14
59	1	1	2	1	B	12	201.4	5.2304	155.667	25	8.056	0.3736	12084	9340	25
59	1	1	2	1	B	13	184.3	7.1456	212.667	18	10.2389	0.708889	11058	12760	18
59	1	1	2	1	B	14	167.683	5.9808	178	14	11.9774	0.762857	10061	10680	14
59	1	1	2	1	B	15	143.883	6.6696	198.5	16	8.99271	0.744375	8633	11910	16
59	1	1	2	1	B	16	153.433	6.44	191.667	9	17.0481	1.27778	9206	11500	9
59	1	1	2	1	B	17	196	7.5712	225.333	12	16.3333	1.12667	11760	13520	12
59	1	1	2	1	B	18	199.317	9.0384	269	16	12.4573	1.00875	11959	16140	16
59	1	1	2	1	B	19	231.767	8.4448	251.333	12	19.3139	1.25667	13906	15080	12
59	1	1	2	1	B	20	233	9.016	268.333	15	15.5333	1.07333	13980	16100	15
59	1	1	2	1	B	21	240.633	9.2568	275.5	19	12.6649	0.87	14438	16530	19
59	1	1	2	1	B	22	219.283	8.148	242.5	11	19.9348	1.32273	13157	14550	11
59	1	1	2	1	B	23	216.567	7.7392	230.333	8	27.0708	1.7275	12994	13820	8
59	1	1	2	1	B	24	272.733	8.6464	257.333	14	19.481	1.10286	16364	15440	14
59	1	1	2	1	B	25	212.683	6.3448	188.833	15	14.1789	0.755333	12761	11330	15
59	1	1	2	1	B	26	201.367	8.6296	256.833	16	12.5854	0.963125	12082	15410	16
59	1	1	2	1	B	27	207.95	6.5968	196.333	11	18.9045	1.07091	12477	11780	11
59	1	1	2	1	B	28	223.933	8.9824	267.333	12	18.6611	1.33667	13436	16040	12
60	1	1	2	1	RWF	0	100.233	5.8352	173.667	7	14.319	1.48857	6014	10420	7
60	1	1	2	1	RWF	1	162.483	7.2856	216.833	14	11.606	0.929286	9749	13010	14
60	1	1	2	1	RWF	2	162.517	6.9776	207.667	11	14.7742	1.13273	9751	12460	11
60	1	1	2	1	RWF	3	136.1	6.664	198.333	15	9.07333	0.793333	8166	11900	15
60	1	1	2	1	RWF	4	213.917	10.3992	309.5	17	12.5833	1.09235	12835	18570	17
60	1	1	2	1	RWF	5	170.617	10.3992	309.5	14	12.1869	1.32643	10237	18570	14
60	1	1	2	1	RWF	6	142.483	6.3224	188.167	11	12.953	1.02636	8549	11290	11
60	1	1	2	1	RWF	7	102.983	3.3488	99.6667	11	9.36212	0.543636	6179	5980	11
60	1	1	2	1	RWF	8	152.5	4.9448	147.167	18	8.47222	0.490556	9150	8830	18
60	1	1	2	1	RWF	9	177.7	4.8664	144.833	12	14.8083	0.724167	10662	8690	12
60	1	1	2	1	RWF	10	248.783	5.6672	168.667	19	13.0939	0.532632	14927	10120	19
60	1	1	2	1	RWF	11	252.9	7.728	230	18	14.05	0.766667	15174	13800	18
60	1	1	2	1	RWF	12	295.9	7.3304	218.167	24	12.3292	0.545417	17754	13090	24
60	1	1	2	1	RWF	13	170.417	5.46	162.5	23	7.40942	0.423913	10225	9750	23
60	1	1	2	1	RWF	14	207.75	7.7224	229.833	25	8.31	0.5516	12465	13790	25
60	1	1	2	1	RWF	15	170.317	7.8624	234	21	8.11032	0.668571	10219	14040	21
60	1	1	2	1	RWF	16	197.367	7.1848	213.833	15	13.1578	0.855333	11842	12830	15
60	1	1	2	1	RWF	17	225.983	8.6296	256.833	19	11.8939	0.811053	13559	15410	19
60	1	1	2	1	RWF	18	256.583	8.0696	240.167	16	16.0365	0.900625	15395	14410	16
60	1	1	2	1	RWF	19	210.667	9.016	268.333	18	11.7037	0.894444	12640	16100	18
60	1	1	2	1	RWF	20	318.867	10.3152	307	18	17.7148	1.02333	19132	18420	18
60	1	1	2	1	RWF	21	267.817	7.4648	222.167	13	20.6013	1.02538	16069	13330	13
60	1	1	2	1	RWF	22	299.633	8.8424	263.167	14	21.4024	1.12786	17978	15790	14
60	1	1	2	1	RWF	23	247.067	7.504	223.333	15	16.4711	0.893333	14824	13400	15
60	1	1	2	1	RWF	24	215.017	7.5208	223.833	17	12.648	0.79	12901	13430	17
60	1	1	2	1	RWF	25	241.85	8.3048	247.167	14	17.275	1.05929	14511	14830	14
60	1	1	2	1	RWF	26	253.617	7.9856	237.667	20	12.6808	0.713	15217	14260	20
60	1	1	2	1	RWF	27	274.95	8.5344	254	14	19.6393	1.08857	16497	15240	14
60	1	1	2	1	RWF	28	272.15	9.1112	271.167	15	18.1433	1.08467	16329	16270	15
61	5	1	2	2	G	0	56.9667	2.7776	82.6667	5	11.3933	0.992	3418	4960	5
61	5	1	2	2	G	1	21.2333	1.2488	37.1667	5	4.24667	0.446	1274	2230	5
61	5	1	2	2	G	2	181.383	5.8688	174.667	11	16.4894	0.952727	10883	10480	11
61	5	1	2	2	G	3	220.8	6.832	203.333	14	15.7714	0.871429	13248	12200	14
61	5	1	2	2	G	4	248.117	6.888	205	18	13.7843	0.683333	14887	12300	18
61	5	1	2	2	G	5	290.017	8.064	240	16	18.126	0.9	17401	14400	16
61	5	1	2	2	G	6	245.133	6.608	196.667	15	16.3422	0.786667	14708	11800	15
61	5	1	2	2	G	7	245.3	7.056	210	14	17.5214	0.9	14718	12600	14
61	5	1	2	2	G	8	279.267	6.4736	192.667	15	18.6178	0.770667	16756	11560	15
61	5	1	2	2	G	9	266.5	7.7448	230.5	15	17.7667	0.922	15990	13830	15
61	5	1	2	2	G	10	337.4	8.0304	239	16	21.0875	0.89625	20244	14340	16
61	5	1	2	2	G	11	291.583	6.6304	197.333	18	16.1991	0.657778	17495	11840	18
61	5	1	2	2	G	12	219.183	6.4344	191.5	16	13.699	0.718125	13151	11490	16
61	5	1	2	2	G	13	187.6	9.2512	275.333	12	15.6333	1.37667	11256	16520	12
61	5	1	2	2	G	14	216.517	10.1864	303.167	12	18.0431	1.51583	12991	18190	12
61	5	1	2	2	G	15	192.883	7.6328	227.167	10	19.2883	1.363	11573	13630	10
61	5	1	2	2	G	16	235.033	8.9264	265.667	14	16.7881	1.13857	14102	15940	14
61	5	1	2	2	G	17	240.4	9.7776	291	11	21.8545	1.58727	14424	17460	11
61	5	1	2	2	G	18	245.4	8.4224	250.667	14	17.5286	1.07429	14724	15040	14
61	5	1	2	2	G	19	238.583	9.044	269.167	17	14.0343	0.95	14315	16150	17
61	5	1	2	2	G	20	289.583	10.5336	313.5	11	26.3258	1.71	17375	18810	11
61	5	1	2	2	G	21	204.267	7.0336	209.333	12	17.0222	1.04667	12256	12560	12
61	5	1	2	2	G	22	236.267	7.9464	236.5	11	21.4788	1.29	14176	14190	11
61	5	1	2	2	G	23	219.133	5.8744	174.833	11	19.9212	0.953636	13148	10490	11
61	5	1	2	2	G	24	248.583	7.2688	216.333	9	27.6204	1.44222	14915	12980	9
61	5	1	2	2	G	25	247.867	8.5512	254.5	7	35.4095	2.18143	14872	15270	7
61	5	1	2	2	G	26	202	8.1256	241.833	9	22.4444	1.61222	12120	14510	9
61	5	1	2	2	G	27	293.767	9.1952	273.667	12	24.4806	1.36833	17626	16420	12
61	5	1	2	2	G	28	266.333	8.372	249.167	8	33.2917	1.86875	15980	14950	8
62	5	1	2	2	BWF	0	68.4333	3.836	114.167	8	8.55417	0.85625	4106	6850	8
62	5	1	2	2	BWF	1	28.7667	1.9264	57.3333	7	4.10952	0.491429	1726	3440	7
62	5	1	2	2	BWF	2	182.4	5.6616	168.5	16	11.4	0.631875	10944	10110	16
62	5	1	2	2	BWF	3	234.117	7.028	209.167	11	21.2833	1.14091	14047	12550	11
62	5	1	2	2	BWF	4	37.1	0.5656	16.8333	5	7.42	0.202	2226	1010	5
62	5	1	2	2	BWF	5	185.533	5.3312	158.667	22	8.43333	0.432727	11132	9520	22
62	5	1	2	2	BWF	6	117.85	2.9624	88.1667	17	6.93235	0.311176	7071	5290	17
62	5	1	2	2	BWF	7	88.8667	1.736	51.6667	7	12.6952	0.442857	5332	3100	7
62	5	1	2	2	BWF	8	216.9	4.8272	143.667	16	13.5563	0.53875	13014	8620	16
62	5	1	2	2	BWF	9	298.65	8.4336	251	15	19.91	1.004	17919	15060	15
62	5	1	2	2	BWF	10	276.717	7.56	225	18	15.3731	0.75	16603	13500	18
62	5	1	2	2	BWF	11	213.7	5.096	151.667	12	17.8083	0.758333	12822	9100	12
62	5	1	2	2	BWF	12	204.833	4.8608	144.667	14	14.631	0.62	12290	8680	14
62	5	1	2	2	BWF	13	191.417	4.5304	134.833	20	9.57083	0.4045	11485	8090	20
62	5	1	2	2	BWF	14	152.083	4.9056	146	19	8.00439	0.461053	9125	8760	19
62	5	1	2	2	BWF	15	190.633	6.8152	202.833	22	8.66515	0.553182	11438	12170	22
62	5	1	2	2	BWF	16	170.567	5.7232	170.333	16	10.6604	0.63875	10234	10220	16
62	5	1	2	2	BWF	17	218.467	8.0584	239.833	17	12.851	0.846471	13108	14390	17
62	5	1	2	2	BWF	18	180.067	5.6448	168	17	10.5922	0.592941	10804	10080	17
62	5	1	2	2	BWF	19	216.883	8.5624	254.833	20	10.8442	0.7645	13013	15290	20
62	5	1	2	2	BWF	20	256.25	9.4528	281.333	17	15.0735	0.992941	15375	16880	17
62	5	1	2	2	BWF	21	233.383	8.428	250.833	22	10.6083	0.684091	14003	15050	22
62	5	1	2	2	BWF	22	264.567	8.988	267.5	17	15.5627	0.944118	15874	16050	17
62	5	1	2	2	BWF	23	253.7	6.9272	206.167	16	15.8562	0.773125	15222	12370	16
62	5	1	2	2	BWF	24	210.6	6.4232	191.167	14	15.0429	0.819286	12636	11470	14
62	5	1	2	2	BWF	25	208.817	6.4792	192.833	10	20.8817	1.157	12529	11570	10
62	5	1	2	2	BWF	26	235.5	7.5656	225.167	14	16.8214	0.965	14130	13510	14
62	5	1	2	2	BWF	27	278.283	8.68	258.333	15	18.5522	1.03333	16697	15500	15
62	5	1	2	2	BWF	28	218.35	7.98	237.5	16	13.6469	0.890625	13101	14250	16
63	5	1	2	2	T	0	47.5667	2.66	79.1667	4	11.8917	1.1875	2854	4750	4
63	5	1	2	2	T	1	39.6833	2.1504	64	6	6.61389	0.64	2381	3840	6
63	5	1	2	2	T	2	176.767	6.0032	178.667	16	11.0479	0.67	10606	10720	16
63	5	1	2	2	T	3	158.55	6.664	198.333	15	10.57	0.793333	9513	11900	15
63	5	1	2	2	T	4	172.733	7.8008	232.167	14	12.3381	0.995	10364	13930	14
63	5	1	2	2	T	5	178.833	7.8568	233.833	11	16.2576	1.27545	10730	14030	11
63	5	1	2	2	T	6	157.65	5.7904	172.333	17	9.27353	0.608235	9459	10340	17
63	5	1	2	2	T	7	173.433	4.8328	143.833	21	8.25873	0.410952	10406	8630	21
63	5	1	2	2	T	8	227.983	7.4312	221.167	16	14.249	0.829375	13679	13270	16
63	5	1	2	2	T	9	247.633	8.3776	249.333	12	20.6361	1.24667	14858	14960	12
63	5	1	2	2	T	10	177.833	6.1656	183.5	16	11.1146	0.688125	10670	11010	16
63	5	1	2	2	T	11	243.583	5.46	162.5	14	17.3988	0.696429	14615	9750	14
63	5	1	2	2	T	12	187.3	5.6336	167.667	23	8.14348	0.437391	11238	10060	23
63	5	1	2	2	T	13	135.183	7.0784	210.667	17	7.95196	0.743529	8111	12640	17
63	5	1	2	2	T	14	51.3333	3.3432	99.5	10	5.13333	0.597	3080	5970	10
63	5	1	2	2	T	15	120.233	5.5384	164.833	18	6.67963	0.549444	7214	9890	18
63	5	1	2	2	T	16	206.15	7.7448	230.5	15	13.7433	0.922	12369	13830	15
63	5	1	2	2	T	17	175.317	6.9216	206	20	8.76583	0.618	10519	12360	20
63	5	1	2	2	T	18	210.217	7.5656	225.167	19	11.064	0.711053	12613	13510	19
63	5	1	2	2	T	19	198.95	8.0416	239.333	13	15.3038	1.10462	11937	14360	13
63	5	1	2	2	T	20	198.45	6.6416	197.667	12	16.5375	0.988333	11907	11860	12
63	5	1	2	2	T	21	186.517	7	208.333	16	11.6573	0.78125	11191	12500	16
63	5	1	2	2	T	22	194.883	6.272	186.667	12	16.2403	0.933333	11693	11200	12
63	5	1	2	2	T	23	145.433	6.5744	195.667	14	10.3881	0.838571	8726	11740	14
63	5	1	2	2	T	24	190.433	7.1512	212.833	12	15.8694	1.06417	11426	12770	12
63	5	1	2	2	T	25	224.417	7.8512	233.667	14	16.0298	1.00143	13465	14020	14
63	5	1	2	2	T	26	177.417	7.7616	231	10	17.7417	1.386	10645	13860	10
63	5	1	2	2	T	27	169.6	6.0144	179	14	12.1143	0.767143	10176	10740	14
63	5	1	2	2	T	28	131.717	5.8128	173	13	10.1321	0.798462	7903	10380	13
64	5	1	2	2	RWF	0	83.2667	5.5384	164.833	7	11.8952	1.41286	4996	9890	7
64	5	1	2	2	RWF	1	75.05	4.3064	128.167	8	9.38125	0.96125	4503	7690	8
64	5	1	2	2	RWF	2	268.8	8.6912	258.667	12	22.4	1.29333	16128	15520	12
64	5	1	2	2	RWF	3	243.633	7.8512	233.667	14	17.4024	1.00143	14618	14020	14
64	5	1	2	2	RWF	4	264.517	10.0128	298	19	13.9219	0.941053	15871	17880	19
64	5	1	2	2	RWF	5	267.45	7.0952	211.167	16	16.7156	0.791875	16047	12670	16
64	5	1	2	2	RWF	6	303.467	6.6864	199	13	23.3436	0.918462	18208	11940	13
64	5	1	2	2	RWF	7	320.367	7.196	214.167	17	18.8451	0.755882	19222	12850	17
64	5	1	2	2	RWF	8	322.033	8.6464	257.333	14	23.0024	1.10286	19322	15440	14
64	5	1	2	2	RWF	9	293.767	7.5992	226.167	18	16.3204	0.753889	17626	13570	18
64	5	1	2	2	RWF	10	303.167	7.2408	215.5	18	16.8426	0.718333	18190	12930	18
64	5	1	2	2	RWF	11	329.783	8.4056	250.167	15	21.9856	1.00067	19787	15010	15
64	5	1	2	2	RWF	12	195.933	8.036	239.167	16	12.2458	0.896875	11756	14350	16
64	5	1	2	2	RWF	13	248.9	6.8936	205.167	14	17.7786	0.879286	14934	12310	14
64	5	1	2	2	RWF	14	224.483	8.484	252.5	15	14.9656	1.01	13469	15150	15
64	5	1	2	2	RWF	15	206.917	8.036	239.167	18	11.4954	0.797222	12415	14350	18
64	5	1	2	2	RWF	16	295.867	9.9568	296.333	17	17.4039	1.04588	17752	17780	17
64	5	1	2	2	RWF	17	252.083	8.8088	262.167	17	14.8284	0.925294	15125	15730	17
64	5	1	2	2	RWF	18	270.333	8.26	245.833	12	22.5278	1.22917	16220	14750	12
64	5	1	2	2	RWF	19	242.667	8.4224	250.667	14	17.3333	1.07429	14560	15040	14
64	5	1	2	2	RWF	20	295.467	11.5976	345.167	16	18.4667	1.29438	17728	20710	16
64	5	1	2	2	RWF	21	262.433	9.6656	287.667	13	20.1872	1.32769	15746	17260	13
64	5	1	2	2	RWF	22	253.283	9.2456	275.167	11	23.0258	1.50091	15197	16510	11
64	5	1	2	2	RWF	23	221.767	8.148	242.5	13	17.059	1.11923	13306	14550	13
64	5	1	2	2	RWF	24	258.2	9.3912	279.5	9	28.6889	1.86333	15492	16770	9
64	5	1	2	2	RWF	25	255.683	8.708	259.167	7	36.5262	2.22143	15341	15550	7
64	5	1	2	2	RWF	26	250.583	9.3856	279.333	11	22.7803	1.52364	15035	16760	11
64	5	1	2	2	RWF	27	265.467	10.1304	301.5	10	26.5467	1.809	15928	18090	10
64	5	1	2	2	RWF	28	210.217	10.108	300.833	8	26.2771	2.25625	12613	18050	8
65	5	1	2	2	B	0	54.75	2.8448	84.6667	2	27.375	2.54	3285	5080	2
65	5	1	2	2	B	1	78.3667	4.1048	122.167	8	9.79583	0.91625	4702	7330	8
65	5	1	2	2	B	2	145.067	3.9144	116.5	13	11.159	0.537692	8704	6990	13
65	5	1	2	2	B	3	185.2	5.124	152.5	15	12.3467	0.61	11112	9150	15
65	5	1	2	2	B	4	236.85	7.1344	212.333	12	19.7375	1.06167	14211	12740	12
65	5	1	2	2	B	5	213.633	6.8656	204.333	12	17.8028	1.02167	12818	12260	12
65	5	1	2	2	B	6	98.1833	3.3544	99.8333	12	8.18194	0.499167	5891	5990	12
65	5	1	2	2	B	7	83.5167	3.1416	93.5	12	6.95972	0.4675	5011	5610	12
65	5	1	2	2	B	8	98.3833	2.7776	82.6667	5	19.6767	0.992	5903	4960	5
65	5	1	2	2	B	9	82.2333	1.3552	40.3333	7	11.7476	0.345714	4934	2420	7
65	5	1	2	2	B	10	144.15	3.3768	100.5	9	16.0167	0.67	8649	6030	9
65	5	1	2	2	B	11	191.867	3.5448	105.5	6	31.9778	1.055	11512	6330	6
65	5	1	2	2	B	12	215.233	4.7936	142.667	16	13.4521	0.535	12914	8560	16
65	5	1	2	2	B	13	243.05	7.2016	214.333	18	13.5028	0.714444	14583	12860	18
65	5	1	2	2	B	14	197.017	6.188	184.167	17	11.5892	0.65	11821	11050	17
65	5	1	2	2	B	15	257.667	7.196	214.167	12	21.4722	1.07083	15460	12850	12
65	5	1	2	2	B	16	229.6	6.4176	191	8	28.7	1.4325	13776	11460	8
65	5	1	2	2	B	17	220.1	7.7728	231.333	11	20.0091	1.26182	13206	13880	11
65	5	1	2	2	B	18	284.317	8.1312	242	12	23.6931	1.21	17059	14520	12
65	5	1	2	2	B	19	226.817	9.5928	285.5	13	17.4474	1.31769	13609	17130	13
65	5	1	2	2	B	20	212.667	6.6584	198.167	13	16.359	0.914615	12760	11890	13
65	5	1	2	2	B	21	278.467	10.0632	299.5	12	23.2056	1.4975	16708	17970	12
65	5	1	2	2	B	22	224.333	6.0536	180.167	13	17.2564	0.831538	13460	10810	13
65	5	1	2	2	B	23	256.25	6.8656	204.333	10	25.625	1.226	15375	12260	10
65	5	1	2	2	B	24	306.9	8.9656	266.833	8	38.3625	2.00125	18414	16010	8
65	5	1	2	2	B	25	291.217	8.3888	249.667	6	48.5361	2.49667	17473	14980	6
65	5	1	2	2	B	26	189.867	6.4176	191	6	31.6444	1.91	11392	11460	6
65	5	1	2	2	B	27	272.733	7.9632	237	12	22.7278	1.185	16364	14220	12
65	5	1	2	2	B	28	253.35	9.1952	273.667	7	36.1929	2.34571	15201	16420	7
66	5	1	2	2	BWF	0	16.6333	0.8344	24.8333	3	5.54444	0.496667	998	1490	3
66	5	1	2	2	BWF	1	64.9	3.332	99.1667	3	21.6333	1.98333	3894	5950	3
66	5	1	2	2	BWF	2	157.1	5.2136	155.167	15	10.4733	0.620667	9426	9310	15
66	5	1	2	2	BWF	3	204.25	6.3336	188.5	12	17.0208	0.9425	12255	11310	12
66	5	1	2	2	BWF	4	158.5	7.1008	211.333	14	11.3214	0.905714	9510	12680	14
66	5	1	2	2	BWF	5	230.267	7.0616	210.167	14	16.4476	0.900714	13816	12610	14
66	5	1	2	2	BWF	6	188.8	5.9808	178	10	18.88	1.068	11328	10680	10
66	5	1	2	2	BWF	7	78.8333	3.4888	103.833	11	7.16667	0.566364	4730	6230	11
66	5	1	2	2	BWF	8	77.5333	3.164	94.1667	12	6.46111	0.470833	4652	5650	12
66	5	1	2	2	BWF	9	187.617	6.4792	192.833	14	13.4012	0.826429	11257	11570	14
66	5	1	2	2	BWF	10	88.25	2.4024	71.5	8	11.0312	0.53625	5295	4290	8
66	5	1	2	2	BWF	11	125.717	2.7272	81.1667	14	8.97976	0.347857	7543	4870	14
66	5	1	2	2	BWF	12	166.133	3.64	108.333	23	7.22319	0.282609	9968	6500	23
66	5	1	2	2	BWF	13	202.483	5.3424	159	18	11.2491	0.53	12149	9540	18
66	5	1	2	2	BWF	14	168.8	5.1352	152.833	10	16.88	0.917	10128	9170	10
66	5	1	2	2	BWF	15	156.883	6.1152	182	13	12.0679	0.84	9413	10920	13
66	5	1	2	2	BWF	16	199.133	6.3672	189.5	10	19.9133	1.137	11948	11370	10
66	5	1	2	2	BWF	17	185.9	5.7456	171	12	15.4917	0.855	11154	10260	12
66	5	1	2	2	BWF	18	199.2	5.4488	162.167	15	13.28	0.648667	11952	9730	15
66	5	1	2	2	BWF	19	224.767	6.7368	200.5	13	17.2897	0.925385	13486	12030	13
66	5	1	2	2	BWF	20	198.617	5.628	167.5	19	10.4535	0.528947	11917	10050	19
66	5	1	2	2	BWF	21	255.817	6.8712	204.5	12	21.3181	1.0225	15349	12270	12
66	5	1	2	2	BWF	22	223.45	6.1376	182.667	11	20.3136	0.996364	13407	10960	11
66	5	1	2	2	BWF	23	206.05	5.1744	154	8	25.7563	1.155	12363	9240	8
66	5	1	2	2	BWF	24	188.8	4.844	144.167	8	23.6	1.08125	11328	8650	8
66	5	1	2	2	BWF	25	255.183	6.5296	194.333	9	28.3537	1.29556	15311	11660	9
66	5	1	2	2	BWF	26	194.367	4.6648	138.833	10	19.4367	0.833	11662	8330	10
66	5	1	2	2	BWF	27	206.483	6.328	188.333	15	13.7656	0.753333	12389	11300	15
66	5	1	2	2	BWF	28	184.05	6.7816	201.833	13	14.1577	0.931538	11043	12110	13
67	5	1	2	2	G	1	59.3	3.8248	113.833	3	19.7667	2.27667	3558	6830	3
67	5	1	2	2	G	2	138.383	5.8296	173.5	12	11.5319	0.8675	8303	10410	12
67	5	1	2	2	G	3	175.617	6.02	179.167	12	14.6347	0.895833	10537	10750	12
67	5	1	2	2	G	4	94.4833	2.5872	77	10	9.44833	0.462	5669	4620	10
67	5	1	2	2	G	5	82.05	2.8672	85.3333	18	4.55833	0.284444	4923	5120	18
67	5	1	2	2	G	6	175.683	5.0568	150.5	11	15.9712	0.820909	10541	9030	11
67	5	1	2	2	G	7	274.433	8.6632	257.833	20	13.7217	0.7735	16466	15470	20
67	5	1	2	2	G	8	223.517	4.032	120	10	22.3517	0.72	13411	7200	10
67	5	1	2	2	G	9	273.867	7.7224	229.833	20	13.6933	0.6895	16432	13790	20
67	5	1	2	2	G	10	267.683	6.8376	203.5	13	20.591	0.939231	16061	12210	13
67	5	1	2	2	G	11	239.233	6.356	189.167	13	18.4026	0.873077	14354	11350	13
67	5	1	2	2	G	12	268.683	6.8488	203.833	30	8.95611	0.407667	16121	12230	30
67	5	1	2	2	G	13	222.133	6.16	183.333	18	12.3407	0.611111	13328	11000	18
67	5	1	2	2	G	14	160.317	6.412	190.833	25	6.41267	0.458	9619	11450	25
67	5	1	2	2	G	15	165.75	5.3032	157.833	13	12.75	0.728462	9945	9470	13
67	5	1	2	2	G	16	217.833	7.1232	212	17	12.8137	0.748235	13070	12720	17
67	5	1	2	2	G	17	200.183	6.0424	179.833	22	9.09924	0.490455	12011	10790	22
67	5	1	2	2	G	18	204.283	7.3752	219.5	15	13.6189	0.878	12257	13170	15
67	5	1	2	2	G	19	202.15	6.1768	183.833	14	14.4393	0.787857	12129	11030	14
67	5	1	2	2	G	20	217.833	5.8632	174.5	22	9.90152	0.475909	13070	10470	22
67	5	1	2	2	G	21	256.45	8.6128	256.333	17	15.0853	0.904706	15387	15380	17
67	5	1	2	2	G	22	212.083	6.7816	201.833	18	11.7824	0.672778	12725	12110	18
67	5	1	2	2	G	23	212.65	7.1512	212.833	13	16.3577	0.982308	12759	12770	13
67	5	1	2	2	G	24	239.983	7.504	223.333	13	18.4603	1.03077	14399	13400	13
67	5	1	2	2	G	25	231.433	7.3136	217.667	10	23.1433	1.306	13886	13060	10
67	5	1	2	2	G	26	212.55	6.692	199.167	13	16.35	0.919231	12753	11950	13
67	5	1	2	2	G	27	247.7	7.3472	218.667	13	19.0538	1.00923	14862	13120	13
67	5	1	2	2	G	28	213.75	7.392	220	17	12.5735	0.776471	12825	13200	17
68	5	1	2	2	B	0	72.2667	5.0904	151.5	6	12.0444	1.515	4336	9090	6
68	5	1	2	2	B	1	61.9833	3.192	95	4	15.4958	1.425	3719	5700	4
68	5	1	2	2	B	2	208.467	5.8408	173.833	12	17.3722	0.869167	12508	10430	12
68	5	1	2	2	B	3	192.383	7.112	211.667	14	13.7417	0.907143	11543	12700	14
68	5	1	2	2	B	4	189.767	8.5232	253.667	17	11.1627	0.895294	11386	15220	17
68	5	1	2	2	B	5	195.583	9.3128	277.167	19	10.2939	0.875263	11735	16630	19
68	5	1	2	2	B	6	137.167	7.3808	219.667	16	8.57292	0.82375	8230	13180	16
68	5	1	2	2	B	7	122.583	6.4064	190.667	19	6.45175	0.602105	7355	11440	19
68	5	1	2	2	B	8	139.3	4.4856	133.5	11	12.6636	0.728182	8358	8010	11
68	5	1	2	2	B	9	174.367	6.1264	182.333	16	10.8979	0.68375	10462	10940	16
68	5	1	2	2	B	10	200.383	6.5128	193.833	19	10.5465	0.612105	12023	11630	19
68	5	1	2	2	B	11	215.383	6.4624	192.333	17	12.6696	0.678824	12923	11540	17
68	5	1	2	2	B	12	153.95	6.3616	189.333	21	7.33095	0.540952	9237	11360	21
68	5	1	2	2	B	13	179.683	8.3328	248	18	9.98241	0.826667	10781	14880	18
68	5	1	2	2	B	14	164.783	6.8488	203.833	14	11.7702	0.873571	9887	12230	14
68	5	1	2	2	B	15	200.317	8.7024	259	17	11.7833	0.914118	12019	15540	17
68	5	1	2	2	B	16	192.1	9.828	292.5	14	13.7214	1.25357	11526	17550	14
68	5	1	2	2	B	17	195.55	9.184	273.333	16	12.2219	1.025	11733	16400	16
68	5	1	2	2	B	18	166.667	7.5096	223.5	10	16.6667	1.341	10000	13410	10
68	5	1	2	2	B	19	192.333	8.54	254.167	16	12.0208	0.953125	11540	15250	16
68	5	1	2	2	B	20	214.333	9.128	271.667	18	11.9074	0.905556	12860	16300	18
68	5	1	2	2	B	21	209.95	11.0824	329.833	17	12.35	1.16412	12597	19790	17
68	5	1	2	2	B	22	184.6	8.8256	262.667	15	12.3067	1.05067	11076	15760	15
68	5	1	2	2	B	23	166.167	8.1648	243	15	11.0778	0.972	9970	14580	15
68	5	1	2	2	B	24	212.533	8.484	252.5	10	21.2533	1.515	12752	15150	10
68	5	1	2	2	B	25	226.95	9.1056	271	13	17.4577	1.25077	13617	16260	13
68	5	1	2	2	B	26	140.717	7.0728	210.5	15	9.38111	0.842	8443	12630	15
68	5	1	2	2	B	27	191.05	7.6552	227.833	13	14.6962	1.05154	11463	13670	13
68	5	1	2	2	B	28	187.717	9.2848	276.333	13	14.4397	1.27538	11263	16580	13
69	5	1	2	2	BWF	0	40.4	1.98352	59.0333	1	40.4	3.542	2424	3542	1
69	5	1	2	2	BWF	1	67.9	4.2112	125.333	6	11.3167	1.25333	4074	7520	6
69	5	1	2	2	BWF	2	195.783	6.9496	206.833	13	15.0603	0.954615	11747	12410	13
69	5	1	2	2	BWF	3	206.117	6.7312	200.333	8	25.7646	1.5025	12367	12020	8
69	5	1	2	2	BWF	4	125.117	4.6424	138.167	10	12.5117	0.829	7507	8290	10
69	5	1	2	2	BWF	5	62.95	3.1024	92.3333	7	8.99286	0.791429	3777	5540	7
69	5	1	2	2	BWF	6	120.833	5.0624	150.667	14	8.63095	0.645714	7250	9040	14
69	5	1	2	2	BWF	7	148.517	4.0992	122	15	9.90111	0.488	8911	7320	15
69	5	1	2	2	BWF	8	228.7	6.7872	202	10	22.87	1.212	13722	12120	10
69	5	1	2	2	BWF	9	172.733	6.0144	179	13	13.2872	0.826154	10364	10740	13
69	5	1	2	2	BWF	10	165.45	4.9	145.833	13	12.7269	0.673077	9927	8750	13
69	5	1	2	2	BWF	11	234.233	6.8152	202.833	15	15.6156	0.811333	14054	12170	15
69	5	1	2	2	BWF	12	195.517	6.356	189.167	13	15.0397	0.873077	11731	11350	13
69	5	1	2	2	BWF	13	134.083	5.1968	154.667	9	14.8981	1.03111	8045	9280	9
69	5	1	2	2	BWF	14	124.133	4.8104	143.167	10	12.4133	0.859	7448	8590	10
69	5	1	2	2	BWF	15	174.3	6.3056	187.667	15	11.62	0.750667	10458	11260	15
69	5	1	2	2	BWF	16	192.033	6.9328	206.333	12	16.0028	1.03167	11522	12380	12
69	5	1	2	2	BWF	17	193.717	7.0672	210.333	13	14.9013	0.970769	11623	12620	13
69	5	1	2	2	BWF	18	214.3	6.244	185.833	10	21.43	1.115	12858	11150	10
69	5	1	2	2	BWF	19	209	6.9888	208	11	19	1.13455	12540	12480	11
69	5	1	2	2	BWF	20	235	7.6216	226.833	17	13.8235	0.800588	14100	13610	17
69	5	1	2	2	BWF	21	261.1	7.2184	214.833	14	18.65	0.920714	15666	12890	14
69	5	1	2	2	BWF	22	233.85	8.1032	241.167	12	19.4875	1.20583	14031	14470	12
69	5	1	2	2	BWF	23	125.7	4.1272	122.833	6	20.95	1.22833	7542	7370	6
69	5	1	2	2	BWF	24	189.1	6.3616	189.333	11	17.1909	1.03273	11346	11360	11
69	5	1	2	2	BWF	25	194.083	8.1368	242.167	9	21.5648	1.61444	11645	14530	9
69	5	1	2	2	BWF	26	200.95	8.2376	245.167	9	22.3278	1.63444	12057	14710	9
69	5	1	2	2	BWF	27	174	6.356	189.167	9	19.3333	1.26111	10440	11350	9
69	5	1	2	2	BWF	28	216	8.036	239.167	14	15.4286	1.025	12960	14350	14
70	5	1	2	2	BWF	0	32.4833	2.5424	75.6667	2	16.2417	2.27	1949	4540	2
70	5	1	2	2	BWF	1	39.6333	3.7184	110.667	4	9.90833	1.66	2378	6640	4
70	5	1	2	2	BWF	2	148.683	6.8936	205.167	11	13.5167	1.11909	8921	12310	11
70	5	1	2	2	BWF	3	189.35	6.6976	199.333	17	11.1382	0.703529	11361	11960	17
70	5	1	2	2	BWF	4	175.083	7.196	214.167	12	14.5903	1.07083	10505	12850	12
70	5	1	2	2	BWF	5	184.55	8.6632	257.833	8	23.0688	1.93375	11073	15470	8
70	5	1	2	2	BWF	6	152.75	6.5856	196	11	13.8864	1.06909	9165	11760	11
70	5	1	2	2	BWF	7	165.9	6.3168	188	12	13.825	0.94	9954	11280	12
70	5	1	2	2	BWF	8	180.733	9.0776	270.167	11	16.4303	1.47364	10844	16210	11
70	5	1	2	2	BWF	9	208.65	8.6352	257	6	34.775	2.57	12519	15420	6
70	5	1	2	2	BWF	10	29.7333	1.064	31.6667	2	14.8667	0.95	1784	1900	2
70	5	1	2	2	BWF	11	98.4833	3.0632	91.1667	5	19.6967	1.094	5909	5470	5
70	5	1	2	2	BWF	12	116.217	4.8384	144	9	12.913	0.96	6973	8640	9
70	5	1	2	2	BWF	13	115.583	3.9368	117.167	11	10.5076	0.639091	6935	7030	11
70	5	1	2	2	BWF	14	102.383	4.8776	145.167	8	12.7979	1.08875	6143	8710	8
70	5	1	2	2	BWF	15	125.3	5.2472	156.167	8	15.6625	1.17125	7518	9370	8
70	5	1	2	2	BWF	16	153.2	6.608	196.667	12	12.7667	0.983333	9192	11800	12
70	5	1	2	2	BWF	17	193.333	8.0752	240.333	11	17.5758	1.31091	11600	14420	11
70	5	1	2	2	BWF	18	164.467	7.0784	210.667	17	9.67451	0.743529	9868	12640	17
70	5	1	2	2	BWF	19	185.5	7.7728	231.333	14	13.25	0.991429	11130	13880	14
70	5	1	2	2	BWF	20	204.317	7.4424	221.5	15	13.6211	0.886	12259	13290	15
70	5	1	2	2	BWF	21	243.05	8.4392	251.167	13	18.6962	1.15923	14583	15070	13
70	5	1	2	2	BWF	22	200	9.6152	286.167	12	16.6667	1.43083	12000	17170	12
70	5	1	2	2	BWF	23	134.85	5.8744	174.833	7	19.2643	1.49857	8091	10490	7
70	5	1	2	2	BWF	24	188.417	9.016	268.333	9	20.9352	1.78889	11305	16100	9
70	5	1	2	2	BWF	25	175.2	7.7896	231.833	9	19.4667	1.54556	10512	13910	9
70	5	1	2	2	BWF	26	216.033	9.156	272.5	12	18.0028	1.3625	12962	16350	12
70	5	1	2	2	BWF	27	196.067	9.8112	292	12	16.3389	1.46	11764	17520	12
70	5	1	2	2	BWF	28	140.967	7.9464	236.5	9	15.663	1.57667	8458	14190	9
92	7	2	1	1	B	1	16.7167	0.4312	12.8333	1	16.7167	0.77	1003	770	1
92	7	2	1	1	B	2	108.917	1.736	51.6667	10	10.8917	0.31	6535	3100	10
92	7	2	1	1	B	3	140.783	3.6624	109	9	15.6426	0.726667	8447	6540	9
92	7	2	1	1	B	4	143.367	3.416	101.667	14	10.2405	0.435714	8602	6100	14
92	7	2	1	1	B	5	189.883	5.0848	151.333	8	23.7354	1.135	11393	9080	8
92	7	2	1	1	B	6	203.633	4.6368	138	11	18.5121	0.752727	12218	8280	11
92	7	2	1	1	B	7	96.6667	3.5672	106.167	10	9.66667	0.637	5800	6370	10
92	7	2	1	1	B	8	152.033	4.7712	142	15	10.1356	0.568	9122	8520	15
92	7	2	1	1	B	9	199.667	6.328	188.333	12	16.6389	0.941667	11980	11300	12
92	7	2	1	1	B	10	155.567	4.956	147.5	10	15.5567	0.885	9334	8850	10
92	7	2	1	1	B	11	191.2	5.964	177.5	15	12.7467	0.71	11472	10650	15
92	7	2	1	1	B	12	171.35	5.5384	164.833	12	14.2792	0.824167	10281	9890	12
92	7	2	1	1	B	13	161.083	4.9504	147.333	12	13.4236	0.736667	9665	8840	12
92	7	2	1	1	B	14	199.333	7.3472	218.667	14	14.2381	0.937143	11960	13120	14
92	7	2	1	1	B	15	130.333	6.048	180	10	13.0333	1.08	7820	10800	10
92	7	2	1	1	B	16	147.933	6.1768	183.833	10	14.7933	1.103	8876	11030	10
92	7	2	1	1	B	17	269.3	9.7384	289.833	18	14.9611	0.966111	16158	17390	18
92	7	2	1	1	B	18	209.383	8.2544	245.667	10	20.9383	1.474	12563	14740	10
92	7	2	1	1	B	19	260.267	9.3408	278	12	21.6889	1.39	15616	16680	12
92	7	2	1	1	B	20	230.183	7.4816	222.667	11	20.9258	1.21455	13811	13360	11
92	7	2	1	1	B	21	231.7	8.764	260.833	14	16.55	1.11786	13902	15650	14
92	7	2	1	1	B	22	170.033	7.4368	221.333	7	24.2905	1.89714	10202	13280	7
92	7	2	1	1	B	23	81.9833	3.4552	102.833	4	20.4958	1.5425	4919	6170	4
92	7	2	1	1	B	24	177.883	6.5576	195.167	9	19.7648	1.30111	10673	11710	9
92	7	2	1	1	B	25	188.567	7.6048	226.333	7	26.9381	1.94	11314	13580	7
92	7	2	1	1	B	26	165.067	6.9944	208.167	7	23.581	1.78429	9904	12490	7
92	7	2	1	1	B	27	207.867	7.728	230	10	20.7867	1.38	12472	13800	10
92	7	2	1	1	B	28	133.317	6.8488	203.833	11	12.1197	1.11182	7999	12230	11
93	7	2	1	1	B	1	34.0333	0.28	8.33333	6	5.67222	0.0833333	2042	500	6
93	7	2	1	1	B	2	113.583	2.3072	68.6667	16	7.09896	0.2575	6815	4120	16
93	7	2	1	1	B	3	98.0833	2.4416	72.6667	15	6.53889	0.290667	5885	4360	15
93	7	2	1	1	B	4	116.517	2.1896	65.1667	14	8.32262	0.279286	6991	3910	14
93	7	2	1	1	B	5	229.567	4.4576	132.667	17	13.5039	0.468235	13774	7960	17
93	7	2	1	1	B	6	171.367	4.8552	144.5	17	10.0804	0.51	10282	8670	17
93	7	2	1	1	B	7	261.117	6.0704	180.667	18	14.5065	0.602222	15667	10840	18
93	7	2	1	1	B	8	242.1	5.8688	174.667	24	10.0875	0.436667	14526	10480	24
93	7	2	1	1	B	9	232.933	7.3864	219.833	20	11.6467	0.6595	13976	13190	20
93	7	2	1	1	B	10	240.5	8.4504	251.5	20	12.025	0.7545	14430	15090	20
93	7	2	1	1	B	11	234.933	8.8144	262.333	19	12.3649	0.828421	14096	15740	19
93	7	2	1	1	B	12	258.067	8.1144	241.5	31	8.32473	0.467419	15484	14490	31
93	7	2	1	1	B	13	262.083	9.9568	296.333	17	15.4167	1.04588	15725	17780	17
93	7	2	1	1	B	14	239.8	7.784	231.667	21	11.419	0.661905	14388	13900	21
93	7	2	1	1	B	15	228	6.9664	207.333	24	9.5	0.518333	13680	12440	24
93	7	2	1	1	B	16	199.3	8.3104	247.333	17	11.7235	0.872941	11958	14840	17
93	7	2	1	1	B	17	247.433	8.4056	250.167	22	11.247	0.682273	14846	15010	22
93	7	2	1	1	B	18	269.95	9.1672	272.833	16	16.8719	1.02313	16197	16370	16
93	7	2	1	1	B	19	286.883	11.48	341.667	19	15.0991	1.07895	17213	20500	19
93	7	2	1	1	B	20	293.75	11.424	340	16	18.3594	1.275	17625	20400	16
93	7	2	1	1	B	21	258.533	11.5752	344.5	21	12.3111	0.984286	15512	20670	21
93	7	2	1	1	B	22	258.267	9.0664	269.833	17	15.1922	0.952353	15496	16190	17
93	7	2	1	1	B	23	242.467	8.1256	241.833	18	13.4704	0.806111	14548	14510	18
93	7	2	1	1	B	24	193.3	7.2912	217	12	16.1083	1.085	11598	13020	12
93	7	2	1	1	B	25	181.1	8.6688	258	11	16.4636	1.40727	10866	15480	11
93	7	2	1	1	B	26	174.267	7.9688	237.167	11	15.8424	1.29364	10456	14230	11
93	7	2	1	1	B	27	252.483	9.8	291.667	14	18.0345	1.25	15149	17500	14
93						28
94	7	2	1	1	G	1	52.2167	1.2376	36.8333	4	13.0542	0.5525	3133	2210	4
94	7	2	1	1	G	2	74.9	1.4672	43.6667	15	4.99333	0.174667	4494	2620	15
94	7	2	1	1	G	3	134.633	3.332	99.1667	21	6.41111	0.283333	8078	5950	21
94	7	2	1	1	G	4	110.617	3.3936	101	16	6.91354	0.37875	6637	6060	16
94	7	2	1	1	G	5	183.083	4.4912	133.667	21	8.71825	0.381905	10985	8020	21
94	7	2	1	1	G	6	157.533	5.012	149.167	16	9.84583	0.559375	9452	8950	16
94	7	2	1	1	G	7	146.367	4.3568	129.667	20	7.31833	0.389	8782	7780	20
94	7	2	1	1	G	8	165.483	6.1432	182.833	24	6.89514	0.457083	9929	10970	24
94	7	2	1	1	G	9	165.067	6.0368	179.667	17	9.7098	0.634118	9904	10780	17
94	7	2	1	1	G	10	182.683	6.7312	200.333	22	8.30379	0.546364	10961	12020	22
94	7	2	1	1	G	11	201.533	6.9944	208.167	18	11.1963	0.693889	12092	12490	18
94	7	2	1	1	G	12	222.133	5.5552	165.333	22	10.097	0.450909	13328	9920	22
94	7	2	1	1	G	13	271.117	9.8784	294	22	12.3235	0.801818	16267	17640	22
94	7	2	1	1	G	14	221.683	7.5152	223.667	26	8.52628	0.516154	13301	13420	26
94	7	2	1	1	G	15	224.783	8.1424	242.333	25	8.99133	0.5816	13487	14540	25
94	7	2	1	1	G	16	203.75	8.5344	254	22	9.26136	0.692727	12225	15240	22
94	7	2	1	1	G	17	188.35	5.9976	178.5	22	8.56136	0.486818	11301	10710	22
94	7	2	1	1	G	18	191.433	4.5864	136.5	10	19.1433	0.819	11486	8190	10
94	7	2	1	1	G	19	229.933	7.6888	228.833	24	9.58056	0.572083	13796	13730	24
94	7	2	1	1	G	20	290.783	7.9408	236.333	27	10.7698	0.525185	17447	14180	27
94	7	2	1	1	G	21	282.667	9.1784	273.167	27	10.4691	0.607037	16960	16390	27
94	7	2	1	1	G	22	204.933	8.0024	238.167	27	7.59012	0.529259	12296	14290	27
94	7	2	1	1	G	23	188.633	6.6808	198.833	19	9.92807	0.627895	11318	11930	19
94	7	2	1	1	G	24	224.6	9.5648	284.667	13	17.2769	1.31385	13476	17080	13
94	7	2	1	1	G	25	182.6	6.6752	198.667	8	22.825	1.49	10956	11920	8
94	7	2	1	1	G	26	161.733	8.8144	262.333	13	12.441	1.21077	9704	15740	13
94	7	2	1	1	G	27	254.517	8.7864	261.5	15	16.9678	1.046	15271	15690	15
94	7	2	1	1	G	28	200.417	8.2488	245.5	15	13.3611	0.982	12025	14730	15
95	7	2	1	1	B	1	10.6333	0.252	7.5	1	10.6333	0.45	638	450	1
95	7	2	1	1	B	2	114.283	2.0888	62.1667	14	8.1631	0.266429	6857	3730	14
95	7	2	1	1	B	3	178.083	3.6624	109	14	12.7202	0.467143	10685	6540	14
95	7	2	1	1	B	4	195.05	4.452	132.5	12	16.2542	0.6625	11703	7950	12
95	7	2	1	1	B	5	157.133	3.3432	99.5	11	14.2848	0.542727	9428	5970	11
95	7	2	1	1	B	6	177.633	5.012	149.167	14	12.6881	0.639286	10658	8950	14
95	7	2	1	1	B	7	250.783	7.7784	231.5	17	14.752	0.817059	15047	13890	17
95	7	2	1	1	B	8	246.25	7.3248	218	15	16.4167	0.872	14775	13080	15
95	7	2	1	1	B	9	164.833	5.712	170	15	10.9889	0.68	9890	10200	15
95	7	2	1	1	B	10	251.017	8.5176	253.5	17	14.7657	0.894706	15061	15210	17
95	7	2	1	1	B	11	238.133	6.9776	207.667	16	14.8833	0.77875	14288	12460	16
95	7	2	1	1	B	12	241	7.7672	231.167	25	9.64	0.5548	14460	13870	25
95	7	2	1	1	B	13	217	8.6632	257.833	13	16.6923	1.19	13020	15470	13
95	7	2	1	1	B	14	155.583	6.16	183.333	11	14.1439	1	9335	11000	11
95	7	2	1	1	B	15	220.5	10.668	317.5	18	12.25	1.05833	13230	19050	18
95	7	2	1	1	B	16	222.5	9.0552	269.5	11	20.2273	1.47	13350	16170	11
95	7	2	1	1	B	17	249.333	8.8032	262	13	19.1795	1.20923	14960	15720	13
95	7	2	1	1	B	18	266.883	9.4304	280.667	13	20.5295	1.29538	16013	16840	13
95	7	2	1	1	B	19	254.483	8.8144	262.333	14	18.1774	1.12429	15269	15740	14
95	7	2	1	1	B	20	255.617	10.22	304.167	13	19.6628	1.40385	15337	18250	13
95	7	2	1	1	B	21	227.35	7.5152	223.667	14	16.2393	0.958571	13641	13420	14
95	7	2	1	1	B	22	202.133	9.352	278.333	15	13.4756	1.11333	12128	16700	15
95	7	2	1	1	B	23	173.417	6.9832	207.833	11	15.7652	1.13364	10405	12470	11
95	7	2	1	1	B	24	166.567	7.4032	220.333	8	20.8208	1.6525	9994	13220	8
95	7	2	1	1	B	25	151.583	7.5544	224.833	9	16.8426	1.49889	9095	13490	9
95	7	2	1	1	B	26	153.467	7.4592	222	14	10.9619	0.951429	9208	13320	14
95	7	2	1	1	B	27	214.833	9.9736	296.833	15	14.3222	1.18733	12890	17810	15
95	7	2	1	1	B	28	205.717	9.212	274.167	8	25.7146	2.05625	12343	16450	8
96	7	2	1	1	BWF	1	112.717	1.3832	41.1667	6	18.7861	0.411667	6763	2470	6
96	7	2	1	1	BWF	2	93.55	1.5288	45.5	13	7.19615	0.21	5613	2730	13
96	7	2	1	1	BWF	3	96.25	1.6688	49.6667	8	12.0312	0.3725	5775	2980	8
96	7	2	1	1	BWF	4	168.383	2.9512	87.8333	15	11.2256	0.351333	10103	5270	15
96	7	2	1	1	BWF	5	167.05	4.8272	143.667	9	18.5611	0.957778	10023	8620	9
96	7	2	1	1	BWF	6	224.15	5.0288	149.667	16	14.0094	0.56125	13449	8980	16
96	7	2	1	1	BWF	7	122.917	3.0576	91	8	15.3646	0.6825	7375	5460	8
96	7	2	1	1	BWF	8	202.45	6.7704	201.5	21	9.64048	0.575714	12147	12090	21
96	7	2	1	1	BWF	9	107.3	3.7464	111.5	9	11.9222	0.743333	6438	6690	9
96	7	2	1	1	BWF	10	216.25	6.8264	203.167	15	14.4167	0.812667	12975	12190	15
96	7	2	1	1	BWF	11	169	5.7008	169.667	11	15.3636	0.925455	10140	10180	11
96	7	2	1	1	BWF	12	206.217	6.1488	183	15	13.7478	0.732	12373	10980	15
96	7	2	1	1	BWF	13	173.683	4.7768	142.167	11	15.7894	0.775455	10421	8530	11
96	7	2	1	1	BWF	14	174.4	5.264	156.667	11	15.8545	0.854545	10464	9400	11
96	7	2	1	1	BWF	15	194.017	4.5584	135.667	11	17.6379	0.74	11641	8140	11
96	7	2	1	1	BWF	16	167.217	6.4064	190.667	9	18.5796	1.27111	10033	11440	9
96	7	2	1	1	BWF	17	205.217	6.0592	180.333	11	18.6561	0.983636	12313	10820	11
96	7	2	1	1	BWF	18	234.267	7.1904	214	10	23.4267	1.284	14056	12840	10
96	7	2	1	1	BWF	19	192.467	6.1656	183.5	13	14.8051	0.846923	11548	11010	13
96	7	2	1	1	BWF	20	178.033	6.7816	201.833	17	10.4725	0.712353	10682	12110	17
96	7	2	1	1	BWF	21	206	7.56	225	16	12.875	0.84375	12360	13500	16
96	7	2	1	1	BWF	22	187.05	8.372	249.167	16	11.6906	0.934375	11223	14950	16
96	7	2	1	1	BWF	23	119.767	4.3008	128	9	13.3074	0.853333	7186	7680	9
96	7	2	1	1	BWF	24	188.833	7.6496	227.667	8	23.6042	1.7075	11330	13660	8
96	7	2	1	1	BWF	25	171.417	6.916	205.833	9	19.0463	1.37222	10285	12350	9
96	7	2	1	1	BWF	26	171.217	5.796	172.5	9	19.0241	1.15	10273	10350	9
96	7	2	1	1	BWF	27	218.767	8.204	244.167	11	19.8879	1.33182	13126	14650	11
96	7	2	1	1	BWF	28	186.467	7.3696	219.333	15	12.4311	0.877333	11188	13160	15
97	7	2	1	1	B	1	46.15	0.8848	26.3333	2	23.075	0.79	2769	1580	2
97	7	2	1	1	B	2	188.933	2.3128	68.8333	6	31.4889	0.688333	11336	4130	6
97	7	2	1	1	B	3	215.95	4.9672	147.833	6	35.9917	1.47833	12957	8870	6
97	7	2	1	1	B	4	106.25	1.2992	38.6667	6	17.7083	0.386667	6375	2320	6
97	7	2	1	1	B	5	255.167	6.0312	179.5	13	19.6282	0.828462	15310	10770	13
97	7	2	1	1	B	6	195.95	4.2112	125.333	16	12.2469	0.47	11757	7520	16
97	7	2	1	1	B	7	229.467	6.3952	190.333	21	10.927	0.54381	13768	11420	21
97	7	2	1	1	B	8	137.917	3.9592	117.833	14	9.85119	0.505	8275	7070	14
97	7	2	1	1	B	9	151.867	5.8296	173.5	22	6.90303	0.473182	9112	10410	22
97	7	2	1	1	B	10	205.35	6.8992	205.333	16	12.8344	0.77	12321	12320	16
97	7	2	1	1	B	11	193.067	5.9024	175.667	15	12.8711	0.702667	11584	10540	15
97	7	2	1	1	B	12	301.483	8.2488	245.5	19	15.8675	0.775263	18089	14730	19
97	7	2	1	1	B	13	231.167	8.148	242.5	15	15.4111	0.97	13870	14550	15
97	7	2	1	1	B	14	238.65	6.7872	202	22	10.8477	0.550909	14319	12120	22
97	7	2	1	1	B	15	219.533	7.8232	232.833	22	9.97879	0.635	13172	13970	22
97	7	2	1	1	B	16	162.3	6.6864	199	12	13.525	0.995	9738	11940	12
97	7	2	1	1	B	17	298.9	11.4072	339.5	21	14.2333	0.97	17934	20370	21
97	7	2	1	1	B	18	272.117	8.4504	251.5	16	17.0073	0.943125	16327	15090	16
97	7	2	1	1	B	19	210.117	9.1112	271.167	11	19.1015	1.47909	12607	16270	11
97	7	2	1	1	B	20	159.533	6.3728	189.667	11	14.503	1.03455	9572	11380	11
97	7	2	1	1	B	21	330.567	12.2696	365.167	23	14.3725	0.952609	19834	21910	23
97	7	2	1	1	B	22	229.667	9.24	275	16	14.3542	1.03125	13780	16500	16
97	7	2	1	1	B	23	235.033	10.332	307.5	17	13.8255	1.08529	14102	18450	17
97	7	2	1	1	B	24	245.617	8.6128	256.333	9	27.2907	1.70889	14737	15380	9
97	7	2	1	1	B	25	252.917	11.8216	351.833	13	19.4551	1.62385	15175	21110	13
97	7	2	1	1	B	26	261.5	10.2032	303.667	11	23.7727	1.65636	15690	18220	11
97	7	2	1	1	B	27	255.933	11.2448	334.667	14	18.281	1.43429	15356	20080	14
97	7	2	1	1	B	28	234.267	11.5696	344.333	11	21.297	1.87818	14056	20660	11
98	7	2	1	1	RWF	0	3.01667	0.0952	2.83333	1	3.01667	0.17	181	170	1
98	7	2	1	1	RWF	1	62.55	0.7168	21.3333	8	7.81875	0.16	3753	1280	8
98	7	2	1	1	RWF	2	90.5833	1.3776	41	8	11.3229	0.3075	5435	2460	8
98	7	2	1	1	RWF	3	100.433	2.7048	80.5	10	10.0433	0.483	6026	4830	10
98	7	2	1	1	RWF	4	136.117	3.2088	95.5	15	9.07444	0.382	8167	5730	15
98	7	2	1	1	RWF	5	205.083	4.2	125	15	13.6722	0.5	12305	7500	15
98	7	2	1	1	RWF	6	162.4	4.1832	124.5	11	14.7636	0.679091	9744	7470	11
98	7	2	1	1	RWF	7	115.733	4.648	138.333	12	9.64444	0.691667	6944	8300	12
98	7	2	1	1	RWF	8	105.5	4.592	136.667	9	11.7222	0.911111	6330	8200	9
98	7	2	1	1	RWF	9	2.96667	0.1176	3.5	0	#DIV/0!	#DIV/0!	178	210	0
98	7	2	1	1	RWF	10	164.117	4.0712	121.167	18	9.11759	0.403889	9847	7270	18
98	7	2	1	1	RWF	11	207.633	6.0872	181.167	15	13.8422	0.724667	12458	10870	15
98	7	2	1	1	RWF	12	212.9	6.7088	199.667	28	7.60357	0.427857	12774	11980	28
98	7	2	1	1	RWF	13	124.317	4.872	145	10	12.4317	0.87	7459	8700	10
98	7	2	1	1	RWF	14	99.8167	4.3568	129.667	13	7.67821	0.598462	5989	7780	13
98	7	2	1	1	RWF	15	158.783	6.0536	180.167	23	6.90362	0.47	9527	10810	23
98	7	2	1	1	RWF	16	165.183	8.2656	246	15	11.0122	0.984	9911	14760	15
98	7	2	1	1	RWF	17	154.483	4.956	147.5	9	17.1648	0.983333	9269	8850	9
98	7	2	1	1	RWF	18	210.017	8.512	253.333	12	17.5014	1.26667	12601	15200	12
98	7	2	1	1	RWF	19	185.35	9.408	280	15	12.3567	1.12	11121	16800	15
98	7	2	1	1	RWF	20	221.7	9.6432	287	16	13.8562	1.07625	13302	17220	16
98	7	2	1	1	RWF	21	287	10.7296	319.333	19	15.1053	1.00842	17220	19160	19
98	7	2	1	1	RWF	22	198.533	8.8648	263.833	16	12.4083	0.989375	11912	15830	16
98	7	2	1	1	RWF	23	134.167	6.5128	193.833	16	8.38542	0.726875	8050	11630	16
98	7	2	1	1	RWF	24	186.117	6.6696	198.5	10	18.6117	1.191	11167	11910	10
98	7	2	1	1	RWF	25	171.25	7.4424	221.5	10	17.125	1.329	10275	13290	10
98	7	2	1	1	RWF	26	201.15	7.9856	237.667	9	22.35	1.58444	12069	14260	9
98	7	2	1	1	RWF	27	226	8.484	252.5	14	16.1429	1.08214	13560	15150	14
98	7	2	1	1	RWF	28	195.033	7.7672	231.167	12	16.2528	1.15583	11702	13870	12
99	7	2	1	1	BWF	1	28.7833	0.7616	22.6667	3	9.59444	0.453333	1727	1360	3
99	7	2	1	1	BWF	2	175.533	4.144	123.333	10	17.5533	0.74	10532	7400	10
99	7	2	1	1	BWF	3	181.333	4.7712	142	11	16.4848	0.774545	10880	8520	11
99	7	2	1	1	BWF	4	209.65	5.1128	152.167	12	17.4708	0.760833	12579	9130	12
99	7	2	1	1	BWF	5	239.65	6.1264	182.333	11	21.7864	0.994545	14379	10940	11
99	7	2	1	1	BWF	6	204.2	4.9056	146	14	14.5857	0.625714	12252	8760	14
99	7	2	1	1	BWF	7	156.733	4.8216	143.5	14	11.1952	0.615	9404	8610	14
99	7	2	1	1	BWF	8	187.933	6.8152	202.833	19	9.89123	0.640526	11276	12170	19
99	7	2	1	1	BWF	9	167.55	6.7984	202.333	16	10.4719	0.75875	10053	12140	16
99	7	2	1	1	BWF	10	223.083	5.6616	168.5	28	7.96726	0.361071	13385	10110	28
99	7	2	1	1	BWF	11	233.233	6.3672	189.5	16	14.5771	0.710625	13994	11370	16
99	7	2	1	1	BWF	12	256.517	8.7136	259.333	13	19.7321	1.19692	15391	15560	13
99	7	2	1	1	BWF	13	212	7.3136	217.667	21	10.0952	0.621905	12720	13060	21
99	7	2	1	1	BWF	14	230.417	8.8648	263.833	19	12.1272	0.833158	13825	15830	19
99	7	2	1	1	BWF	15	201.3	7.7784	231.5	16	12.5813	0.868125	12078	13890	16
99	7	2	1	1	BWF	16	251.7	9.9176	295.167	17	14.8059	1.04176	15102	17710	17
99	7	2	1	1	BWF	17	253.283	8.9992	267.833	12	21.1069	1.33917	15197	16070	12
99	7	2	1	1	BWF	18	212.05	8.8424	263.167	12	17.6708	1.31583	12723	15790	12
99	7	2	1	1	BWF	19	189.417	9.2288	274.667	13	14.5705	1.26769	11365	16480	13
99	7	2	1	1	BWF	20	236.85	9.9792	297	16	14.8031	1.11375	14211	17820	16
99	7	2	1	1	BWF	21	252.167	11.3064	336.5	15	16.8111	1.346	15130	20190	15
99	7	2	1	1	BWF	22	168.567	8.2264	244.833	14	12.0405	1.04929	10114	14690	14
99	7	2	1	1	BWF	23	122.217	6.1488	183	10	12.2217	1.098	7333	10980	10
99	7	2	1	1	BWF	24	225.317	7.1456	212.667	7	32.1881	1.82286	13519	12760	7
99	7	2	1	1	BWF	25	179.883	6.7928	202.167	7	25.6976	1.73286	10793	12130	7
99	7	2	1	1	BWF	26	218.267	8.2152	244.5	8	27.2833	1.83375	13096	14670	8
99	7	2	1	1	BWF	27	227.95	7.392	220	12	18.9958	1.1	13677	13200	12
99	7	2	1	1	BWF	28	202.6	8.2992	247	11	18.4182	1.34727	12156	14820	11
100	7	2	1	1	BWF	1	.	.	.	.	.	.	.	.	.
100	7	2	1	1	BWF	2	89.2	2.3632	70.3333	4	22.3	1.055	5352	4220	4
100	7	2	1	1	BWF	3	125.167	4.7992	142.833	11	11.3788	0.779091	7510	8570	11
100	7	2	1	1	BWF	4	89.55	3.2928	98	8	11.1937	0.735	5373	5880	8
100	7	2	1	1	BWF	5	105.483	2.7888	83	12	8.79028	0.415	6329	4980	12
100	7	2	1	1	BWF	6	184.317	5.9696	177.667	13	14.1782	0.82	11059	10660	13
100	7	2	1	1	BWF	7	145.4	4.1216	122.667	14	10.3857	0.525714	8724	7360	14
100	7	2	1	1	BWF	8	190.517	6.0032	178.667	19	10.0272	0.564211	11431	10720	19
100	7	2	1	1	BWF	9	159.25	5.656	168.333	14	11.375	0.721429	9555	10100	14
100	7	2	1	1	BWF	10	203.467	6.1656	183.5	16	12.7167	0.688125	12208	11010	16
100	7	2	1	1	BWF	11	234.717	7.28	216.667	20	11.7358	0.65	14083	13000	20
100	7	2	1	1	BWF	12	153.8	7.2352	215.333	14	10.9857	0.922857	9228	12920	14
100	7	2	1	1	BWF	13	177.783	5.8296	173.5	13	13.6756	0.800769	10667	10410	13
100	7	2	1	1	BWF	14	224.2	7.4816	222.667	18	12.4556	0.742222	13452	13360	18
100	7	2	1	1	BWF	15	228.65	8.4896	252.667	15	15.2433	1.01067	13719	15160	15
100	7	2	1	1	BWF	16	173.317	6.1712	183.667	10	17.3317	1.102	10399	11020	10
100	7	2	1	1	BWF	17	150.3	4.7936	142.667	7	21.4714	1.22286	9018	8560	7
100	7	2	1	1	BWF	18	210.2	8.3048	247.167	11	19.1091	1.34818	12612	14830	11
100	7	2	1	1	BWF	19	220.067	9.3296	277.667	11	20.0061	1.51455	13204	16660	11
100	7	2	1	1	BWF	20	213.9	9.3968	279.667	13	16.4538	1.29077	12834	16780	13
100	7	2	1	1	BWF	21	265.35	8.2152	244.5	11	24.1227	1.33364	15921	14670	11
100	7	2	1	1	BWF	22	242.383	9.3968	279.667	14	17.3131	1.19857	14543	16780	14
100	7	2	1	1	BWF	23	148.117	6.8096	202.667	10	14.8117	1.216	8887	12160	10
100	7	2	1	1	BWF	24	144.983	5.32	158.333	6	24.1639	1.58333	8699	9500	6
100	7	2	1	1	BWF	25	202.883	8.7696	261	12	16.9069	1.305	12173	15660	12
100	7	2	1	1	BWF	26	205.867	8.2544	245.667	8	25.7333	1.8425	12352	14740	8
100	7	2	1	1	BWF	27	259.25	9.212	274.167	13	19.9423	1.26538	15555	16450	13
100	7	2	1	1	BWF	28	208.183	7.1568	213	8	26.0229	1.5975	12491	12780	8
102	6	2	1	2	B	1	48.9	0.8792	26.1667	4	12.225	0.3925	2934	1570	4
102	6	2	1	2	B	2	187.967	3.164	94.1667	10	18.7967	0.565	11278	5650	10
102	6	2	1	2	B	3	117.367	3.5	104.167	14	8.38333	0.446429	7042	6250	14
102	6	2	1	2	B	4	149.267	3.5616	106	22	6.78485	0.289091	8956	6360	22
102	6	2	1	2	B	5	137.017	3.4328	102.167	21	6.5246	0.291905	8221	6130	21
102	6	2	1	2	B	6	148.083	4.48	133.333	22	6.73106	0.363636	8885	8000	22
102	6	2	1	2	B	7	181.617	5.6224	167.333	22	8.2553	0.456364	10897	10040	22
102	6	2	1	2	B	8	187.717	6.2944	187.333	28	6.70417	0.401429	11263	11240	28
102	6	2	1	2	B	9	174.5	5.5216	164.333	14	12.4643	0.704286	10470	9860	14
102	6	2	1	2	B	10	199.817	5.8128	173	20	9.99083	0.519	11989	10380	20
102	6	2	1	2	B	11	235.8	7.756	230.833	21	11.2286	0.659524	14148	13850	21
102	6	2	1	2	B	12	278.067	9.9064	294.833	20	13.9033	0.8845	16684	17690	20
102	6	2	1	2	B	13	229.317	7.4032	220.333	19	12.0693	0.695789	13759	13220	19
102	6	2	1	2	B	14	192.333	5.516	164.167	19	10.1228	0.518421	11540	9850	19
102	6	2	1	2	B	15	247	8.2208	244.667	22	11.2273	0.667273	14820	14680	22
102	6	2	1	2	B	16	248.85	8.6576	257.667	18	13.825	0.858889	14931	15460	18
102	6	2	1	2	B	17	155.167	6.7872	202	17	9.12745	0.712941	9310	12120	17
102	6	2	1	2	B	18	169.75	6.9552	207	18	9.43056	0.69	10185	12420	18
102	6	2	1	2	B	19	177.6	7.336	218.333	20	8.88	0.655	10656	13100	20
102	6	2	1	2	B	20	179.933	5.292	157.5	32	5.62292	0.295312	10796	9450	32
102	6	2	1	2	B	21	163.167	5.936	176.667	20	8.15833	0.53	9790	10600	20
102	6	2	1	2	B	22	195.983	6.0032	178.667	24	8.16597	0.446667	11759	10720	24
102	6	2	1	2	B	23	184.1	8.3048	247.167	24	7.67083	0.617917	11046	14830	24
102	6	2	1	2	B	24	244.55	8.2208	244.667	13	18.8115	1.12923	14673	14680	13
102	6	2	1	2	B	25	75.2833	2.8504	84.8333	6	12.5472	0.848333	4517	5090	6
102	6	2	1	2	B	26	134.067	4.1944	124.833	14	9.57619	0.535	8044	7490	14
102	6	2	1	2	B	27	260.583	7.9128	235.5	18	14.4769	0.785	15635	14130	18
102	6	2	1	2	B	28	246.15	7.4984	223.167	17	14.4794	0.787647	14769	13390	17
103	6	2	1	2	T	1	67.9167	1.9264	57.3333	4	16.9792	0.86	4075	3440	4
103	6	2	1	2	T	2	75.5167	1.1032	32.8333	8	9.43958	0.24625	4531	1970	8
103	6	2	1	2	T	3	174.983	4.0264	119.833	11	15.9076	0.653636	10499	7190	11
103	6	2	1	2	T	4	100.9	1.344	40	10	10.09	0.24	6054	2400	10
103	6	2	1	2	T	5	341.5	5.2864	157.333	13	26.2692	0.726154	20490	9440	13
103	6	2	1	2	T	6	195.8	3.892	115.833	10	19.58	0.695	11748	6950	10
103	6	2	1	2	T	7	270.483	6.2888	187.167	11	24.5894	1.02091	16229	11230	11
103	6	2	1	2	T	8	236.883	5.8352	173.667	15	15.7922	0.694667	14213	10420	15
103	6	2	1	2	T	9	277.2	7.9464	236.5	15	18.48	0.946	16632	14190	15
103	6	2	1	2	T	10	290.983	6.2384	185.667	13	22.3833	0.856923	17459	11140	13
103	6	2	1	2	T	11	367.05	8.6856	258.5	19	19.3184	0.816316	22023	15510	19
103	6	2	1	2	T	12	361.067	9.016	268.333	17	21.2392	0.947059	21664	16100	17
103	6	2	1	2	T	13	287.967	7.8904	234.833	14	20.569	1.00643	17278	14090	14
103	6	2	1	2	T	14	284.317	8.3104	247.333	12	23.6931	1.23667	17059	14840	12
103	6	2	1	2	T	15	326.433	7.4928	223	19	17.1807	0.704211	19586	13380	19
103	6	2	1	2	T	16	343.417	10.7968	321.333	14	24.5298	1.37714	20605	19280	14
103	6	2	1	2	T	17	336.35	8.8592	263.667	16	21.0219	0.98875	20181	15820	16
103	6	2	1	2	T	18	309.933	9.0608	269.667	14	22.1381	1.15571	18596	16180	14
103	6	2	1	2	T	19	275.583	9.1504	272.333	17	16.2108	0.961176	16535	16340	17
103	6	2	1	2	T	20	274.5	9.8056	291.833	18	15.25	0.972778	16470	17510	18
103	6	2	1	2	T	21	230.233	8.5848	255.5	18	12.7907	0.851667	13814	15330	18
103	6	2	1	2	T	22	250.683	12.1016	360.167	17	14.7461	1.27118	15041	21610	17
103	6	2	1	2	T	23	227.117	8.1536	242.667	19	11.9535	0.766316	13627	14560	19
103	6	2	1	2	T	24	301.267	9.5984	285.667	11	27.3879	1.55818	18076	17140	11
103	6	2	1	2	T	25	248.35	8.6464	257.333	16	15.5219	0.965	14901	15440	16
103	6	2	1	2	T	26	268.2	9.0384	269	15	17.88	1.076	16092	16140	15
103	6	2	1	2	T	27	230.867	9.2792	276.167	19	12.1509	0.872105	13852	16570	19
103	6	2	1	2	T	28	239.683	10.3824	309	17	14.099	1.09059	14381	18540	17
104	6	2	1	2	BWF	1	49.3	0.672	20	5	9.86	0.24	2958	1200	5
104	6	2	1	2	BWF	2	122.6	2.016	60	9	13.6222	0.4	7356	3600	9
104	6	2	1	2	BWF	3	205.3	4.3904	130.667	13	15.7923	0.603077	12318	7840	13
104	6	2	1	2	BWF	4	131.283	1.7584	52.3333	8	16.4104	0.3925	7877	3140	8
104	6	2	1	2	BWF	5	320.85	5.8912	175.333	13	24.6808	0.809231	19251	10520	13
104	6	2	1	2	BWF	6	262.217	4.9784	148.167	13	20.1705	0.683846	15733	8890	13
104	6	2	1	2	BWF	7	216.8	5.1856	154.333	9	24.0889	1.02889	13008	9260	9
104	6	2	1	2	BWF	8	81.35	1.8032	53.6667	5	16.27	0.644	4881	3220	5
104	6	2	1	2	BWF	9	284.033	5.656	168.333	16	17.7521	0.63125	17042	10100	16
104	6	2	1	2	BWF	10	445.5	8.7584	260.667	11	40.5	1.42182	26730	15640	11
104	6	2	1	2	BWF	11	311.217	6.412	190.833	13	23.9397	0.880769	18673	11450	13
104	6	2	1	2	BWF	12	261.717	8.9544	266.5	15	17.4478	1.066	15703	15990	15
104	6	2	1	2	BWF	13	248.067	7.8736	234.333	16	15.5042	0.87875	14884	14060	16
104	6	2	1	2	BWF	14	305.767	7.7392	230.333	13	23.5205	1.06308	18346	13820	13
104	6	2	1	2	BWF	15	278.767	7.6944	229	12	23.2306	1.145	16726	13740	12
104	6	2	1	2	BWF	16	334.35	7.9408	236.333	14	23.8821	1.01286	20061	14180	14
104	6	2	1	2	BWF	17	306.017	7.3472	218.667	12	25.5014	1.09333	18361	13120	12
104	6	2	1	2	BWF	18	292.883	7.7896	231.833	13	22.5295	1.07	17573	13910	13
104	6	2	1	2	BWF	19	329.083	9.5704	284.833	18	18.2824	0.949444	19745	17090	18
104	6	2	1	2	BWF	20	259.5	8.6464	257.333	16	16.2188	0.965	15570	15440	16
104	6	2	1	2	BWF	21	233.35	8.9488	266.333	14	16.6679	1.14143	14001	15980	14
104	6	2	1	2	BWF	22	227.167	6.5912	196.167	17	13.3627	0.692353	13630	11770	17
104	6	2	1	2	BWF	23	199.867	6.804	202.5	19	10.5193	0.639474	11992	12150	19
104	6	2	1	2	BWF	24	206.133	7.4704	222.333	9	22.9037	1.48222	12368	13340	9
104	6	2	1	2	BWF	25	271.15	8.3384	248.167	13	20.8577	1.14538	16269	14890	13
104	6	2	1	2	BWF	26	253.433	9.9624	296.5	11	23.0394	1.61727	15206	17790	11
104	6	2	1	2	BWF	27	242.483	8.5008	253	12	20.2069	1.265	14549	15180	12
104	6	2	1	2	BWF	28	217.467	8.876	264.167	7	31.0667	2.26429	13048	15850	7
105	6	2	1	2	BWF	1	61.8333	1.0472	31.1667	4	15.4583	0.4675	3710	1870	4
105	6	2	1	2	BWF	2	130.867	2.6768	79.6667	9	14.5407	0.531111	7852	4780	9
105	6	2	1	2	BWF	3	217.617	5.1016	151.833	12	18.1347	0.759167	13057	9110	12
105	6	2	1	2	BWF	4	119.967	2.156	64.1667	12	9.99722	0.320833	7198	3850	12
105	6	2	1	2	BWF	5	259.967	5.3816	160.167	17	15.2922	0.565294	15598	9610	17
105	6	2	1	2	BWF	6	211.7	4.5416	135.167	11	19.2455	0.737273	12702	8110	11
105	6	2	1	2	BWF	7	185.35	5.3144	158.167	12	15.4458	0.790833	11121	9490	12
105	6	2	1	2	BWF	8	227.217	6.8936	205.167	21	10.8198	0.58619	13633	12310	21
105	6	2	1	2	BWF	9	197.817	7.6832	228.667	11	17.9833	1.24727	11869	13720	11
105	6	2	1	2	BWF	10	129.333	3.4272	102	9	14.3704	0.68	7760	6120	9
105	6	2	1	2	BWF	11	271.917	5.2528	156.333	18	15.1065	0.521111	16315	9380	18
105	6	2	1	2	BWF	12	327.033	8.5008	253	18	18.1685	0.843333	19622	15180	18
105	6	2	1	2	BWF	13	231.933	6.076	180.833	15	15.4622	0.723333	13916	10850	15
105	6	2	1	2	BWF	14	237.067	7.0784	210.667	16	14.8167	0.79	14224	12640	16
105	6	2	1	2	BWF	15	237.9	7.6664	228.167	14	16.9929	0.977857	14274	13690	14
105	6	2	1	2	BWF	16	179.75	4.2112	125.333	14	12.8393	0.537143	10785	7520	14
105	6	2	1	2	BWF	17	258.633	5.6952	169.5	14	18.4738	0.726429	15518	10170	14
105	6	2	1	2	BWF	18	267.25	8.7024	259	10	26.725	1.554	16035	15540	10
105	6	2	1	2	BWF	19	230.85	8.7192	259.5	18	12.825	0.865	13851	15570	18
105	6	2	1	2	BWF	20	239.417	9.1672	272.833	15	15.9611	1.09133	14365	16370	15
105	6	2	1	2	BWF	21	203.767	10.0352	298.667	14	14.5548	1.28	12226	17920	14
105	6	2	1	2	BWF	22	122.583	7.6496	227.667	13	9.42949	1.05077	7355	13660	13
105	6	2	1	2	BWF	23	101.333	4.2896	127.667	9	11.2593	0.851111	6080	7660	9
105	6	2	1	2	BWF	24	129.483	6.4904	193.167	11	11.7712	1.05364	7769	11590	11
105	6	2	1	2	BWF	25	186.967	8.988	267.5	10	18.6967	1.605	11218	16050	10
105	6	2	1	2	BWF	26	153.75	8.5344	254	10	15.375	1.524	9225	15240	10
105	6	2	1	2	BWF	27	209.017	9.0776	270.167	15	13.9344	1.08067	12541	16210	15
105	6	2	1	2	BWF	28	175.867	7.756	230.833	12	14.6556	1.15417	10552	13850	12
106	6	2	1	2	BWF	1	29.2	0.6608	19.6667	3	9.73333	0.393333	1752	1180	3
106	6	2	1	2	BWF	2	134.433	3.5728	106.333	7	19.2048	0.911429	8066	6380	7
106	6	2	1	2	BWF	3	107.033	3.2256	96	10	10.7033	0.576	6422	5760	10
106	6	2	1	2	BWF	4	172.7	4.0824	121.5	11	15.7	0.662727	10362	7290	11
106	6	2	1	2	BWF	5	174.4	5.4768	163	8	21.8	1.2225	10464	9780	8
106	6	2	1	2	BWF	6	148.733	5.404	160.833	19	7.82807	0.507895	8924	9650	19
106	6	2	1	2	BWF	7	210.917	7.1288	212.167	17	12.4069	0.748824	12655	12730	17
106	6	2	1	2	BWF	8	181.333	6.608	196.667	17	10.6667	0.694118	10880	11800	17
106	6	2	1	2	BWF	9	182.583	6.7872	202	11	16.5985	1.10182	10955	12120	11
106	6	2	1	2	BWF	10	215.933	5.9416	176.833	19	11.3649	0.558421	12956	10610	19
106	6	2	1	2	BWF	11	225.65	8.0416	239.333	18	12.5361	0.797778	13539	14360	18
106	6	2	1	2	BWF	12	211.617	6.6192	197	23	9.20072	0.513913	12697	11820	23
106	6	2	1	2	BWF	13	159.133	6.3672	189.5	23	6.91884	0.494348	9548	11370	23
106	6	2	1	2	BWF	14	204.717	7.308	217.5	18	11.3731	0.725	12283	13050	18
106	6	2	1	2	BWF	15	200.433	8.5848	255.5	21	9.54444	0.73	12026	15330	21
106	6	2	1	2	BWF	16	183.317	8.0136	238.5	16	11.4573	0.894375	10999	14310	16
106	6	2	1	2	BWF	17	188.917	7.2856	216.833	17	11.1127	0.765294	11335	13010	17
106	6	2	1	2	BWF	18	207.517	8.5736	255.167	20	10.3758	0.7655	12451	15310	20
106	6	2	1	2	BWF	19	205.883	8.624	256.667	22	9.35833	0.7	12353	15400	22
106	6	2	1	2	BWF	20	200.383	10.2088	303.833	23	8.71232	0.792609	12023	18230	23
106	6	2	1	2	BWF	21	176.617	8.8816	264.333	22	8.02803	0.720909	10597	15860	22
106	6	2	1	2	BWF	22	196.35	12.2024	363.167	21	9.35	1.03762	11781	21790	21
106	6	2	1	2	BWF	23	109.5	6.0816	181	14	7.82143	0.775714	6570	10860	14
106	6	2	1	2	BWF	24	159.633	6.972	207.5	16	9.97708	0.778125	9578	12450	16
106	6	2	1	2	BWF	25	170.55	7.448	221.667	13	13.1192	1.02308	10233	13300	13
106	6	2	1	2	BWF	26	174.817	9.2008	273.833	14	12.4869	1.17357	10489	16430	14
106	6	2	1	2	BWF	27	220.55	8.1424	242.333	14	15.7536	1.03857	13233	14540	14
106	6	2	1	2	BWF	28	189.3	7.868	234.167	11	17.2091	1.27727	11358	14050	11
107	6	2	1	2	B	1	.	.	.	.	.	.	.	.	.
107	6	2	1	2	B	2	130.767	2.5368	75.5	9	14.5296	0.503333	7846	4530	9
107	6	2	1	2	B	3	147.517	2.5704	76.5	12	12.2931	0.3825	8851	4590	12
107	6	2	1	2	B	4	185.783	4.1832	124.5	7	26.5405	1.06714	11147	7470	7
107	6	2	1	2	B	5	135.617	3.0408	90.5	10	13.5617	0.543	8137	5430	10
107	6	2	1	2	B	6	242.317	4.8888	145.5	9	26.9241	0.97	14539	8730	9
107	6	2	1	2	B	7	223.483	5.4824	163.167	8	27.9354	1.22375	13409	9790	8
107	6	2	1	2	B	8	196.617	4.9	145.833	12	16.3847	0.729167	11797	8750	12
107	6	2	1	2	B	9	227.483	6.58	195.833	10	22.7483	1.175	13649	11750	10
107	6	2	1	2	B	10	223.917	5.7848	172.167	10	22.3917	1.033	13435	10330	10
107	6	2	1	2	B	11	150.4	4.8272	143.667	17	8.84706	0.507059	9024	8620	17
107	6	2	1	2	B	12	188.7	5.0792	151.167	17	11.1	0.533529	11322	9070	17
107	6	2	1	2	B	13	213.883	4.1384	123.167	11	19.4439	0.671818	12833	7390	11
107	6	2	1	2	B	14	262.5	6.4568	192.167	13	20.1923	0.886923	15750	11530	13
107	6	2	1	2	B	15	233.233	6.4008	190.5	15	15.5489	0.762	13994	11430	15
107	6	2	1	2	B	16	250.6	6.9216	206	9	27.8444	1.37333	15036	12360	9
107	6	2	1	2	B	17	280.917	7.4368	221.333	14	20.0655	0.948571	16855	13280	14
107	6	2	1	2	B	18	275.9	7.7616	231	13	21.2231	1.06615	16554	13860	13
107	6	2	1	2	B	19	218.017	7.4816	222.667	18	12.112	0.742222	13081	13360	18
107	6	2	1	2	B	20	235.25	8.2376	245.167	20	11.7625	0.7355	14115	14710	20
107	6	2	1	2	B	21	170.917	6.7872	202	18	9.49537	0.673333	10255	12120	18
107	6	2	1	2	B	22	151.767	8.9936	267.667	14	10.8405	1.14714	9106	16060	14
107	6	2	1	2	B	23	163.033	4.9672	147.833	10	16.3033	0.887	9782	8870	10
107	6	2	1	2	B	24	179.667	5.0792	151.167	9	19.963	1.00778	10780	9070	9
107	6	2	1	2	B	25	213.65	6.8152	202.833	10	21.365	1.217	12819	12170	10
107	6	2	1	2	B	26	175.65	6.7984	202.333	13	13.5115	0.933846	10539	12140	13
107	6	2	1	2	B	27	226.367	6.8656	204.333	14	16.169	0.875714	13582	12260	14
107	6	2	1	2	B	28	203.517	7.0896	211	13	15.6551	0.973846	12211	12660	13
108	6	2	1	2	BWF	1	56.8667	1.232	36.6667	6	9.47778	0.366667	3412	2200	6
108	6	2	1	2	BWF	2	107.55	1.8144	54	13	8.27308	0.249231	6453	3240	13
108	6	2	1	2	BWF	3	132.567	2.9848	88.8333	11	12.0515	0.484545	7954	5330	11
108	6	2	1	2	BWF	4	286.383	4.3904	130.667	15	19.0922	0.522667	17183	7840	15
108	6	2	1	2	BWF	5	212.033	4.4408	132.167	11	19.2758	0.720909	12722	7930	11
108	6	2	1	2	BWF	6	209.35	5.0456	150.167	17	12.3147	0.53	12561	9010	17
108	6	2	1	2	BWF	7	208.15	5.3312	158.667	11	18.9227	0.865455	12489	9520	11
108	6	2	1	2	BWF	8	235.883	5.6056	166.833	13	18.1449	0.77	14153	10010	13
108	6	2	1	2	BWF	9	205.233	5.0232	149.5	7	29.319	1.28143	12314	8970	7
108	6	2	1	2	BWF	10	339.367	8.9152	265.333	13	26.1051	1.22462	20362	15920	13
108	6	2	1	2	BWF	11	296.65	8.0808	240.5	11	26.9682	1.31182	17799	14430	11
108	6	2	1	2	BWF	12	287.55	7.0728	210.5	14	20.5393	0.902143	17253	12630	14
108	6	2	1	2	BWF	13	240.45	6.9944	208.167	19	12.6553	0.657368	14427	12490	19
108	6	2	1	2	BWF	14	226.317	7.3248	218	12	18.8597	1.09	13579	13080	12
108	6	2	1	2	BWF	15	217.217	6.44	191.667	13	16.709	0.884615	13033	11500	13
108	6	2	1	2	BWF	16	304.683	10.052	299.167	8	38.0854	2.24375	18281	17950	8
108	6	2	1	2	BWF	17	304.7	9.3632	278.667	9	33.8556	1.85778	18282	16720	9
108	6	2	1	2	BWF	18	325	8.5456	254.333	11	29.5455	1.38727	19500	15260	11
108	6	2	1	2	BWF	19	220.017	7.7336	230.167	13	16.9244	1.06231	13201	13810	13
108	6	2	1	2	BWF	20	229.917	8.5064	253.167	23	9.99638	0.660435	13795	15190	23
108	6	2	1	2	BWF	21	208.6	10.1976	303.5	16	13.0375	1.13813	12516	18210	16
108	6	2	1	2	BWF	22	218.283	7.7616	231	14	15.5917	0.99	13097	13860	14
108	6	2	1	2	BWF	23	143.15	6.272	186.667	7	20.45	1.6	8589	11200	7
108	6	2	1	2	BWF	24	196.9	8.3048	247.167	9	21.8778	1.64778	11814	14830	9
108	6	2	1	2	BWF	25	173.283	6.776	201.667	7	24.7548	1.72857	10397	12100	7
108	6	2	1	2	BWF	26	203.533	7.1736	213.5	10	20.3533	1.281	12212	12810	10
108	6	2	1	2	BWF	27	225.383	8.5288	253.833	11	20.4894	1.38455	13523	15230	11
108	6	2	1	2	BWF	28	233.45	7.8232	232.833	10	23.345	1.397	14007	13970	10
109	6	2	1	2	BWF	1	.	.	.	.	.	.	.	.	.
109	6	2	1	2	BWF	2	.	.	.	.	.	.	.	.	.
109	6	2	1	2	BWF	3	.	.	.	.	.	.	.	.	.
109	6	2	1	2	BWF	4	0.783333	0.1568	4.66667	2	0.391667	0.14	47	280	2
109	6	2	1	2	BWF	5	7.6	0.056	1.66667	1	7.6	0.1	456	100	1
109	6	2	1	2	BWF	6	273.617	4.5752	136.167	9	30.4019	0.907778	16417	8170	9
109	6	2	1	2	BWF	7	188.85	2.7664	82.3333	14	13.4893	0.352857	11331	4940	14
109	6	2	1	2	BWF	8	317.283	4.4464	132.333	16	19.8302	0.49625	19037	7940	16
109	6	2	1	2	BWF	9	215.25	4.9056	146	18	11.9583	0.486667	12915	8760	18
109	6	2	1	2	BWF	10	255.867	7.4536	221.833	14	18.2762	0.950714	15352	13310	14
109	6	2	1	2	BWF	11	183.05	4.144	123.333	17	10.7676	0.435294	10983	7400	17
109	6	2	1	2	BWF	12	195.767	5.376	160	21	9.32222	0.457143	11746	9600	21
109	6	2	1	2	BWF	13	192.05	4.6424	138.167	17	11.2971	0.487647	11523	8290	17
109	6	2	1	2	BWF	14	206.383	4.7376	141	18	11.4657	0.47	12383	8460	18
109	6	2	1	2	BWF	15	328.533	7.7672	231.167	25	13.1413	0.5548	19712	13870	25
109	6	2	1	2	BWF	16	202.567	5.6112	167	14	14.469	0.715714	12154	10020	14
109	6	2	1	2	BWF	17	207.9	5.2472	156.167	14	14.85	0.669286	12474	9370	14
109	6	2	1	2	BWF	18	280.617	6.58	195.833	16	17.5385	0.734375	16837	11750	16
109	6	2	1	2	BWF	19	222.933	5.684	169.167	25	8.91733	0.406	13376	10150	25
109	6	2	1	2	BWF	20	139.867	4.424	131.667	20	6.99333	0.395	8392	7900	20
109	6	2	1	2	BWF	21	140.8	5.2976	157.667	21	6.70476	0.450476	8448	9460	21
109	6	2	1	2	BWF	22	142.8	4.1272	122.833	13	10.9846	0.566923	8568	7370	13
109	6	2	1	2	BWF	23	151.083	4.144	123.333	18	8.39352	0.411111	9065	7400	18
109	6	2	1	2	BWF	24	208.05	7.2184	214.833	10	20.805	1.289	12483	12890	10
109	6	2	1	2	BWF	25	226.267	8.3328	248	11	20.5697	1.35273	13576	14880	11
109	6	2	1	2	BWF	26	240.733	8.1032	241.167	16	15.0458	0.904375	14444	14470	16
109	6	2	1	2	BWF	27	194.467	6.2272	185.333	12	16.2056	0.926667	11668	11120	12
109	6	2	1	2	BWF	28	215.533	6.5464	194.833	9	23.9481	1.29889	12932	11690	9
110	6	2	1	2	BWF	1	128.95	2.1952	65.3333	5	25.79	0.784	7737	3920	5
110	6	2	1	2	BWF	2	3.31667	0.0168	0.5	1	3.31667	0.03	199	30	1
110	6	2	1	2	BWF	3	249.967	4.2392	126.167	13	19.2282	0.582308	14998	7570	13
110	6	2	1	2	BWF	4	137.683	3.276	97.5	12	11.4736	0.4875	8261	5850	12
110	6	2	1	2	BWF	5	252.567	4.7152	140.333	8	31.5708	1.0525	15154	8420	8
110	6	2	1	2	BWF	6	265.617	3.6568	108.833	9	29.513	0.725556	15937	6530	9
110	6	2	1	2	BWF	7	199.5	4.4688	133	11	18.1364	0.725455	11970	7980	11
110	6	2	1	2	BWF	8	172.117	4.1832	124.5	18	9.56204	0.415	10327	7470	18
110	6	2	1	2	BWF	9	222.133	6.1376	182.667	17	13.0667	0.644706	13328	10960	17
110	6	2	1	2	BWF	10	240.833	7.5096	223.5	13	18.5256	1.03154	14450	13410	13
110	6	2	1	2	BWF	11	283.567	7.8456	233.5	18	15.7537	0.778333	17014	14010	18
110	6	2	1	2	BWF	12	212.067	9.7832	291.167	17	12.4745	1.02765	12724	17470	17
110	6	2	1	2	BWF	13	231.033	6.692	199.167	19	12.1596	0.628947	13862	11950	19
110	6	2	1	2	BWF	14	191.75	6.0928	181.333	15	12.7833	0.725333	11505	10880	15
110	6	2	1	2	BWF	15	200.267	6.8768	204.667	14	14.3048	0.877143	12016	12280	14
110	6	2	1	2	BWF	16	283.933	9.0104	268.167	17	16.702	0.946471	17036	16090	17
110	6	2	1	2	BWF	17	248.767	7.9912	237.833	17	14.6333	0.839412	14926	14270	17
110	6	2	1	2	BWF	18	215.2	7.4312	221.167	15	14.3467	0.884667	12912	13270	15
110	6	2	1	2	BWF	19	245.767	10.1584	302.333	24	10.2403	0.755833	14746	18140	24
110	6	2	1	2	BWF	20	176.317	8.3552	248.667	19	9.27982	0.785263	10579	14920	19
110	6	2	1	2	BWF	21	158.767	8.1032	241.167	18	8.82037	0.803889	9526	14470	18
110	6	2	1	2	BWF	22	136.083	7.9576	236.833	14	9.72024	1.015	8165	14210	14
110	6	2	1	2	BWF	23	180.2	8.5288	253.833	26	6.93077	0.585769	10812	15230	26
110	6	2	1	2	BWF	24	198.533	5.992	178.333	10	19.8533	1.07	11912	10700	10
110	6	2	1	2	BWF	25	206.917	7.6608	228	16	12.9323	0.855	12415	13680	16
110	6	2	1	2	BWF	26	208.8	9.2064	274	10	20.88	1.644	12528	16440	10
110	6	2	1	2	BWF	27	230.65	10.2928	306.333	15	15.3767	1.22533	13839	18380	15
110	6	2	1	2	BWF	28	213.55	9.4528	281.333	16	13.3469	1.055	12813	16880	16
121	4	2	2	1	BWF	1	46.2333	1.0752	32	2	23.1167	0.96	2774	1920	2
121	4	2	2	1	BWF	2	68.15	1.4672	43.6667	11	6.19545	0.238182	4089	2620	11
121	4	2	2	1	BWF	3	124.1	2.7496	81.8333	10	12.41	0.491	7446	4910	10
121	4	2	2	1	BWF	4	145.35	4.1776	124.333	12	12.1125	0.621667	8721	7460	12
121	4	2	2	1	BWF	5	189.517	4.9728	148	8	23.6896	1.11	11371	8880	8
121	4	2	2	1	BWF	6	207.283	5.264	156.667	13	15.9449	0.723077	12437	9400	13
121	4	2	2	1	BWF	7	185.833	5.8912	175.333	19	9.7807	0.553684	11150	10520	19
121	4	2	2	1	BWF	8	163.733	5.9136	176	12	13.6444	0.88	9824	10560	12
121	4	2	2	1	BWF	9	171.333	7.3472	218.667	18	9.51852	0.728889	10280	13120	18
121	4	2	2	1	BWF	10	253.05	7.2072	214.5	24	10.5438	0.53625	15183	12870	24
121	4	2	2	1	BWF	11	235.85	6.3952	190.333	15	15.7233	0.761333	14151	11420	15
121	4	2	2	1	BWF	12	302.6	7.9632	237	14	21.6143	1.01571	18156	14220	14
121	4	2	2	1	BWF	13	262.667	8.6072	256.167	16	16.4167	0.960625	15760	15370	16
121	4	2	2	1	BWF	14	262.317	6.1824	184	11	23.847	1.00364	15739	11040	11
121	4	2	2	1	BWF	15	237.683	7.3416	218.5	13	18.2833	1.00846	14261	13110	13
121	4	2	2	1	BWF	16	194.033	5.9976	178.5	10	19.4033	1.071	11642	10710	10
121	4	2	2	1	BWF	17	239.133	9.3856	279.333	19	12.586	0.882105	14348	16760	19
121	4	2	2	1	BWF	18	218.5	8.624	256.667	12	18.2083	1.28333	13110	15400	12
121	4	2	2	1	BWF	19	147.05	8.9376	266	10	14.705	1.596	8823	15960	10
121	4	2	2	1	BWF	20	181.2	9.0664	269.833	9	20.1333	1.79889	10872	16190	9
121	4	2	2	1	BWF	21	188.75	6.7368	200.5	12	15.7292	1.0025	11325	12030	12
121	4	2	2	1	BWF	22	185.317	8.6856	258.5	15	12.3544	1.034	11119	15510	15
121	4	2	2	1	BWF	23	180.633	8.1536	242.667	11	16.4212	1.32364	10838	14560	11
121	4	2	2	1	BWF	24	168.433	7.2184	214.833	10	16.8433	1.289	10106	12890	10
121	4	2	2	1	BWF	25	157.617	7.7896	231.833	12	13.1347	1.15917	9457	13910	12
121	4	2	2	1	BWF	26	171.083	8.7752	261.167	11	15.553	1.42455	10265	15670	11
121	4	2	2	1	BWF	27	235.267	10.8864	324	12	19.6056	1.62	14116	19440	12
121	4	2	2	1	BWF	28	135.817	6.608	196.667	9	15.0907	1.31111	8149	11800	9
122	4	2	2	1	R	1	37.5	0.5824	17.3333	5	7.5	0.208	2250	1040	5
122	4	2	2	1	R	2	64.7667	1.0304	30.6667	12	5.39722	0.153333	3886	1840	12
122	4	2	2	1	R	3	133.383	3.2648	97.1667	9	14.8204	0.647778	8003	5830	9
122	4	2	2	1	R	4	156.083	2.1728	64.6667	17	9.18137	0.228235	9365	3880	17
122	4	2	2	1	R	5	182.867	3.472	103.333	13	14.0667	0.476923	10972	6200	13
122	4	2	2	1	R	6	153.35	3.7576	111.833	12	12.7792	0.559167	9201	6710	12
122	4	2	2	1	R	7	228.167	5.8352	173.667	13	17.5513	0.801538	13690	10420	13
122	4	2	2	1	R	8	240.2	5.8408	173.833	10	24.02	1.043	14412	10430	10
122	4	2	2	1	R	9	198.367	6.524	194.167	11	18.0333	1.05909	11902	11650	11
122	4	2	2	1	R	10	204.25	5.9864	178.167	16	12.7656	0.668125	12255	10690	16
122	4	2	2	1	R	11	233.7	6.0368	179.667	17	13.7471	0.634118	14022	10780	17
122	4	2	2	1	R	12	292.467	8.1424	242.333	14	20.8905	1.03857	17548	14540	14
122	4	2	2	1	R	13	230.583	6.8544	204	10	23.0583	1.224	13835	12240	10
122	4	2	2	1	R	14	232.133	7.2744	216.5	10	23.2133	1.299	13928	12990	10
122	4	2	2	1	R	15	215.917	7.0392	209.5	18	11.9954	0.698333	12955	12570	18
122	4	2	2	1	R	16	221.467	6.104	181.667	10	22.1467	1.09	13288	10900	10
122	4	2	2	1	R	17	197.467	6.4064	190.667	15	13.1644	0.762667	11848	11440	15
122	4	2	2	1	R	18	255.8	7.8176	232.667	11	23.2545	1.26909	15348	13960	11
122	4	2	2	1	R	19	184.083	6.3224	188.167	12	15.3403	0.940833	11045	11290	12
122	4	2	2	1	R	20	177.267	6.44	191.667	12	14.7722	0.958333	10636	11500	12
122	4	2	2	1	R	21	209.75	8.1592	242.833	11	19.0682	1.32455	12585	14570	11
122	4	2	2	1	R	22	176.617	6.2496	186	12	14.7181	0.93	10597	11160	12
122	4	2	2	1	R	23	194.3	6.4512	192	11	17.6636	1.04727	11658	11520	11
122	4	2	2	1	R	24	266.967	9.6488	287.167	10	26.6967	1.723	16018	17230	10
122	4	2	2	1	R	25	214.683	7.6776	228.5	8	26.8354	1.71375	12881	13710	8
122	4	2	2	1	R	26	247.767	9.9736	296.833	12	20.6472	1.48417	14866	17810	12
122	4	2	2	1	R	27	192.933	6.2888	187.167	11	17.5394	1.02091	11576	11230	11
122	4	2	2	1	R	28	151.633	7.532	224.167	8	18.9542	1.68125	9098	13450	8
123	4	2	2	1	BWF	1	22.9667	0.5488	16.3333	3	7.65556	0.326667	1378	980	3
123	4	2	2	1	BWF	2	232.617	3.2256	96	12	19.3847	0.48	13957	5760	12
123	4	2	2	1	BWF	3	195.567	3.0016	89.3333	12	16.2972	0.446667	11734	5360	12
123	4	2	2	1	BWF	4	238.033	4.648	138.333	12	19.8361	0.691667	14282	8300	12
123	4	2	2	1	BWF	5	125.433	2.5704	76.5	13	9.64872	0.353077	7526	4590	13
123	4	2	2	1	BWF	6	285.517	5.1072	152	14	20.394	0.651429	17131	9120	14
123	4	2	2	1	BWF	7	185.367	2.408	71.6667	7	26.481	0.614286	11122	4300	7
123	4	2	2	1	BWF	8	277.75	5.2136	155.167	10	27.775	0.931	16665	9310	10
123	4	2	2	1	BWF	9	216.3	5.236	155.833	13	16.6385	0.719231	12978	9350	13
123	4	2	2	1	BWF	10	341.183	8.3048	247.167	14	24.3702	1.05929	20471	14830	14
123	4	2	2	1	BWF	11	301.233	6.9832	207.833	14	21.5167	0.890714	18074	12470	14
123	4	2	2	1	BWF	12	280.85	6.832	203.333	11	25.5318	1.10909	16851	12200	11
123	4	2	2	1	BWF	13	282.783	6.4288	191.333	15	18.8522	0.765333	16967	11480	15
123	4	2	2	1	BWF	14	219.183	5.2528	156.333	11	19.9258	0.852727	13151	9380	11
123	4	2	2	1	BWF	15	325.067	7.0112	208.667	11	29.5515	1.13818	19504	12520	11
123	4	2	2	1	BWF	16	305.15	8.9768	267.167	12	25.4292	1.33583	18309	16030	12
123	4	2	2	1	BWF	17	225.383	6.9608	207.167	11	20.4894	1.13	13523	12430	11
123	4	2	2	1	BWF	18	340.033	8.848	263.333	10	34.0033	1.58	20402	15800	10
123	4	2	2	1	BWF	19	264.8	8.428	250.833	13	20.3692	1.15769	15888	15050	13
123	4	2	2	1	BWF	20	343.733	11.424	340	15	22.9156	1.36	20624	20400	15
123	4	2	2	1	BWF	21	306.083	11.592	345	13	23.5449	1.59231	18365	20700	13
123	4	2	2	1	BWF	22	324.467	11.872	353.333	13	24.959	1.63077	19468	21200	13
123	4	2	2	1	BWF	23	203.8	7.6496	227.667	8	25.475	1.7075	12228	13660	8
123	4	2	2	1	BWF	24	267.133	7.9016	235.167	6	44.5222	2.35167	16028	14110	6
123	4	2	2	1	BWF	25	284.167	7.3752	219.5	9	31.5741	1.46333	17050	13170	9
123	4	2	2	1	BWF	26	339.983	11.5472	343.667	9	37.7759	2.29111	20399	20620	9
123	4	2	2	1	BWF	27	321.5	12.124	360.833	10	32.15	2.165	19290	21650	10
123	4	2	2	1	BWF	28	330.417	11.0152	327.833	15	22.0278	1.31133	19825	19670	15
124	4	2	2	1	G	1	63.2667	1.2096	36	3	21.0889	0.72	3796	2160	3
124	4	2	2	1	G	2	99.9167	1.8144	54	8	12.4896	0.405	5995	3240	8
124	4	2	2	1	G	3	196.867	4.3624	129.833	6	32.8111	1.29833	11812	7790	6
124	4	2	2	1	G	4	214.85	3.8752	115.333	13	16.5269	0.532308	12891	6920	13
124	4	2	2	1	G	5	204.983	3.7464	111.5	10	20.4983	0.669	12299	6690	10
124	4	2	2	1	G	6	257.733	5.992	178.333	16	16.1083	0.66875	15464	10700	16
124	4	2	2	1	G	7	231.5	5.1352	152.833	16	14.4688	0.573125	13890	9170	16
124	4	2	2	1	G	8	287.55	7.2016	214.333	13	22.1192	0.989231	17253	12860	13
124	4	2	2	1	G	9	251.367	6.72	200	12	20.9472	1	15082	12000	12
124	4	2	2	1	G	10	291.5	8.5232	253.667	15	19.4333	1.01467	17490	15220	15
124	4	2	2	1	G	11	291.217	6.9832	207.833	11	26.4742	1.13364	17473	12470	11
124	4	2	2	1	G	12	227.117	6.7256	200.167	7	32.4452	1.71571	13627	12010	7
124	4	2	2	1	G	13	232.95	5.9528	177.167	11	21.1773	0.966364	13977	10630	11
124	4	2	2	1	G	14	272.717	6.5184	194	13	20.9782	0.895385	16363	11640	13
124	4	2	2	1	G	15	325.183	7.7168	229.667	16	20.324	0.86125	19511	13780	16
124	4	2	2	1	G	16	278.6	9.184	273.333	18	15.4778	0.911111	16716	16400	18
124	4	2	2	1	G	17	228.467	7.3024	217.333	13	17.5744	1.00308	13708	13040	13
124	4	2	2	1	G	18	234.117	7.5208	223.833	16	14.6323	0.839375	14047	13430	16
124	4	2	2	1	G	19	210.55	7.5432	224.5	16	13.1594	0.841875	12633	13470	16
124	4	2	2	1	G	20	241.817	7.1792	213.667	20	12.0908	0.641	14509	12820	20
124	4	2	2	1	G	21	226.533	8.8536	263.5	25	9.06133	0.6324	13592	15810	25
124	4	2	2	1	G	22	209.45	8.6968	258.833	22	9.52045	0.705909	12567	15530	22
124	4	2	2	1	G	23	212.417	7.2464	215.667	19	11.1798	0.681053	12745	12940	19
124	4	2	2	1	G	24	100.667	3.6792	109.5	8	12.5833	0.82125	6040	6570	8
124	4	2	2	1	G	25	221.683	7.5096	223.5	18	12.3157	0.745	13301	13410	18
124	4	2	2	1	G	26	227.5	9.4696	281.833	10	22.75	1.691	13650	16910	10
124	4	2	2	1	G	27	221.467	7.6552	227.833	19	11.6561	0.719474	13288	13670	19
124	4	2	2	1	G	28	268.983	9.3688	278.833	14	19.2131	1.195	16139	16730	14
125	4	2	2	1	B	1	33.6	0.4032	12	1	33.6	0.72	2016	720	1
125	4	2	2	1	B	2	107.7	1.5456	46	10	10.77	0.276	6462	2760	10
125	4	2	2	1	B	3	227.1	4.6984	139.833	17	13.3588	0.493529	13626	8390	17
125	4	2	2	1	B	4	95.35	1.7192	51.1667	15	6.35667	0.204667	5721	3070	15
125	4	2	2	1	B	5	178.15	4.2672	127	18	9.89722	0.423333	10689	7620	18
125	4	2	2	1	B	6	128.817	2.9288	87.1667	15	8.58778	0.348667	7729	5230	15
125	4	2	2	1	B	7	204.55	4.7544	141.5	19	10.7658	0.446842	12273	8490	19
125	4	2	2	1	B	8	183.25	3.9256	116.833	17	10.7794	0.412353	10995	7010	17
125	4	2	2	1	B	9	169.517	4.284	127.5	21	8.07222	0.364286	10171	7650	21
125	4	2	2	1	B	10	247.233	5.2248	155.5	18	13.7352	0.518333	14834	9330	18
125	4	2	2	1	B	11	268.633	4.7208	140.5	20	13.4317	0.4215	16118	8430	20
125	4	2	2	1	B	12	272.733	7.252	215.833	15	18.1822	0.863333	16364	12950	15
125	4	2	2	1	B	13	266.017	6.9888	208	20	13.3008	0.624	15961	12480	20
125	4	2	2	1	B	14	259.283	7.14	212.5	14	18.5202	0.910714	15557	12750	14
125	4	2	2	1	B	15	278.317	5.8408	173.833	18	15.462	0.579444	16699	10430	18
125	4	2	2	1	B	16	229.65	7.2632	216.167	18	12.7583	0.720556	13779	12970	18
125	4	2	2	1	B	17	193	7.3528	218.833	12	16.0833	1.09417	11580	13130	12
125	4	2	2	1	B	18	220.567	6.748	200.833	14	15.7548	0.860714	13234	12050	14
125	4	2	2	1	B	19	203.95	8.7808	261.333	18	11.3306	0.871111	12237	15680	18
125	4	2	2	1	B	20	202.45	8.148	242.5	20	10.1225	0.7275	12147	14550	20
125	4	2	2	1	B	21	212.533	9.7384	289.833	17	12.502	1.02294	12752	17390	17
125	4	2	2	1	B	22	212.5	7.3808	219.667	13	16.3462	1.01385	12750	13180	13
125	4	2	2	1	B	23	213.817	9.436	280.833	13	16.4474	1.29615	12829	16850	13
125	4	2	2	1	B	24	249.7	8.6576	257.667	9	27.7444	1.71778	14982	15460	9
125	4	2	2	1	B	25	207.783	7.644	227.5	11	18.8894	1.24091	12467	13650	11
125	4	2	2	1	B	26	249.033	7.8288	233	15	16.6022	0.932	14942	13980	15
125	4	2	2	1	B	27	224.25	7.9576	236.833	13	17.25	1.09308	13455	14210	13
125	4	2	2	1	B	28	223.417	9.8392	292.833	9	24.8241	1.95222	13405	17570	9
126	4	2	2	1	T	1	15.1333	0.2464	7.33333	2	7.56667	0.22	908	440	2
126	4	2	2	1	T	2	83.5333	1.12	33.3333	9	9.28148	0.222222	5012	2000	9
126	4	2	2	1	T	3	146.233	3.2816	97.6667	11	13.2939	0.532727	8774	5860	11
126	4	2	2	1	T	4	164.533	2.5872	77	12	13.7111	0.385	9872	4620	12
126	4	2	2	1	T	5	205.167	3.3824	100.667	10	20.5167	0.604	12310	6040	10
126	4	2	2	1	T	6	229.817	4.48	133.333	15	15.3211	0.533333	13789	8000	15
126	4	2	2	1	T	7	213.2	5.0792	151.167	15	14.2133	0.604667	12792	9070	15
126	4	2	2	1	T	8	297.85	5.6728	168.833	14	21.275	0.723571	17871	10130	14
126	4	2	2	1	T	9	316.967	6.5912	196.167	27	11.7395	0.435926	19018	11770	27
126	4	2	2	1	T	10	338.533	7.4592	222	22	15.3879	0.605455	20312	13320	22
126	4	2	2	1	T	11	317.867	7.2352	215.333	21	15.1365	0.615238	19072	12920	21
126	4	2	2	1	T	12	255.033	7.7448	230.5	11	23.1848	1.25727	15302	13830	11
126	4	2	2	1	T	13	284.083	6.8376	203.5	15	18.9389	0.814	17045	12210	15
126	4	2	2	1	T	14	253.3	6.1712	183.667	18	14.0722	0.612222	15198	11020	18
126	4	2	2	1	T	15	329.3	8.148	242.5	19	17.3316	0.765789	19758	14550	19
126	4	2	2	1	T	16	271.767	8.2824	246.5	19	14.3035	0.778421	16306	14790	19
126	4	2	2	1	T	17	271.45	6.1656	183.5	22	12.3386	0.500455	16287	11010	22
126	4	2	2	1	T	18	292.15	7.8792	234.5	16	18.2594	0.879375	17529	14070	16
126	4	2	2	1	T	19	282.417	7.14	212.5	20	14.1208	0.6375	16945	12750	20
126	4	2	2	1	T	20	247.2	9.856	293.333	18	13.7333	0.977778	14832	17600	18
126	4	2	2	1	T	21	232.133	9.2064	274	15	15.4756	1.096	13928	16440	15
126	4	2	2	1	T	22	207.183	8.9096	265.167	18	11.5102	0.883889	12431	15910	18
126	4	2	2	1	T	23	150.133	6.2384	185.667	11	13.6485	1.01273	9008	11140	11
126	4	2	2	1	T	24	251.05	8.6576	257.667	11	22.8227	1.40545	15063	15460	11
126	4	2	2	1	T	25	240.933	6.972	207.5	16	15.0583	0.778125	14456	12450	16
126	4	2	2	1	T	26	195.95	7.3248	218	16	12.2469	0.8175	11757	13080	16
126	4	2	2	1	T	27	240.533	9.1168	271.333	14	17.181	1.16286	14432	16280	14
126	4	2	2	1	T	28	200.167	7.112	211.667	10	20.0167	1.27	12010	12700	10
127	4	2	2	1	B	1	9.06667	0.0952	2.83333	4	2.26667	0.0425	544	170	4
127	4	2	2	1	B	2	40.35	0.4984	14.8333	9	4.48333	0.0988889	2421	890	9
127	4	2	2	1	B	3	21.3167	0.0392	1.16667	3	7.10556	0.0233333	1279	70	3
127	4	2	2	1	B	4	97.1	1.6688	49.6667	8	12.1375	0.3725	5826	2980	8
127	4	2	2	1	B	5	211.75	3.8136	113.5	12	17.6458	0.5675	12705	6810	12
127	4	2	2	1	B	6	235.15	3.724	110.833	19	12.3763	0.35	14109	6650	19
127	4	2	2	1	B	7	187.567	4.7152	140.333	19	9.87193	0.443158	11254	8420	19
127	4	2	2	1	B	8	197.133	6.0704	180.667	13	15.1641	0.833846	11828	10840	13
127	4	2	2	1	B	9	182.183	5.6336	167.667	14	13.0131	0.718571	10931	10060	14
127	4	2	2	1	B	10	232.167	6.3	187.5	16	14.5104	0.703125	13930	11250	16
127	4	2	2	1	B	11	194.383	5.3928	160.5	17	11.4343	0.566471	11663	9630	17
127	4	2	2	1	B	12	232.017	4.9728	148	13	17.8474	0.683077	13921	8880	13
127	4	2	2	1	B	13	273.25	5.04	150	16	17.0781	0.5625	16395	9000	16
127	4	2	2	1	B	14	266.417	6.1376	182.667	10	26.6417	1.096	15985	10960	10
127	4	2	2	1	B	15	242.567	6.5968	196.333	14	17.3262	0.841429	14554	11780	14
127	4	2	2	1	B	16	312.517	9.3072	277	14	22.3226	1.18714	18751	16620	14
127	4	2	2	1	B	17	225.117	6.02	179.167	14	16.0798	0.767857	13507	10750	14
127	4	2	2	1	B	18	213.583	7.0112	208.667	13	16.4295	0.963077	12815	12520	13
127	4	2	2	1	B	19	236.567	8.008	238.333	13	18.1974	1.1	14194	14300	13
127	4	2	2	1	B	20	220.967	6.2272	185.333	14	15.7833	0.794286	13258	11120	14
127	4	2	2	1	B	21	217.317	6.7704	201.5	17	12.7833	0.711176	13039	12090	17
127	4	2	2	1	B	22	183.633	7.2296	215.167	16	11.4771	0.806875	11018	12910	16
127	4	2	2	1	B	23	187.617	9.0608	269.667	15	12.5078	1.07867	11257	16180	15
127	4	2	2	1	B	24	199.1	7.5208	223.833	10	19.91	1.343	11946	13430	10
127	4	2	2	1	B	25	180.833	8.5176	253.5	11	16.4394	1.38273	10850	15210	11
127	4	2	2	1	B	26	218.383	9.8672	293.667	11	19.853	1.60182	13103	17620	11
127	4	2	2	1	B	27	281.85	10.472	311.667	13	21.6808	1.43846	16911	18700	13
127	4	2	2	1	B	28	216.533	7.6552	227.833	8	27.0667	1.70875	12992	13670	8
128	4	2	2	1	B	1	73.1667	0.3472	10.3333	5	14.6333	0.124	4390	620	5
128	4	2	2	1	B	2	78.95	1.1312	33.6667	15	5.26333	0.134667	4737	2020	15
128	4	2	2	1	B	3	137.783	3.1416	93.5	19	7.25175	0.295263	8267	5610	19
128	4	2	2	1	B	4	142.45	2.5424	75.6667	12	11.8708	0.378333	8547	4540	12
128	4	2	2	1	B	5	188.167	4.5808	136.333	12	15.6806	0.681667	11290	8180	12
128	4	2	2	1	B	6	188	4.0992	122	11	17.0909	0.665455	11280	7320	11
128	4	2	2	1	B	7	225.35	5.376	160	13	17.3346	0.738462	13521	9600	13
128	4	2	2	1	B	8	201.033	4.6088	137.167	14	14.3595	0.587857	12062	8230	14
128	4	2	2	1	B	9	207.4	6.4456	191.833	14	14.8143	0.822143	12444	11510	14
128	4	2	2	1	B	10	312.533	7.14	212.5	17	18.3843	0.75	18752	12750	17
128	4	2	2	1	B	11	340.2	7.9016	235.167	14	24.3	1.00786	20412	14110	14
128	4	2	2	1	B	12	297.983	6.6864	199	9	33.1093	1.32667	17879	11940	9
128	4	2	2	1	B	13	270.967	5.0512	150.333	13	20.8436	0.693846	16258	9020	13
128	4	2	2	1	B	14	326.1	7.168	213.333	15	21.74	0.853333	19566	12800	15
128	4	2	2	1	B	15	237.417	4.8552	144.5	10	23.7417	0.867	14245	8670	10
128	4	2	2	1	B	16	236.85	4.8944	145.667	13	18.2192	0.672308	14211	8740	13
128	4	2	2	1	B	17	216.95	5.9024	175.667	13	16.6885	0.810769	13017	10540	13
128	4	2	2	1	B	18	214.4	6.3728	189.667	9	23.8222	1.26444	12864	11380	9
128	4	2	2	1	B	19	274.717	7.084	210.833	12	22.8931	1.05417	16483	12650	12
128	4	2	2	1	B	20	251.733	5.6168	167.167	15	16.7822	0.668667	15104	10030	15
128	4	2	2	1	B	21	235.683	5.8576	174.333	14	16.8345	0.747143	14141	10460	14
128	4	2	2	1	B	22	214.833	5.4096	161	15	14.3222	0.644	12890	9660	15
128	4	2	2	1	B	23	147.183	4.6928	139.667	13	11.3218	0.644615	8831	8380	13
128	4	2	2	1	B	24	293.217	7.2576	216	10	29.3217	1.296	17593	12960	10
128	4	2	2	1	B	25	266.833	9.156	272.5	12	22.2361	1.3625	16010	16350	12
128	4	2	2	1	B	26	245.933	7.6944	229	8	30.7417	1.7175	14756	13740	8
128	4	2	2	1	B	27	210.417	6.3112	187.833	10	21.0417	1.127	12625	11270	10
128	4	2	2	1	B	28	204.833	6.5128	193.833	6	34.1389	1.93833	12290	11630	6
129	4	2	2	1	B	1	70.1667	1.0304	30.6667	4	17.5417	0.46	4210	1840	4
129	4	2	2	1	B	2	54.1333	1.008	30	9	6.01481	0.2	3248	1800	9
129	4	2	2	1	B	3	222.633	4.5136	134.333	14	15.9024	0.575714	13358	8060	14
129	4	2	2	1	B	4	174.333	3.6736	109.333	15	11.6222	0.437333	10460	6560	15
129	4	2	2	1	B	5	277.15	5.8016	172.667	11	25.1955	0.941818	16629	10360	11
129	4	2	2	1	B	6	246.95	5.9136	176	15	16.4633	0.704	14817	10560	15
129	4	2	2	1	B	7	219.75	5.5664	165.667	19	11.5658	0.523158	13185	9940	19
129	4	2	2	1	B	8	137.867	4.6144	137.333	16	8.61667	0.515	8272	8240	16
129	4	2	2	1	B	9	170.5	5.9024	175.667	21	8.11905	0.501905	10230	10540	21
129	4	2	2	1	B	10	255.967	7.9856	237.667	17	15.0569	0.838824	15358	14260	17
129	4	2	2	1	B	11	248.75	7.8064	232.333	15	16.5833	0.929333	14925	13940	15
129	4	2	2	1	B	12	194.483	7.0168	208.833	12	16.2069	1.04417	11669	12530	12
129	4	2	2	1	B	13	209.117	6.2272	185.333	18	11.6176	0.617778	12547	11120	18
129	4	2	2	1	B	14	238.183	8.008	238.333	12	19.8486	1.19167	14291	14300	12
129	4	2	2	1	B	15	265.65	7.7616	231	15	17.71	0.924	15939	13860	15
129	4	2	2	1	B	16	231.117	7.8008	232.167	15	15.4078	0.928667	13867	13930	15
129	4	2	2	1	B	17	220.4	9.4696	281.833	12	18.3667	1.40917	13224	16910	12
129	4	2	2	1	B	18	233.417	7.8904	234.833	13	17.9551	1.08385	14005	14090	13
129	4	2	2	1	B	19	183.267	8.0864	240.667	12	15.2722	1.20333	10996	14440	12
129	4	2	2	1	B	20	275.183	10.7296	319.333	19	14.4833	1.00842	16511	19160	19
129	4	2	2	1	B	21	199.717	11.7712	350.333	13	15.3628	1.61692	11983	21020	13
129	4	2	2	1	B	22	157.167	9.5648	284.667	8	19.6458	2.135	9430	17080	8
129	4	2	2	1	B	23	209.45	8.2152	244.5	12	17.4542	1.2225	12567	14670	12
129	4	2	2	1	B	24	199.583	7.0616	210.167	10	19.9583	1.261	11975	12610	10
129	4	2	2	1	B	25	263.5	10.2816	306	15	17.5667	1.224	15810	18360	15
129	4	2	2	1	B	26	250.183	9.0216	268.5	7	35.7405	2.30143	15011	16110	7
129	4	2	2	1	B	27	248.533	8.9936	267.667	11	22.5939	1.46	14912	16060	11
129	4	2	2	1	B	28	280.05	10.7632	320.333	14	20.0036	1.37286	16803	19220	14
130	4	2	2	1	BWF	1	24.0333	0.3024	9	3	8.01111	0.18	1442	540	3
130	4	2	2	1	BWF	2	133.467	2.772	82.5	14	9.53333	0.353571	8008	4950	14
130	4	2	2	1	BWF	3	130.483	2.8336	84.3333	17	7.67549	0.297647	7829	5060	17
130	4	2	2	1	BWF	4	133.717	2.9064	86.5	14	9.55119	0.370714	8023	5190	14
130	4	2	2	1	BWF	5	195.6	4.4856	133.5	12	16.3	0.6675	11736	8010	12
130	4	2	2	1	BWF	6	97.3	1.2152	36.1667	9	10.8111	0.241111	5838	2170	9
130	4	2	2	1	BWF	7	212.917	4.1216	122.667	17	12.5245	0.432941	12775	7360	17
130	4	2	2	1	BWF	8	266.7	4.9336	146.833	17	15.6882	0.518235	16002	8810	17
130	4	2	2	1	BWF	9	246.6	5.3256	158.5	17	14.5059	0.559412	14796	9510	17
130	4	2	2	1	BWF	10	298.367	5.6896	169.333	14	21.3119	0.725714	17902	10160	14
130	4	2	2	1	BWF	11	262.7	6.2496	186	14	18.7643	0.797143	15762	11160	14
130	4	2	2	1	BWF	12	306.15	6.216	185	14	21.8679	0.792857	18369	11100	14
130	4	2	2	1	BWF	13	277.033	5.6896	169.333	17	16.2961	0.597647	16622	10160	17
130	4	2	2	1	BWF	14	293	6.4568	192.167	15	19.5333	0.768667	17580	11530	15
130	4	2	2	1	BWF	15	303.7	7.0952	211.167	18	16.8722	0.703889	18222	12670	18
130	4	2	2	1	BWF	16	338.6	7.2184	214.833	16	21.1625	0.805625	20316	12890	16
130	4	2	2	1	BWF	17	313.55	6.9048	205.5	15	20.9033	0.822	18813	12330	15
130	4	2	2	1	BWF	18	270.667	7.3304	218.167	14	19.3333	0.935	16240	13090	14
130	4	2	2	1	BWF	19	299.683	7.7056	229.333	16	18.7302	0.86	17981	13760	16
130	4	2	2	1	BWF	20	300.983	8.3664	249	23	13.0862	0.649565	18059	14940	23
130	4	2	2	1	BWF	21	253.55	6.832	203.333	19	13.3447	0.642105	15213	12200	19
130	4	2	2	1	BWF	22	233.5	6.3448	188.833	13	17.9615	0.871538	14010	11330	13
130	4	2	2	1	BWF	23	265.733	7	208.333	14	18.981	0.892857	15944	12500	14
130	4	2	2	1	BWF	24	258.433	7.6608	228	12	21.5361	1.14	15506	13680	12
130	4	2	2	1	BWF	25	265.833	7.6216	226.833	13	20.4487	1.04692	15950	13610	13
130	4	2	2	1	BWF	26	279.7	6.58	195.833	14	19.9786	0.839286	16782	11750	14
130	4	2	2	1	BWF	27	309.033	7.4872	222.833	14	22.0738	0.955	18542	13370	14
130	4	2	2	1	BWF	28	319.35	11.1944	333.167	14	22.8107	1.42786	19161	19990	14
151	8	2	2	2	R	1	.	.	.	.	.	.	.	.	.
151	8	2	2	2	R	2	49	1.148	34.1667	5	9.8	0.41	2940	2050	5
151	8	2	2	2	R	3	181.15	4.1832	124.5	11	16.4682	0.679091	10869	7470	11
151	8	2	2	2	R	4	208.867	5.124	152.5	17	12.2863	0.538235	12532	9150	17
151	8	2	2	2	R	5	215.25	4.3288	128.833	12	17.9375	0.644167	12915	7730	12
151	8	2	2	2	R	6	239.167	5.7064	169.833	10	23.9167	1.019	14350	10190	10
151	8	2	2	2	R	7	242.217	5.572	165.833	14	17.3012	0.710714	14533	9950	14
151	8	2	2	2	R	8	314.983	7	208.333	23	13.6949	0.543478	18899	12500	23
151	8	2	2	2	R	9	229.067	5.5776	166	16	14.3167	0.6225	13744	9960	16
151	8	2	2	2	R	10	305.15	6.2888	187.167	25	12.206	0.4492	18309	11230	25
151	8	2	2	2	R	11	281.717	5.7176	170.167	19	14.8272	0.537368	16903	10210	19
151	8	2	2	2	R	12	260.167	7.3472	218.667	32	8.13021	0.41	15610	13120	32
151	8	2	2	2	R	13	356.6	8.0136	238.5	15	23.7733	0.954	21396	14310	15
151	8	2	2	2	R	14	289.183	6.7088	199.667	21	13.7706	0.570476	17351	11980	21
151	8	2	2	2	R	15	293.633	6.748	200.833	21	13.9825	0.57381	17618	12050	21
151	8	2	2	2	R	16	279.267	9.5928	285.5	20	13.9633	0.8565	16756	17130	20
151	8	2	2	2	R	17	246.85	6.7368	200.5	13	18.9885	0.925385	14811	12030	13
151	8	2	2	2	R	18	263.267	7.8008	232.167	22	11.9667	0.633182	15796	13930	22
151	8	2	2	2	R	19	239.2	8.0976	241	15	15.9467	0.964	14352	14460	15
151	8	2	2	2	R	20	304.967	9.9568	296.333	20	15.2483	0.889	18298	17780	20
151	8	2	2	2	R	21	234.517	8.2656	246	20	11.7258	0.738	14071	14760	20
151	8	2	2	2	R	22	244.167	8.9712	267	20	12.2083	0.801	14650	16020	20
151	8	2	2	2	R	23	258.8	7.9072	235.333	21	12.3238	0.672381	15528	14120	21
151	8	2	2	2	R	24	260.617	8.3664	249	10	26.0617	1.494	15637	14940	10
151	8	2	2	2	R	25	203.05	7.2128	214.667	10	20.305	1.288	12183	12880	10
151	8	2	2	2	R	26	175.25	6.5856	196	12	14.6042	0.98	10515	11760	12
151	8	2	2	2	R	27	314.45	11.7096	348.5	17	18.4971	1.23	18867	20910	17
151	8	2	2	2	R	28	196.1	8.2712	246.167	14	14.0071	1.055	11766	14770	14
152	8	2	2	2	B	0	45.7667	0.728	21.6667	7	6.5381	0.185714	2746	1300	7
152	8	2	2	2	B	1	52.2667	1.176	35	4	13.0667	0.525	3136	2100	4
152	8	2	2	2	B	2	113.683	2.38	70.8333	14	8.12024	0.303571	6821	4250	14
152	8	2	2	2	B	3	174.117	3.8248	113.833	8	21.7646	0.85375	10447	6830	8
152	8	2	2	2	B	4	185.883	3.2088	95.5	12	15.4903	0.4775	11153	5730	12
152	8	2	2	2	B	5	227.667	4.508	134.167	10	22.7667	0.805	13660	8050	10
152	8	2	2	2	B	6	251.9	4.5696	136	20	12.595	0.408	15114	8160	20
152	8	2	2	2	B	7	296.6	7.14	212.5	16	18.5375	0.796875	17796	12750	16
152	8	2	2	2	B	8	221.967	5.6112	167	18	12.3315	0.556667	13318	10020	18
152	8	2	2	2	B	9	274.85	7.5432	224.5	22	12.4932	0.612273	16491	13470	22
152	8	2	2	2	B	10	311.417	9.6096	286	18	17.3009	0.953333	18685	17160	18
152	8	2	2	2	B	11	280.367	6.5632	195.333	22	12.7439	0.532727	16822	11720	22
152	8	2	2	2	B	12	273.033	8.0024	238.167	16	17.0646	0.893125	16382	14290	16
152	8	2	2	2	B	13	159.083	4.8832	145.333	9	17.6759	0.968889	9545	8720	9
152	8	2	2	2	B	14	349.6	7.4536	221.833	22	15.8909	0.605	20976	13310	22
152	8	2	2	2	B	15	249.717	7.2912	217	20	12.4858	0.651	14983	13020	20
152	8	2	2	2	B	16	279	7.0392	209.5	12	23.25	1.0475	16740	12570	12
152	8	2	2	2	B	17	204.083	6.272	186.667	18	11.338	0.622222	12245	11200	18
152	8	2	2	2	B	18	301.167	9.6824	288.167	15	20.0778	1.15267	18070	17290	15
152	8	2	2	2	B	19	262.283	9.1896	273.5	13	20.1756	1.26231	15737	16410	13
152	8	2	2	2	B	20	299.35	12.208	363.333	19	15.7553	1.14737	17961	21800	19
152	8	2	2	2	B	21	255.65	9.9176	295.167	17	15.0382	1.04176	15339	17710	17
152	8	2	2	2	B	22	262.883	8.26	245.833	18	14.6046	0.819444	15773	14750	18
152	8	2	2	2	B	23	202.283	6.0928	181.333	14	14.4488	0.777143	12137	10880	14
152	8	2	2	2	B	24	282.467	9.9456	296	10	28.2467	1.776	16948	17760	10
152	8	2	2	2	B	25	267.65	9.044	269.167	15	17.8433	1.07667	16059	16150	15
152	8	2	2	2	B	26	205.95	7.8456	233.5	13	15.8423	1.07769	12357	14010	13
152	8	2	2	2	B	27	269.05	9.2848	276.333	14	19.2179	1.18429	16143	16580	14
152	8	2	2	2	B	28	197.733	6.5128	193.833	11	17.9758	1.05727	11864	11630	11
153	8	2	2	2	G	0	17.8667	0.2128	6.33333	3	5.95556	0.126667	1072	380	3
153	8	2	2	2	G	1	41.85	0.924	27.5	3	13.95	0.55	2511	1650	3
153	8	2	2	2	G	2	71.45	2.0832	62	7	10.2071	0.531429	4287	3720	7
153	8	2	2	2	G	3	98.15	2.8336	84.3333	8	12.2688	0.6325	5889	5060	8
153	8	2	2	2	G	4	167.917	4.1944	124.833	15	11.1944	0.499333	10075	7490	15
153	8	2	2	2	G	5	223.517	5.5496	165.167	12	18.6264	0.825833	13411	9910	12
153	8	2	2	2	G	6	165.067	4.5472	135.333	14	11.7905	0.58	9904	8120	14
153	8	2	2	2	G	7	70.65	1.484	44.1667	9	7.85	0.294444	4239	2650	9
153	8	2	2	2	G	8	199.283	3.9256	116.833	18	11.0713	0.389444	11957	7010	18
153	8	2	2	2	G	9	174.833	5.8688	174.667	17	10.2843	0.616471	10490	10480	17
153	8	2	2	2	G	10	187.933	4.6088	137.167	15	12.5289	0.548667	11276	8230	15
153	8	2	2	2	G	11	247.383	5.7736	171.833	19	13.0202	0.542632	14843	10310	19
153	8	2	2	2	G	12	239.85	6.9328	206.333	17	14.1088	0.728235	14391	12380	17
153	8	2	2	2	G	13	137.867	4.7488	141.333	10	13.7867	0.848	8272	8480	10
153	8	2	2	2	G	14	176.3	5.3536	159.333	19	9.27895	0.503158	10578	9560	19
153	8	2	2	2	G	15	250.667	8.8984	264.833	17	14.7451	0.934706	15040	15890	17
153	8	2	2	2	G	16	218.983	9.128	271.667	14	15.6417	1.16429	13139	16300	14
[truncated: 181 more rows]

## Sheet: Body weight
Ear Tag	Pen	Conditioning	Rest	Transport	Group	Breed	Time	Weight, kg
1	2	1	1	1	1	B	1	256
2	2	1	1	1	1	B	1	268
3	2	1	1	1	1	T	1	246
4	2	1	1	1	1	G	1	250
5	2	1	1	1	1	BWF	1	284
6	2	1	1	1	1	RWF	1	280
7	2	1	1	1	1	G	1	264
8	2	1	1	1	1	BWF	1	244
9	2	1	1	1	1	B	1	256
10	2	1	1	1	1	BWF	1	300
11	16	1	1	1	1	RWF	1	278
12	16	1	1	1	1	RWF	1	264
13	16	1	1	1	1	RWF	1	220
14	16	1	1	1	1	BWF	1	242
15	16	1	1	1	1	B	1	250
16	16	1	1	1	1	B	1	280
17	16	1	1	1	1	BWF	1	270
18	16	1	1	1	1	G	1	264
19	16	1	1	1	1	G	1	240
20	16	1	1	1	1	RWF	1	252
21	15	1	1	2	1	GWF	1	266
22	15	1	1	2	1	G	1	236
23	15	1	1	2	1	BWF	1	238
24	15	1	1	2	1	BWF	1	232
25	15	1	1	2	1	G	1	226
26	15	1	1	2	1	B	1	270
27	15	1	1	2	1	B	1	232
28	15	1	1	2	1	BWF	1	312
29	15	1	1	2	1	BWF	1	296
30	15	1	1	2	1	RWF	1	208
31	3	1	1	2	1	B	1	260
32	3	1	1	2	1	BWF	1	258
33	3	1	1	2	1	B	1	274
34	3	1	1	2	1	B	1	270
35	3	1	1	2	1	BWF	1	280
36	3	1	1	2	1	BWF	1	248
37	3	1	1	2	1	G	1	272
38	3	1	1	2	1	RWF	1	290
39	3	1	1	2	1	T	1	234
40	3	1	1	2	1	BWF	1	228
41	12	1	2	1	1	B	1	228
42	12	1	2	1	1	BWF	1	326
43	12	1	2	1	1	B	1	254
44	12	1	2	1	1	G	1	266
45	12	1	2	1	1	G	1	236
46	12	1	2	1	1	B	1	268
47	12	1	2	1	1	H	1	278
48	12	1	2	1	1	B	1	268
49	12	1	2	1	1	BWF	1	228
50	12	1	2	1	1	B	1	232
51	1	1	2	1	1	BWF	1	238
52	1	1	2	1	1	B	1	286
53	1	1	2	1	1	BWF	1	280
54	1	1	2	1	1	BWF	1	298
55	1	1	2	1	1	BWF	1	262
56	1	1	2	1	1	G	1	220
57	1	1	2	1	1	R	1	242
58	1	1	2	1	1	B	1	286
59	1	1	2	1	1	B	1	248
60	1	1	2	1	1	RWF	1	254
61	5	1	2	2	1	G	1	240
62	5	1	2	2	1	BWF	1	250
63	5	1	2	2	1	T	1	256
64	5	1	2	2	1	RWF	1	260
65	5	1	2	2	1	B	1	244
66	5	1	2	2	1	BWF	1	250
67	5	1	2	2	1	G	1	270
68	5	1	2	2	1	B	1	314
69	5	1	2	2	1	BWF	1	246
70	5	1	2	2	1	BWF	1	302
71	14	1	2	2	1	BWF	1	244
72	14	1	2	2	1	R	1	254
73	14	1	2	2	1	G	1	296
74	14	1	2	2	1	BWF	1	296
75	14	1	2	2	1	BWF	1	270
76	14	1	2	2	1	BWF	1	284
77	14	1	2	2	1	BWF	1	220
78	14	1	2	2	1	B	1	256
79	14	1	2	2	1	H	1	224
80	14	1	2	2	1	G	1	282
81	11	2	1	1	1	BWF	1	232
82	11	2	1	1	1	BWF	1	200
83	11	2	1	1	1	B	1	242
84	11	2	1	1	1	BWF	1	220
85	11	2	1	1	1	B	1	252
86	11	2	1	1	1	B	1	216
87	11	2	1	1	1	B	1	228
88	11	2	1	1	1	G	1	254
89	11	2	1	1	1	BWF	1	202
90	11	2	1	1	1	BWF	1	208
91	7	2	1	1	1	BWF	1	186
92	7	2	1	1	1	B	1	226
93	7	2	1	1	1	B	1	234
94	7	2	1	1	1	G	1	206
95	7	2	1	1	1	B	1	230
96	7	2	1	1	1	BWF	1	188
97	7	2	1	1	1	B	1	216
98	7	2	1	1	1	RWF	1	262
99	7	2	1	1	1	BWF	1	230
100	7	2	1	1	1	BWF	1	228
101	6	2	1	2	1	BWF	1	216
102	6	2	1	2	1	B	1	216
103	6	2	1	2	1	T	1	216
104	6	2	1	2	1	BWF	1	224
105	6	2	1	2	1	BWF	1	232
106	6	2	1	2	1	BWF	1	254
107	6	2	1	2	1	B	1	196
108	6	2	1	2	1	BWF	1	230
109	6	2	1	2	1	BWF	1	220
110	6	2	1	2	1	BWF	1	184
111	10	2	1	2	1	B	1	214
112	10	2	1	2	1	B	1	250
113	10	2	1	2	1	BWF	1	238
114	10	2	1	2	1	B	1	212
115	10	2	1	2	1	B	1	220
116	10	2	1	2	1	BWF	1	216
117	10	2	1	2	1	BWF	1	232
118	10	2	1	2	1	BWF	1	224
119	10	2	1	2	1	B	1	216
120	10	2	1	2	1	B	1	244
121	4	2	2	1	1	BWF	1	192
122	4	2	2	1	1	R	1	208
123	4	2	2	1	1	BWF	1	242
124	4	2	2	1	1	G	1	228
125	4	2	2	1	1	B	1	166
126	4	2	2	1	1	T	1	218
127	4	2	2	1	1	B	1	202
128	4	2	2	1	1	B	1	308
129	4	2	2	1	1	B	1	228
130	4	2	2	1	1	BWF	1	224
131	9	2	2	1	1	B	1	206
132	9	2	2	1	1	B	1	178
133	9	2	2	1	1	BWF	1	216
134	9	2	2	1	1	RWF	1	218
135	9	2	2	1	1	B	1	202
136	9	2	2	1	1	B	1	216
137	9	2	2	1	1	BWF	1	236
138	9	2	2	1	1	BWF	1	224
139	9	2	2	1	1	B	1	206
140	9	2	2	1	1	B	1	248
141	13	2	2	1	1	B	1	230
142	13	2	2	2	1	B	1	174
143	13	2	2	2	1	B	1	268
144	13	2	2	2	1	B	1	198
145	13	2	2	2	1	BWF	1	206
146	13	2	2	2	1	BWF	1	200
147	13	2	2	2	1	BWF	1	236
148	13	2	2	2	1	BWF	1	208
149	13	2	2	2	1	B	1	222
150	13	2	2	2	1	B	1	192
151	8	2	2	2	1	R	1	172
152	8	2	2	2	1	B	1	216
153	8	2	2	2	1	G	1	230
154	8	2	2	2	1	BWF	1	226
155	8	2	2	2	1	B	1	298
156	8	2	2	2	1	B	1	220
157	8	2	2	2	1	BWF	1	204
158	8	2	2	2	1	B	1	176
159	8	2	2	2	1	B	1	194
160	8	2	2	2	1	BWF	1	236
161	20	1	1	1	2	B	1	236
162	20	1	1	1	2	RWF	1	208
163	20	1	1	1	2	BWF	1	290
164	20	1	1	1	2	BWF	1	242
165	20	1	1	1	2	BWF	1	244
166	20	1	1	1	2	B	1	224
167	20	1	1	1	2	BWF	1	228
168	20	1	1	1	2	B	1	238
169	20	1	1	1	2	B	1	272
170	20	1	1	1	2	G	1	262
171	31	1	1	1	2	BWF	1	194
172	31	1	1	1	2	B	1	250
173	31	1	1	1	2	B	1	272
174	31	1	1	1	2	B	1	224
175	31	1	1	1	2	B	1	256
176	31	1	1	1	2	B	1	252
177	31	1	1	1	2	BWF	1	330
178	31	1	1	1	2	BWF	1	208
179	31	1	1	1	2	B	1	222
180	31	1	1	1	2	BWF	1	264
181	21	1	1	2	2	B	1	230
182	21	1	1	2	2	BWF	1	228
183	21	1	1	2	2	RWF	1	256
184	21	1	1	2	2	BWF	1	258
185	21	1	1	2	2	B	1	218
186	21	1	1	2	2	B	1	230
187	21	1	1	2	2	B	1	270
188	21	1	1	2	2	GWF	1	234
189	21	1	1	2	2	B	1	210
190	21	1	1	2	2	B	1	242
191	30	1	1	2	2	BWF	1	208
192	30	1	1	2	2	T	1	198
193	30	1	1	2	2	B	1	250
194	30	1	1	2	2	B	1	238
195	30	1	1	2	2	B	1	228
196	30	1	1	2	2	B	1	224
197	30	1	1	2	2	G	1	238
198	30	1	1	2	2	B	1	250
199	30	1	1	2	2	BWF	1	266
200	30	1	1	2	2	B	1	228
201	27	1	2	1	2	G	1	216
202	27	1	2	1	2	B	1	248
203	27	1	2	1	2	BWF	1	242
204	27	1	2	1	2	B	1	280
205	27	1	2	1	2	B	1	226
206	27	1	2	1	2	RWF	1	242
207	27	1	2	1	2	B	1	276
208	27	1	2	1	2	RWF	1	250
209	27	1	2	1	2	B	1	200
210	27	1	2	1	2	B	1	226
211	17	1	2	1	2	B	1	250
212	17	1	2	1	2	B	1	290
213	17	1	2	1	2	BWF	1	246
214	17	1	2	1	2	B	1	218
215	17	1	2	1	2	B	1	232
216	17	1	2	1	2	B	1	234
217	17	1	2	1	2	B	1	256
218	17	1	2	1	2	B	1	254
219	17	1	2	1	2	B	1	260
220	17	1	2	1	2	B	1	288
221	23	1	2	2	2	BWF	1	194
222	23	1	2	2	2	BWF	1	278
223	23	1	2	2	2	BWF	1	238
224	23	1	2	2	2	B	1	240
225	23	1	2	2	2	RWF	1	266
226	23	1	2	2	2	G	1	242
227	23	1	2	2	2	BWF	1	210
228	23	1	2	2	2	BWF	1	192
229	23	1	2	2	2	BWF	1	204
230	23	1	2	2	2	B	1	278
231	29	1	2	2	2	B	1	284
232	29	1	2	2	2	BWF	1	234
233	29	1	2	2	2	B	1	252
234	29	1	2	2	2	BWF	1	300
235	29	1	2	2	2	B	1	268
236	29	1	2	2	2	B	1	256
237	29	1	2	2	2	B	1	232
238	29	1	2	2	2	B	1	248
239	29	1	2	2	2	BWF	1	230
240	29	1	2	2	2	B	1	236
241	26	2	1	1	2	RWF	1	210
242	26	2	1	1	2	B	1	240
243	26	2	1	1	2	B	1	230
244	26	2	1	1	2	BWF	1	228
245	26	2	1	1	2	B	1	164
246	26	2	1	1	2	BWF	1	222
247	26	2	1	1	2	B	1	256
248	26	2	1	1	2	B	1	206
249	26	2	1	1	2	RWF	1	216
250	26	2	1	1	2	B	1	244
251	19	2	1	1	2	B	1	222
252	19	2	1	1	2	G	1	236
253	19	2	1	1	2	B	1	240
254	19	2	1	1	2	B	1	272
255	19	2	1	1	2	T	1	226
256	19	2	1	1	2	BWF	1	224
257	19	2	1	1	2	B	1	192
258	19	2	1	1	2	B	1	272
259	19	2	1	1	2	BWF	1	238
260	19	2	1	1	2	G	1	218
261	22	2	1	2	2	B	1	204
262	22	2	1	2	2	B	1	228
263	22	2	1	2	2	BWF	1	244
264	22	2	1	2	2	BWF	1	190
265	22	2	1	2	2	B	1	236
266	22	2	1	2	2	B	1	182
267	22	2	1	2	2	BWF	1	226
268	22	2	1	2	2	B	1	228
269	22	2	1	2	2	G	1	216
270	22	2	1	2	2	B	1	262
271	28	2	1	2	2	BWF	1	190
272	28	2	1	2	2	BWF	1	234
273	28	2	1	2	2	RWF	1	234
274	28	2	1	2	2	B	1	220
275	28	2	1	2	2	B	1	234
276	28	2	1	2	2	G	1	250
277	28	2	1	2	2	B	1	174
278	28	2	1	2	2	BWF	1	158
279	28	2	1	2	2	B	1	242
280	28	2	1	2	2	BWF	1	228
281	24	2	2	1	2	RWF	1	252
282	24	2	2	1	2	B	1	222
283	24	2	2	1	2	RWF	1	232
284	24	2	2	1	2	BWF	1	274
285	24	2	2	1	2	BWF	1	218
286	24	2	2	1	2	BWF	1	212
287	24	2	2	1	2	RWF	1	262
288	24	2	2	1	2	RWF	1	278
289	24	2	2	1	2	B	1	226
290	24	2	2	1	2	BWF	1	222
291	25	2	2	1	2	RWF	1	204
292	25	2	2	1	2	BWF	1	206
293	25	2	2	1	2	B	1	238
294	25	2	2	1	2	B	1	234
295	25	2	2	1	2	BWF	1	208
296	25	2	2	1	2	BWF	1	262
297	25	2	2	1	2	BWF	1	262
298	25	2	2	1	2	RWF	1	242
299	25	2	2	1	2	T	1	236
300	25	2	2	1	2	RWF	1	218
301	32	2	2	2	2	RWF	1	184
302	32	2	2	2	2	BWF	1	302
303	32	2	2	2	2	BWF	1	256
304	32	2	2	2	2	T	1	220
305	32	2	2	2	2	RWF	1	184
306	32	2	2	2	2	T	1	190
307	32	2	2	2	2	BWF	1	266
308	32	2	2	2	2	B	1	224
309	32	2	2	2	2	RWF	1	262
310	32	2	2	2	2	G	1	210
311	18	2	2	2	2	G	1	226
312	18	2	2	2	2	B	1	242
313	18	2	2	2	2	G	1	270
314	18	2	2	2	2	B	1	208
315	18	2	2	2	2	B	1	228
316	18	2	2	2	2	B	1	204
317	18	2	2	2	2	B	1	232
318	18	2	2	2	2	RWF	1	212
319	18	2	2	2	2	RWF	1	260
320	18	2	2	2	2	B	1	254
401	16	1	1	1	1	B	1	244
402	15	1	1	2	1	BWF	1	258
403	27	1	2	1	2	BWF	1	286
404	29	1	2	2	2	B	1	238
405	11	2	1	1	1	B	1	218
406	10	2	1	2	1	G	1	218
407	25	2	2	1	2	R	1	246
408	32	2	2	2	2	BWF	1	210
1	2	1	1	1	1	B	2	228
2	2	1	1	1	1	B	2	240
3	2	1	1	1	1	T	2	222
4	2	1	1	1	1	G	2	226
5	2	1	1	1	1	BWF	2	256
6	2	1	1	1	1	RWF	2	254
7	2	1	1	1	1	G	2	234
8	2	1	1	1	1	BWF	2	222
9	2	1	1	1	1	B	2	234
10	2	1	1	1	1	BWF	2	272
11	16	1	1	1	1	RWF	2	248
12	16	1	1	1	1	RWF	2	238
13	16	1	1	1	1	RWF	2	194
14	16	1	1	1	1	BWF	2	230
15	16	1	1	1	1	B	2	224
16	16	1	1	1	1	B	2	258
17	16	1	1	1	1	BWF	2	246
18	16	1	1	1	1	G	2	242
19	16	1	1	1	1	G	2	222
20	16	1	1	1	1	RWF	2	230
21	15	1	1	2	1	GWF	2	244
22	15	1	1	2	1	G	2	216
23	15	1	1	2	1	BWF	2	210
24	15	1	1	2	1	BWF	2	206
25	15	1	1	2	1	G	2	208
26	15	1	1	2	1	B	2	244
27	15	1	1	2	1	B	2	208
28	15	1	1	2	1	BWF	2	278
29	15	1	1	2	1	BWF	2	266
30	15	1	1	2	1	RWF	2	188
31	3	1	1	2	1	B	2	236
32	3	1	1	2	1	BWF	2	230
33	3	1	1	2	1	B	2	248
34	3	1	1	2	1	B	2	246
35	3	1	1	2	1	BWF	2	254
36	3	1	1	2	1	BWF	2	224
37	3	1	1	2	1	G	2	246
38	3	1	1	2	1	RWF	2	266
39	3	1	1	2	1	T	2	218
40	3	1	1	2	1	BWF	2	202
41	12	1	2	1	1	B	2	204
42	12	1	2	1	1	BWF	2	292
43	12	1	2	1	1	B	2	226
44	12	1	2	1	1	G	2	232
45	12	1	2	1	1	G	2	210
46	12	1	2	1	1	B	2	240
47	12	1	2	1	1	H	2	250
48	12	1	2	1	1	B	2	242
49	12	1	2	1	1	BWF	2	208
50	12	1	2	1	1	B	2	210
51	1	1	2	1	1	BWF	2	216
52	1	1	2	1	1	B	2	306
53	1	1	2	1	1	BWF	2	224
54	1	1	2	1	1	BWF	2	266
55	1	1	2	1	1	BWF	2	240
56	1	1	2	1	1	G	2	204
57	1	1	2	1	1	R	2	218
58	1	1	2	1	1	B	2	252
59	1	1	2	1	1	B	2	226
60	1	1	2	1	1	RWF	2	228
61	5	1	2	2	1	G	2	214
62	5	1	2	2	1	BWF	2	224
63	5	1	2	2	1	T	2	228
64	5	1	2	2	1	RWF	2	234
65	5	1	2	2	1	B	2	214
66	5	1	2	2	1	BWF	2	218
67	5	1	2	2	1	G	2	250
68	5	1	2	2	1	B	2	288
69	5	1	2	2	1	BWF	2	226
70	5	1	2	2	1	BWF	2	218
71	14	1	2	2	1	BWF	2	216
72	14	1	2	2	1	R	2	230
73	14	1	2	2	1	G	2	262
74	14	1	2	2	1	BWF	2	264
75	14	1	2	2	1	BWF	2	242
76	14	1	2	2	1	BWF	2	256
77	14	1	2	2	1	BWF	2	196
78	14	1	2	2	1	B	2	234
79	14	1	2	2	1	H	2	194
80	14	1	2	2	1	G	2	254
81	11	2	1	1	1	BWF	2	220
82	11	2	1	1	1	BWF	2	192
83	11	2	1	1	1	B	2	238
84	11	2	1	1	1	BWF	2	224
85	11	2	1	1	1	B	2	244
86	11	2	1	1	1	B	2	212
87	11	2	1	1	1	B	2	214
88	11	2	1	1	1	G	2	246
89	11	2	1	1	1	BWF	2	196
90	11	2	1	1	1	BWF	2	200
91	7	2	1	1	1	BWF	2	178
92	7	2	1	1	1	B	2	212
93	7	2	1	1	1	B	2	228
94	7	2	1	1	1	G	2	198
95	7	2	1	1	1	B	2	224
96	7	2	1	1	1	BWF	2	188
97	7	2	1	1	1	B	2	204
98	7	2	1	1	1	RWF	2	250
99	7	2	1	1	1	BWF	2	226
100	7	2	1	1	1	BWF	2	220
101	6	2	1	2	1	BWF	2	212
102	6	2	1	2	1	B	2	212
103	6	2	1	2	1	T	2	212
104	6	2	1	2	1	BWF	2	222
105	6	2	1	2	1	BWF	2	222
106	6	2	1	2	1	BWF	2	244
107	6	2	1	2	1	B	2	186
108	6	2	1	2	1	BWF	2	222
109	6	2	1	2	1	BWF	2	216
110	6	2	1	2	1	BWF	2	176
111	10	2	1	2	1	B	2	208
112	10	2	1	2	1	B	2	240
113	10	2	1	2	1	BWF	2	238
114	10	2	1	2	1	B	2	212
115	10	2	1	2	1	B	2	210
116	10	2	1	2	1	BWF	2	212
117	10	2	1	2	1	BWF	2	226
118	10	2	1	2	1	BWF	2	216
119	10	2	1	2	1	B	2	210
120	10	2	1	2	1	B	2	234
121	4	2	2	1	1	BWF	2	182
122	4	2	2	1	1	R	2	200
123	4	2	2	1	1	BWF	2	232
124	4	2	2	1	1	G	2	216
125	4	2	2	1	1	B	2	160
126	4	2	2	1	1	T	2	210
127	4	2	2	1	1	B	2	190
128	4	2	2	1	1	B	2	196
129	4	2	2	1	1	B	2	216
130	4	2	2	1	1	BWF	2	216
131	9	2	2	1	1	B	2	198
132	9	2	2	1	1	B	2	176
133	9	2	2	1	1	BWF	2	206
134	9	2	2	1	1	RWF	2	214
135	9	2	2	1	1	B	2	196
136	9	2	2	1	1	B	2	208
137	9	2	2	1	1	BWF	2	230
138	9	2	2	1	1	BWF	2	214
139	9	2	2	1	1	B	2	198
140	9	2	2	1	1	B	2	238
141	13	2	2	2	1	B	2	220
142	13	2	2	2	1	B	2	174
143	13	2	2	2	1	B	2	266
144	13	2	2	2	1	B	2	190
145	13	2	2	2	1	BWF	2	194
146	13	2	2	2	1	BWF	2	200
147	13	2	2	2	1	BWF	2	220
148	13	2	2	2	1	BWF	2	188
149	13	2	2	2	1	B	2	218
150	13	2	2	2	1	B	2	190
151	8	2	2	2	1	R	2	178
152	8	2	2	2	1	B	2	212
153	8	2	2	2	1	G	2	220
154	8	2	2	2	1	BWF	2	210
155	8	2	2	2	1	B	2	284
156	8	2	2	2	1	B	2	210
157	8	2	2	2	1	BWF	2	198
158	8	2	2	2	1	B	2	176
159	8	2	2	2	1	B	2	186
160	8	2	2	2	1	BWF	2	238
161	20	1	1	1	2	B	2	210
162	20	1	1	1	2	RWF	2	182
163	20	1	1	1	2	BWF	2	264
164	20	1	1	1	2	BWF	2	220
165	20	1	1	1	2	BWF	2	226
166	20	1	1	1	2	B	2	200
167	20	1	1	1	2	BWF	2	204
168	20	1	1	1	2	B	2	212
169	20	1	1	1	2	B	2	242
170	20	1	1	1	2	G	2	232
171	31	1	1	1	2	BWF	2	178
172	31	1	1	1	2	B	2	228
173	31	1	1	1	2	B	2	246
174	31	1	1	1	2	B	2	208
175	31	1	1	1	2	B	2	230
176	31	1	1	1	2	B	2	228
177	31	1	1	1	2	BWF	2	300
178	31	1	1	1	2	BWF	2	184
179	31	1	1	1	2	B	2	196
180	31	1	1	1	2	BWF	2	234
181	21	1	1	2	2	B	2	212
182	21	1	1	2	2	BWF	2	210
183	21	1	1	2	2	RWF	2	228
184	21	1	1	2	2	BWF	2	234
185	21	1	1	2	2	B	2	206
186	21	1	1	2	2	B	2	206
187	21	1	1	2	2	B	2	234
188	21	1	1	2	2	GWF	2	210
189	21	1	1	2	2	B	2	186
190	21	1	1	2	2	B	2	218
191	30	1	1	2	2	BWF	2	184
192	30	1	1	2	2	T	2	178
193	30	1	1	2	2	B	2	224
194	30	1	1	2	2	B	2	212
195	30	1	1	2	2	B	2	204
196	30	1	1	2	2	B	2	206
197	30	1	1	2	2	G	2	212
198	30	1	1	2	2	B	2	230
199	30	1	1	2	2	BWF	2	234
200	30	1	1	2	2	B	2	206
201	27	1	2	1	2	G	2	194
202	27	1	2	1	2	B	2	220
203	27	1	2	1	2	BWF	2	216
204	27	1	2	1	2	B	2	254
205	27	1	2	1	2	B	2	200
206	27	1	2	1	2	RWF	2	218
207	27	1	2	1	2	B	2	242
208	27	1	2	1	2	RWF	2	224
209	27	1	2	1	2	B	2	180
210	27	1	2	1	2	B	2	204
211	17	1	2	1	2	B	2	228
212	17	1	2	1	2	B	2	262
213	17	1	2	1	2	BWF	2	228
214	17	1	2	1	2	B	2	194
215	17	1	2	1	2	B	2	206
216	17	1	2	1	2	B	2	212
217	17	1	2	1	2	B	2	234
218	17	1	2	1	2	B	2	228
219	17	1	2	1	2	B	2	234
220	17	1	2	1	2	B	2	264
221	23	1	2	2	2	BWF	2	182
222	23	1	2	2	2	BWF	2	254
223	23	1	2	2	2	BWF	2	218
224	23	1	2	2	2	B	2	210
225	23	1	2	2	2	RWF	2	234
226	23	1	2	2	2	G	2	224
227	23	1	2	2	2	BWF	2	188
228	23	1	2	2	2	BWF	2	178
229	23	1	2	2	2	BWF	2	180
230	23	1	2	2	2	B	2	244
231	29	1	2	2	2	B	2	254
232	29	1	2	2	2	BWF	2	212
233	29	1	2	2	2	B	2	224
234	29	1	2	2	2	BWF	2	272
235	29	1	2	2	2	B	2	250
236	29	1	2	2	2	B	2	228
237	29	1	2	2	2	B	2	206
238	29	1	2	2	2	B	2	222
239	29	1	2	2	2	BWF	2	204
240	29	1	2	2	2	B	2	206
241	26	2	1	1	2	RWF	2	190
242	26	2	1	1	2	B	2	214
243	26	2	1	1	2	B	2	216
244	26	2	1	1	2	BWF	2	218
245	26	2	1	1	2	B	2	166
246	26	2	1	1	2	BWF	2	208
247	26	2	1	1	2	B	2	232
248	26	2	1	1	2	B	2	188
249	26	2	1	1	2	RWF	2	206
250	26	2	1	1	2	B	2	236
251	19	2	1	1	2	B	2	218
252	19	2	1	1	2	G	2	224
253	19	2	1	1	2	B	2	226
254	19	2	1	1	2	B	2	266
255	19	2	1	1	2	T	2	210
256	19	2	1	1	2	BWF	2	212
257	19	2	1	1	2	B	2	182
258	19	2	1	1	2	B	2	262
259	19	2	1	1	2	BWF	2	218
260	19	2	1	1	2	G	2	200
261	22	2	1	2	2	B	2	196
262	22	2	1	2	2	B	2	218
263	22	2	1	2	2	BWF	2	236
264	22	2	1	2	2	BWF	2	186
265	22	2	1	2	2	B	2	216
266	22	2	1	2	2	B	2	174
267	22	2	1	2	2	BWF	2	222
268	22	2	1	2	2	B	2	218
269	22	2	1	2	2	G	2	198
270	22	2	1	2	2	B	2	256
271	28	2	1	2	2	BWF	2	182
272	28	2	1	2	2	BWF	2	220
273	28	2	1	2	2	RWF	2	210
274	28	2	1	2	2	B	2	194
275	28	2	1	2	2	B	2	216
276	28	2	1	2	2	G	2	244
277	28	2	1	2	2	B	2	160
278	28	2	1	2	2	BWF	2	152
279	28	2	1	2	2	B	2	232
280	28	2	1	2	2	BWF	2	214
281	24	2	2	1	2	RWF	2	234
282	24	2	2	1	2	B	2	206
283	24	2	2	1	2	RWF	2	222
284	24	2	2	1	2	BWF	2	266
285	24	2	2	1	2	BWF	2	200
286	24	2	2	1	2	BWF	2	206
287	24	2	2	1	2	RWF	2	256
288	24	2	2	1	2	RWF	2	260
289	24	2	2	1	2	B	2	212
290	24	2	2	1	2	BWF	2	220
291	25	2	2	1	2	RWF	2	190
292	25	2	2	1	2	BWF	2	192
293	25	2	2	1	2	B	2	230
294	25	2	2	1	2	B	2	232
295	25	2	2	1	2	BWF	2	202
296	25	2	2	1	2	BWF	2	246
297	25	2	2	1	2	BWF	2	248
298	25	2	2	1	2	RWF	2	246
299	25	2	2	1	2	T	2	234
300	25	2	2	1	2	RWF	2	202
301	32	2	2	2	2	RWF	2	168
302	32	2	2	2	2	BWF	2	290
303	32	2	2	2	2	BWF	2	242
304	32	2	2	2	2	T	2	210
305	32	2	2	2	2	RWF	2	168
306	32	2	2	2	2	T	2	178
307	32	2	2	2	2	BWF	2	254
308	32	2	2	2	2	B	2	212
309	32	2	2	2	2	RWF	2	248
310	32	2	2	2	2	G	2	194
311	18	2	2	2	2	G	2	226
312	18	2	2	2	2	B	2	226
313	18	2	2	2	2	G	2	264
314	18	2	2	2	2	B	2	198
315	18	2	2	2	2	B	2	220
316	18	2	2	2	2	B	2	202
317	18	2	2	2	2	B	2	224
318	18	2	2	2	2	RWF	2	200
319	18	2	2	2	2	RWF	2	246
320	18	2	2	2	2	B	2	250
401	16	1	1	1	1	B	2	224
402	15	1	1	2	1	BWF	2	230
403	27	1	2	1	2	BWF	2	260
404	29	1	2	2	2	B	2	218
405	11	2	1	1	1	B	2	198
406	10	2	1	2	1	G	2	202
407	25	2	2	1	2	R	2	242
408	32	2	2	2	2	BWF	2	196
1	2	1	1	1	1	B	3	.
2	2	1	1	1	1	B	3	.
3	2	1	1	1	1	T	3	.
4	2	1	1	1	1	G	3	.
5	2	1	1	1	1	BWF	3	.
6	2	1	1	1	1	RWF	3	.
7	2	1	1	1	1	G	3	.
8	2	1	1	1	1	BWF	3	.
9	2	1	1	1	1	B	3	.
10	2	1	1	1	1	BWF	3	.
11	16	1	1	1	1	RWF	3	.
12	16	1	1	1	1	RWF	3	.
13	16	1	1	1	1	RWF	3	.
14	16	1	1	1	1	BWF	3	.
15	16	1	1	1	1	B	3	.
16	16	1	1	1	1	B	3	.
17	16	1	1	1	1	BWF	3	.
18	16	1	1	1	1	G	3	.
19	16	1	1	1	1	G	3	.
20	16	1	1	1	1	RWF	3	.
21	15	1	1	2	1	GWF	3	.
22	15	1	1	2	1	G	3	.
23	15	1	1	2	1	BWF	3	.
24	15	1	1	2	1	BWF	3	.
25	15	1	1	2	1	G	3	.
26	15	1	1	2	1	B	3	.
27	15	1	1	2	1	B	3	.
28	15	1	1	2	1	BWF	3	.
29	15	1	1	2	1	BWF	3	.
30	15	1	1	2	1	RWF	3	.
31	3	1	1	2	1	B	3	.
32	3	1	1	2	1	BWF	3	.
33	3	1	1	2	1	B	3	.
34	3	1	1	2	1	B	3	.
35	3	1	1	2	1	BWF	3	.
36	3	1	1	2	1	BWF	3	.
37	3	1	1	2	1	G	3	.
38	3	1	1	2	1	RWF	3	.
39	3	1	1	2	1	T	3	.
40	3	1	1	2	1	BWF	3	.
41	12	1	2	1	1	B	3	218
42	12	1	2	1	1	BWF	3	308
43	12	1	2	1	1	B	3	240
44	12	1	2	1	1	G	3	254
45	12	1	2	1	1	G	3	224
46	12	1	2	1	1	B	3	254
47	12	1	2	1	1	H	3	272
48	12	1	2	1	1	B	3	254
49	12	1	2	1	1	BWF	3	224
50	12	1	2	1	1	B	3	220
51	1	1	2	1	1	BWF	3	234
52	1	1	2	1	1	B	3	280
53	1	1	2	1	1	BWF	3	272
54	1	1	2	1	1	BWF	3	282
55	1	1	2	1	1	BWF	3	250
56	1	1	2	1	1	G	3	220
57	1	1	2	1	1	R	3	222
58	1	1	2	1	1	B	3	262
59	1	1	2	1	1	B	3	246
60	1	1	2	1	1	RWF	3	250
61	5	1	2	2	1	G	3	230
62	5	1	2	2	1	BWF	3	232
63	5	1	2	2	1	T	3	240
64	5	1	2	2	1	RWF	3	258
65	5	1	2	2	1	B	3	228
66	5	1	2	2	1	BWF	3	232
67	5	1	2	2	1	G	3	258
68	5	1	2	2	1	B	3	304
69	5	1	2	2	1	BWF	3	242
70	5	1	2	2	1	BWF	3	288
71	14	1	2	2	1	BWF	3	230
72	14	1	2	2	1	R	3	240
73	14	1	2	2	1	G	3	284
74	14	1	2	2	1	BWF	3	282
75	14	1	2	2	1	BWF	3	262
76	14	1	2	2	1	BWF	3	272
77	14	1	2	2	1	BWF	3	220
78	14	1	2	2	1	B	3	252
79	14	1	2	2	1	H	3	212
80	14	1	2	2	1	G	3	270
81	11	2	1	1	1	BWF	3	.
82	11	2	1	1	1	BWF	3	.
83	11	2	1	1	1	B	3	.
84	11	2	1	1	1	BWF	3	.
85	11	2	1	1	1	B	3	.
86	11	2	1	1	1	B	3	.
87	11	2	1	1	1	B	3	.
88	11	2	1	1	1	G	3	.
89	11	2	1	1	1	BWF	3	.
90	11	2	1	1	1	BWF	3	.
91	7	2	1	1	1	BWF	3	.
92	7	2	1	1	1	B	3	.
93	7	2	1	1	1	B	3	.
94	7	2	1	1	1	G	3	.
95	7	2	1	1	1	B	3	.
96	7	2	1	1	1	BWF	3	.
97	7	2	1	1	1	B	3	.
98	7	2	1	1	1	RWF	3	.
99	7	2	1	1	1	BWF	3	.
100	7	2	1	1	1	BWF	3	.
101	6	2	1	2	1	BWF	3	.
102	6	2	1	2	1	B	3	.
103	6	2	1	2	1	T	3	.
104	6	2	1	2	1	BWF	3	.
105	6	2	1	2	1	BWF	3	.
106	6	2	1	2	1	BWF	3	.
107	6	2	1	2	1	B	3	.
108	6	2	1	2	1	BWF	3	.
109	6	2	1	2	1	BWF	3	.
110	6	2	1	2	1	BWF	3	.
111	10	2	1	2	1	B	3	.
112	10	2	1	2	1	B	3	.
113	10	2	1	2	1	BWF	3	.
114	10	2	1	2	1	B	3	.
115	10	2	1	2	1	B	3	.
116	10	2	1	2	1	BWF	3	.
117	10	2	1	2	1	BWF	3	.
118	10	2	1	2	1	BWF	3	.
119	10	2	1	2	1	B	3	.
120	10	2	1	2	1	B	3	.
121	4	2	2	1	1	BWF	3	190
122	4	2	2	1	1	R	3	206
123	4	2	2	1	1	BWF	3	248
124	4	2	2	1	1	G	3	228
125	4	2	2	1	1	B	3	168
126	4	2	2	1	1	T	3	222
127	4	2	2	1	1	B	3	208
128	4	2	2	1	1	B	3	254
129	4	2	2	1	1	B	3	222
130	4	2	2	1	1	BWF	3	226
131	9	2	2	1	1	B	3	200
132	9	2	2	1	1	B	3	172
133	9	2	2	1	1	BWF	3	218
134	9	2	2	1	1	RWF	3	228
135	9	2	2	1	1	B	3	194
136	9	2	2	1	1	B	3	220
137	9	2	2	1	1	BWF	3	242
138	9	2	2	1	1	BWF	3	214
139	9	2	2	1	1	B	3	196
140	9	2	2	1	1	B	3	246
141	13	2	2	1	1	B	3	234
142	13	2	2	2	1	B	3	182
143	13	2	2	2	1	B	3	278
144	13	2	2	2	1	B	3	194
145	13	2	2	2	1	BWF	3	210
146	13	2	2	2	1	BWF	3	208
147	13	2	2	2	1	BWF	3	230
148	13	2	2	2	1	BWF	3	206
149	13	2	2	2	1	B	3	228
150	13	2	2	2	1	B	3	194
151	8	2	2	2	1	R	3	178
152	8	2	2	2	1	B	3	224
153	8	2	2	2	1	G	3	230
154	8	2	2	2	1	BWF	3	210
155	8	2	2	2	1	B	3	296
156	8	2	2	2	1	B	3	218
157	8	2	2	2	1	BWF	3	208
158	8	2	2	2	1	B	3	174
159	8	2	2	2	1	B	3	186
160	8	2	2	2	1	BWF	3	238
161	20	1	1	1	2	B	3	.
162	20	1	1	1	2	RWF	3	.
163	20	1	1	1	2	BWF	3	.
164	20	1	1	1	2	BWF	3	.
165	20	1	1	1	2	BWF	3	.
166	20	1	1	1	2	B	3	.
167	20	1	1	1	2	BWF	3	.
168	20	1	1	1	2	B	3	.
169	20	1	1	1	2	B	3	.
170	20	1	1	1	2	G	3	.
171	31	1	1	1	2	BWF	3	.
172	31	1	1	1	2	B	3	.
173	31	1	1	1	2	B	3	.
174	31	1	1	1	2	B	3	.
175	31	1	1	1	2	B	3	.
176	31	1	1	1	2	B	3	.
177	31	1	1	1	2	BWF	3	.
178	31	1	1	1	2	BWF	3	.
179	31	1	1	1	2	B	3	.
180	31	1	1	1	2	BWF	3	.
181	21	1	1	2	2	B	3	.
182	21	1	1	2	2	BWF	3	.
183	21	1	1	2	2	RWF	3	.
184	21	1	1	2	2	BWF	3	.
185	21	1	1	2	2	B	3	.
186	21	1	1	2	2	B	3	.
187	21	1	1	2	2	B	3	.
188	21	1	1	2	2	GWF	3	.
189	21	1	1	2	2	B	3	.
190	21	1	1	2	2	B	3	.
191	30	1	1	2	2	BWF	3	.
192	30	1	1	2	2	T	3	.
193	30	1	1	2	2	B	3	.
194	30	1	1	2	2	B	3	.
195	30	1	1	2	2	B	3	.
196	30	1	1	2	2	B	3	.
197	30	1	1	2	2	G	3	.
198	30	1	1	2	2	B	3	.
199	30	1	1	2	2	BWF	3	.
200	30	1	1	2	2	B	3	.
201	27	1	2	1	2	G	3	206
202	27	1	2	1	2	B	3	224
203	27	1	2	1	2	BWF	3	228
204	27	1	2	1	2	B	3	258
205	27	1	2	1	2	B	3	210
206	27	1	2	1	2	RWF	3	228
207	27	1	2	1	2	B	3	254
208	27	1	2	1	2	RWF	3	236
209	27	1	2	1	2	B	3	190
210	27	1	2	1	2	B	3	222
211	17	1	2	1	2	B	3	248
212	17	1	2	1	2	B	3	274
213	17	1	2	1	2	BWF	3	236
214	17	1	2	1	2	B	3	202
215	17	1	2	1	2	B	3	212
216	17	1	2	1	2	B	3	214
217	17	1	2	1	2	B	3	244
218	17	1	2	1	2	B	3	242
219	17	1	2	1	2	B	3	238
220	17	1	2	1	2	B	3	272
221	23	1	2	2	2	BWF	3	188
222	23	1	2	2	2	BWF	3	268
223	23	1	2	2	2	BWF	3	228
224	23	1	2	2	2	B	3	222
225	23	1	2	2	2	RWF	3	252
226	23	1	2	2	2	G	3	238
227	23	1	2	2	2	BWF	3	196
228	23	1	2	2	2	BWF	3	184
229	23	1	2	2	2	BWF	3	194
230	23	1	2	2	2	B	3	256
231	29	1	2	2	2	B	3	266
232	29	1	2	2	2	BWF	3	218
233	29	1	2	2	2	B	3	230
234	29	1	2	2	2	BWF	3	286
235	29	1	2	2	2	B	3	260
236	29	1	2	2	2	B	3	240
237	29	1	2	2	2	B	3	214
238	29	1	2	2	2	B	3	234
239	29	1	2	2	2	BWF	3	214
240	29	1	2	2	2	B	3	220
241	26	2	1	1	2	RWF	3	.
242	26	2	1	1	2	B	3	.
243	26	2	1	1	2	B	3	.
244	26	2	1	1	2	BWF	3	.
245	26	2	1	1	2	B	3	.
246	26	2	1	1	2	BWF	3	.
247	26	2	1	1	2	B	3	.
248	26	2	1	1	2	B	3	.
249	26	2	1	1	2	RWF	3	.
250	26	2	1	1	2	B	3	.
251	19	2	1	1	2	B	3	.
252	19	2	1	1	2	G	3	.
253	19	2	1	1	2	B	3	.
254	19	2	1	1	2	B	3	.
255	19	2	1	1	2	T	3	.
256	19	2	1	1	2	BWF	3	.
257	19	2	1	1	2	B	3	.
258	19	2	1	1	2	B	3	.
259	19	2	1	1	2	BWF	3	.
260	19	2	1	1	2	G	3	.
261	22	2	1	2	2	B	3	.
262	22	2	1	2	2	B	3	.
263	22	2	1	2	2	BWF	3	.
264	22	2	1	2	2	BWF	3	.
265	22	2	1	2	2	B	3	.
266	22	2	1	2	2	B	3	.
267	22	2	1	2	2	BWF	3	.
268	22	2	1	2	2	B	3	.
269	22	2	1	2	2	G	3	.
270	22	2	1	2	2	B	3	.
271	28	2	1	2	2	BWF	3	.
272	28	2	1	2	2	BWF	3	.
273	28	2	1	2	2	RWF	3	.
274	28	2	1	2	2	B	3	.
275	28	2	1	2	2	B	3	.
276	28	2	1	2	2	G	3	.
277	28	2	1	2	2	B	3	.
278	28	2	1	2	2	BWF	3	.
279	28	2	1	2	2	B	3	.
280	28	2	1	2	2	BWF	3	.
281	24	2	2	1	2	RWF	3	244
282	24	2	2	1	2	B	3	202
283	24	2	2	1	2	RWF	3	220
284	24	2	2	1	2	BWF	3	280
285	24	2	2	1	2	BWF	3	194
286	24	2	2	1	2	BWF	3	196
287	24	2	2	1	2	RWF	3	252
288	24	2	2	1	2	RWF	3	264
289	24	2	2	1	2	B	3	220
290	24	2	2	1	2	BWF	3	220
291	25	2	2	1	2	RWF	3	204
292	25	2	2	1	2	BWF	3	190
293	25	2	2	1	2	B	3	240
294	25	2	2	1	2	B	3	226
295	25	2	2	1	2	BWF	3	196
296	25	2	2	1	2	BWF	3	236
297	25	2	2	1	2	BWF	3	246
298	25	2	2	1	2	RWF	3	246
299	25	2	2	1	2	T	3	238
300	25	2	2	1	2	RWF	3	210
301	32	2	2	2	2	RWF	3	188
302	32	2	2	2	2	BWF	3	298
303	32	2	2	2	2	BWF	3	252
304	32	2	2	2	2	T	3	216
305	32	2	2	2	2	RWF	3	184
306	32	2	2	2	2	T	3	190
307	32	2	2	2	2	BWF	3	260
308	32	2	2	2	2	B	3	222
309	32	2	2	2	2	RWF	3	274
310	32	2	2	2	2	G	3	204
311	18	2	2	2	2	G	3	226
312	18	2	2	2	2	B	3	236
313	18	2	2	2	2	G	3	270
314	18	2	2	2	2	B	3	208
315	18	2	2	2	2	B	3	232
316	18	2	2	2	2	B	3	204
317	18	2	2	2	2	B	3	232
318	18	2	2	2	2	RWF	3	210
319	18	2	2	2	2	RWF	3	244
320	18	2	2	2	2	B	3	262
401	16	1	1	1	1	B	3	.
402	15	1	1	2	1	BWF	3	.
403	27	1	2	1	2	BWF	3	274
404	29	1	2	2	2	B	3	224
405	11	2	1	1	1	B	3	.
406	10	2	1	2	1	G	3	.
407	25	2	2	1	2	R	3	246
408	32	2	2	2	2	BWF	3	208
1	2	1	1	1	1	B	4	224
2	2	1	1	1	1	B	4	238
3	2	1	1	1	1	T	4	216
4	2	1	1	1	1	G	4	222
5	2	1	1	1	1	BWF	4	250
6	2	1	1	1	1	RWF	4	246
7	2	1	1	1	1	G	4	228
8	2	1	1	1	1	BWF	4	218
9	2	1	1	1	1	B	4	228
10	2	1	1	1	1	BWF	4	264
11	16	1	1	1	1	RWF	4	244
12	16	1	1	1	1	RWF	4	234
13	16	1	1	1	1	RWF	4	192
14	16	1	1	1	1	BWF	4	222
15	16	1	1	1	1	B	4	222
16	16	1	1	1	1	B	4	248
17	16	1	1	1	1	BWF	4	236
18	16	1	1	1	1	G	4	236
19	16	1	1	1	1	G	4	214
20	16	1	1	1	1	RWF	4	230
21	15	1	1	2	1	GWF	4	232
22	15	1	1	2	1	G	4	206
23	15	1	1	2	1	BWF	4	200
24	15	1	1	2	1	BWF	4	196
25	15	1	1	2	1	G	4	202
26	15	1	1	2	1	B	4	234
27	15	1	1	2	1	B	4	198
28	15	1	1	2	1	BWF	4	268
29	15	1	1	2	1	BWF	4	258
30	15	1	1	2	1	RWF	4	182
31	3	1	1	2	1	B	4	228
32	3	1	1	2	1	BWF	4	224
33	3	1	1	2	1	B	4	240
34	3	1	1	2	1	B	4	234
35	3	1	1	2	1	BWF	4	244
36	3	1	1	2	1	BWF	4	212
37	3	1	1	2	1	G	4	238
38	3	1	1	2	1	RWF	4	256
39	3	1	1	2	1	T	4	208
40	3	1	1	2	1	BWF	4	196
41	12	1	2	1	1	B	4	202
42	12	1	2	1	1	BWF	4	292
43	12	1	2	1	1	B	4	224
44	12	1	2	1	1	G	4	238
45	12	1	2	1	1	G	4	216
46	12	1	2	1	1	B	4	242
47	12	1	2	1	1	H	4	256
48	12	1	2	1	1	B	4	242
49	12	1	2	1	1	BWF	4	210
50	12	1	2	1	1	B	4	212
51	1	1	2	1	1	BWF	4	218
52	1	1	2	1	1	B	4	268
53	1	1	2	1	1	BWF	4	262
54	1	1	2	1	1	BWF	4	266
55	1	1	2	1	1	BWF	4	236
56	1	1	2	1	1	G	4	208
57	1	1	2	1	1	R	4	218
58	1	1	2	1	1	B	4	256
59	1	1	2	1	1	B	4	232
60	1	1	2	1	1	RWF	4	232
61	5	1	2	2	1	G	4	208
62	5	1	2	2	1	BWF	4	228
63	5	1	2	2	1	T	4	222
64	5	1	2	2	1	RWF	4	234
65	5	1	2	2	1	B	4	214
66	5	1	2	2	1	BWF	4	216
67	5	1	2	2	1	G	4	254
68	5	1	2	2	1	B	4	278
69	5	1	2	2	1	BWF	4	230
70	5	1	2	2	1	BWF	4	276
71	14	1	2	2	1	BWF	4	218
72	14	1	2	2	1	R	4	226
73	14	1	2	2	1	G	4	260
74	14	1	2	2	1	BWF	4	270
75	14	1	2	2	1	BWF	4	238
76	14	1	2	2	1	BWF	4	246
77	14	1	2	2	1	BWF	4	196
78	14	1	2	2	1	B	4	232
79	14	1	2	2	1	H	4	192
80	14	1	2	2	1	G	4	252
81	11	2	1	1	1	BWF	4	216
82	11	2	1	1	1	BWF	4	194
83	11	2	1	1	1	B	4	232
84	11	2	1	1	1	BWF	4	226
85	11	2	1	1	1	B	4	242
86	11	2	1	1	1	B	4	204
87	11	2	1	1	1	B	4	212
88	11	2	1	1	1	G	4	242
89	11	2	1	1	1	BWF	4	194
90	11	2	1	1	1	BWF	4	198
91	7	2	1	1	1	BWF	4	174
92	7	2	1	1	1	B	4	210
93	7	2	1	1	1	B	4	220
94	7	2	1	1	1	G	4	198
95	7	2	1	1	1	B	4	220
96	7	2	1	1	1	BWF	4	184
97	7	2	1	1	1	B	4	202
98	7	2	1	1	1	RWF	4	246
99	7	2	1	1	1	BWF	4	220
100	7	2	1	1	1	BWF	4	220
101	6	2	1	2	1	BWF	4	202
102	6	2	1	2	1	B	4	208
103	6	2	1	2	1	T	4	202
104	6	2	1	2	1	BWF	4	216
105	6	2	1	2	1	BWF	4	218
106	6	2	1	2	1	BWF	4	238
107	6	2	1	2	1	B	4	180
108	6	2	1	2	1	BWF	4	212
109	6	2	1	2	1	BWF	4	196
110	6	2	1	2	1	BWF	4	172
111	10	2	1	2	1	B	4	200
112	10	2	1	2	1	B	4	232
113	10	2	1	2	1	BWF	4	232
114	10	2	1	2	1	B	4	206
115	10	2	1	2	1	B	4	206
116	10	2	1	2	1	BWF	4	204
117	10	2	1	2	1	BWF	4	218
118	10	2	1	2	1	BWF	4	212
119	10	2	1	2	1	B	4	202
120	10	2	1	2	1	B	4	228
121	4	2	2	1	1	BWF	4	184
122	4	2	2	1	1	R	4	202
123	4	2	2	1	1	BWF	4	240
124	4	2	2	1	1	G	4	222
125	4	2	2	1	1	B	4	164
126	4	2	2	1	1	T	4	218
127	4	2	2	1	1	B	4	202
128	4	2	2	1	1	B	4	200
129	4	2	2	1	1	B	4	218
130	4	2	2	1	1	BWF	4	220
131	9	2	2	1	1	B	4	196
132	9	2	2	1	1	B	4	164
133	9	2	2	1	1	BWF	4	214
134	9	2	2	1	1	RWF	4	222
135	9	2	2	1	1	B	4	192
136	9	2	2	1	1	B	4	214
137	9	2	2	1	1	BWF	4	232
138	9	2	2	1	1	BWF	4	214
139	9	2	2	1	1	B	4	196
140	9	2	2	1	1	B	4	240
141	13	2	2	2	1	B	4	228
142	13	2	2	2	1	B	4	180
143	13	2	2	2	1	B	4	264
144	13	2	2	2	1	B	4	196
145	13	2	2	2	1	BWF	4	194
146	13	2	2	2	1	BWF	4	212
147	13	2	2	2	1	BWF	4	222
148	13	2	2	2	1	BWF	4	200
149	13	2	2	2	1	B	4	222
150	13	2	2	2	1	B	4	190
151	8	2	2	2	1	R	4	168
152	8	2	2	2	1	B	4	218
153	8	2	2	2	1	G	4	222
154	8	2	2	2	1	BWF	4	210
155	8	2	2	2	1	B	4	280
156	8	2	2	2	1	B	4	214
157	8	2	2	2	1	BWF	4	202
158	8	2	2	2	1	B	4	164
159	8	2	2	2	1	B	4	188
160	8	2	2	2	1	BWF	4	232
161	20	1	1	1	2	B	4	206
162	20	1	1	1	2	RWF	4	178
163	20	1	1	1	2	BWF	4	262
164	20	1	1	1	2	BWF	4	214
165	20	1	1	1	2	BWF	4	224
166	20	1	1	1	2	B	4	200
167	20	1	1	1	2	BWF	4	200
168	20	1	1	1	2	B	4	210
169	20	1	1	1	2	B	4	236
170	20	1	1	1	2	G	4	228
171	31	1	1	1	2	BWF	4	174
172	31	1	1	1	2	B	4	226
173	31	1	1	1	2	B	4	240
174	31	1	1	1	2	B	4	202
175	31	1	1	1	2	B	4	226
176	31	1	1	1	2	B	4	220
177	31	1	1	1	2	BWF	4	292
178	31	1	1	1	2	BWF	4	180
179	31	1	1	1	2	B	4	194
180	31	1	1	1	2	BWF	4	234
181	21	1	1	2	2	B	4	204
182	21	1	1	2	2	BWF	4	204
183	21	1	1	2	2	RWF	4	220
184	21	1	1	2	2	BWF	4	226
185	21	1	1	2	2	B	4	198
186	21	1	1	2	2	B	4	202
187	21	1	1	2	2	B	4	222
188	21	1	1	2	2	GWF	4	206
189	21	1	1	2	2	B	4	180
190	21	1	1	2	2	B	4	210
191	30	1	1	2	2	BWF	4	178
192	30	1	1	2	2	T	4	174
193	30	1	1	2	2	B	4	216
194	30	1	1	2	2	B	4	206
195	30	1	1	2	2	B	4	196
196	30	1	1	2	2	B	4	198
197	30	1	1	2	2	G	4	206
198	30	1	1	2	2	B	4	220
199	30	1	1	2	2	BWF	4	222
200	30	1	1	2	2	B	4	198
201	27	1	2	1	2	G	4	198
202	27	1	2	1	2	B	4	218
203	27	1	2	1	2	BWF	4	224
204	27	1	2	1	2	B	4	254
205	27	1	2	1	2	B	4	208
206	27	1	2	1	2	RWF	4	222
207	27	1	2	1	2	B	4	250
208	27	1	2	1	2	RWF	4	232
209	27	1	2	1	2	B	4	186
210	27	1	2	1	2	B	4	210
211	17	1	2	1	2	B	4	234
212	17	1	2	1	2	B	4	264
213	17	1	2	1	2	BWF	4	232
214	17	1	2	1	2	B	4	198
215	17	1	2	1	2	B	4	210
216	17	1	2	1	2	B	4	210
217	17	1	2	1	2	B	4	236
218	17	1	2	1	2	B	4	234
219	17	1	2	1	2	B	4	234
220	17	1	2	1	2	B	4	260
221	23	1	2	2	2	BWF	4	172
222	23	1	2	2	2	BWF	4	252
223	23	1	2	2	2	BWF	4	214
224	23	1	2	2	2	B	4	204
225	23	1	2	2	2	RWF	4	234
226	23	1	2	2	2	G	4	220
227	23	1	2	2	2	BWF	4	180
228	23	1	2	2	2	BWF	4	174
229	23	1	2	2	2	BWF	4	178
230	23	1	2	2	2	B	4	240
231	29	1	2	2	2	B	4	250
232	29	1	2	2	2	BWF	4	206
233	29	1	2	2	2	B	4	218
234	29	1	2	2	2	BWF	4	264
235	29	1	2	2	2	B	4	248
236	29	1	2	2	2	B	4	222
237	29	1	2	2	2	B	4	200
238	29	1	2	2	2	B	4	220
239	29	1	2	2	2	BWF	4	200
240	29	1	2	2	2	B	4	206
241	26	2	1	1	2	RWF	4	190
242	26	2	1	1	2	B	4	208
243	26	2	1	1	2	B	4	214
244	26	2	1	1	2	BWF	4	216
245	26	2	1	1	2	B	4	164
246	26	2	1	1	2	BWF	4	208
247	26	2	1	1	2	B	4	230
248	26	2	1	1	2	B	4	188
249	26	2	1	1	2	RWF	4	206
250	26	2	1	1	2	B	4	232
251	19	2	1	1	2	B	4	212
252	19	2	1	1	2	G	4	224
253	19	2	1	1	2	B	4	226
254	19	2	1	1	2	B	4	260
255	19	2	1	1	2	T	4	208
256	19	2	1	1	2	BWF	4	212
257	19	2	1	1	2	B	4	178
258	19	2	1	1	2	B	4	256
259	19	2	1	1	2	BWF	4	216
260	19	2	1	1	2	G	4	198
261	22	2	1	2	2	B	4	192
262	22	2	1	2	2	B	4	214
263	22	2	1	2	2	BWF	4	228
264	22	2	1	2	2	BWF	4	182
265	22	2	1	2	2	B	4	212
266	22	2	1	2	2	B	4	168
267	22	2	1	2	2	BWF	4	214
268	22	2	1	2	2	B	4	210
269	22	2	1	2	2	G	4	192
270	22	2	1	2	2	B	4	248
271	28	2	1	2	2	BWF	4	176
272	28	2	1	2	2	BWF	4	212
273	28	2	1	2	2	RWF	4	204
274	28	2	1	2	2	B	4	190
275	28	2	1	2	2	B	4	208
276	28	2	1	2	2	G	4	236
277	28	2	1	2	2	B	4	160
278	28	2	1	2	2	BWF	4	146
279	28	2	1	2	2	B	4	224
280	28	2	1	2	2	BWF	4	208
281	24	2	2	1	2	RWF	4	246
282	24	2	2	1	2	B	4	200
283	24	2	2	1	2	RWF	4	220
284	24	2	2	1	2	BWF	4	278
285	24	2	2	1	2	BWF	4	194
286	24	2	2	1	2	BWF	4	202
287	24	2	2	1	2	RWF	4	252
288	24	2	2	1	2	RWF	4	266
289	24	2	2	1	2	B	4	218
290	24	2	2	1	2	BWF	4	220
291	25	2	2	1	2	RWF	4	202
292	25	2	2	1	2	BWF	4	188
293	25	2	2	1	2	B	4	240
294	25	2	2	1	2	B	4	228
295	25	2	2	1	2	BWF	4	196
296	25	2	2	1	2	BWF	4	238
297	25	2	2	1	2	BWF	4	246
298	25	2	2	1	2	RWF	4	246
299	25	2	2	1	2	T	4	236
300	25	2	2	1	2	RWF	4	210
301	32	2	2	2	2	RWF	4	148
302	32	2	2	2	2	BWF	4	286
303	32	2	2	2	2	BWF	4	242
304	32	2	2	2	2	T	4	208
305	32	2	2	2	2	RWF	4	176
306	32	2	2	2	2	T	4	176
307	32	2	2	2	2	BWF	4	250
308	32	2	2	2	2	B	4	212
309	32	2	2	2	2	RWF	4	256
310	32	2	2	2	2	G	4	196
311	18	2	2	2	2	G	4	214
312	18	2	2	2	2	B	4	226
313	18	2	2	2	2	G	4	258
314	18	2	2	2	2	B	4	198
315	18	2	2	2	2	B	4	226
316	18	2	2	2	2	B	4	196
317	18	2	2	2	2	B	4	220
318	18	2	2	2	2	RWF	4	204
319	18	2	2	2	2	RWF	4	236
320	18	2	2	2	2	B	4	250
401	16	1	1	1	1	B	4	220
402	15	1	1	2	1	BWF	4	222
403	27	1	2	1	2	BWF	4	266
404	29	1	2	2	2	B	4	206
405	11	2	1	1	1	B	4	196
406	10	2	1	2	1	G	4	196
407	25	2	2	1	2	R	4	246
408	32	2	2	2	2	BWF	4	200
1	2	1	1	1	1	B	5	242
2	2	1	1	1	1	B	5	256
3	2	1	1	1	1	T	5	236
4	2	1	1	1	1	G	5	244
5	2	1	1	1	1	BWF	5	274
6	2	1	1	1	1	RWF	5	268
7	2	1	1	1	1	G	5	250
8	2	1	1	1	1	BWF	5	236
9	2	1	1	1	1	B	5	252
10	2	1	1	1	1	BWF	5	290
11	16	1	1	1	1	RWF	5	260
12	16	1	1	1	1	RWF	5	250
13	16	1	1	1	1	RWF	5	208
14	16	1	1	1	1	BWF	5	238
15	16	1	1	1	1	B	5	240
16	16	1	1	1	1	B	5	268
17	16	1	1	1	1	BWF	5	260
18	16	1	1	1	1	G	5	254
19	16	1	1	1	1	G	5	224
20	16	1	1	1	1	RWF	5	244
21	15	1	1	2	1	GWF	5	248
22	15	1	1	2	1	G	5	226
23	15	1	1	2	1	BWF	5	220
24	15	1	1	2	1	BWF	5	216
25	15	1	1	2	1	G	5	218
26	15	1	1	2	1	B	5	262
27	15	1	1	2	1	B	5	216
28	15	1	1	2	1	BWF	5	286
29	15	1	1	2	1	BWF	5	272
30	15	1	1	2	1	RWF	5	192
31	3	1	1	2	1	B	5	242
32	3	1	1	2	1	BWF	5	242
33	3	1	1	2	1	B	5	258
34	3	1	1	2	1	B	5	250
35	3	1	1	2	1	BWF	5	262
36	3	1	1	2	1	BWF	5	228
37	3	1	1	2	1	G	5	258
38	3	1	1	2	1	RWF	5	262
39	3	1	1	2	1	T	5	220
40	3	1	1	2	1	BWF	5	210
41	12	1	2	1	1	B	5	210
42	12	1	2	1	1	BWF	5	294
43	12	1	2	1	1	B	5	226
44	12	1	2	1	1	G	5	250
45	12	1	2	1	1	G	5	220
46	12	1	2	1	1	B	5	258
47	12	1	2	1	1	H	5	264
48	12	1	2	1	1	B	5	250
49	12	1	2	1	1	BWF	5	218
50	12	1	2	1	1	B	5	222
51	1	1	2	1	1	BWF	5	224
52	1	1	2	1	1	B	5	278
53	1	1	2	1	1	BWF	5	262
54	1	1	2	1	1	BWF	5	272
55	1	1	2	1	1	BWF	5	246
56	1	1	2	1	1	G	5	210
57	1	1	2	1	1	R	5	224
58	1	1	2	1	1	B	5	254
59	1	1	2	1	1	B	5	230
60	1	1	2	1	1	RWF	5	236
61	5	1	2	2	1	G	5	226
62	5	1	2	2	1	BWF	5	232
63	5	1	2	2	1	T	5	232
64	5	1	2	2	1	RWF	5	254
65	5	1	2	2	1	B	5	232
66	5	1	2	2	1	BWF	5	230
67	5	1	2	2	1	G	5	258
68	5	1	2	2	1	B	5	296
69	5	1	2	2	1	BWF	5	242
70	5	1	2	2	1	BWF	5	288
71	14	1	2	2	1	BWF	5	216
72	14	1	2	2	1	R	5	240
73	14	1	2	2	1	G	5	272
74	14	1	2	2	1	BWF	5	274
75	14	1	2	2	1	BWF	5	256
76	14	1	2	2	1	BWF	5	264
77	14	1	2	2	1	BWF	5	212
78	14	1	2	2	1	B	5	248
79	14	1	2	2	1	H	5	200
80	14	1	2	2	1	G	5	262
81	11	2	1	1	1	BWF	5	234
82	11	2	1	1	1	BWF	5	212
83	11	2	1	1	1	B	5	254
84	11	2	1	1	1	BWF	5	238
85	11	2	1	1	1	B	5	266
86	11	2	1	1	1	B	5	232
87	11	2	1	1	1	B	5	230
88	11	2	1	1	1	G	5	266
89	11	2	1	1	1	BWF	5	218
90	11	2	1	1	1	BWF	5	222
91	7	2	1	1	1	BWF	5	192
92	7	2	1	1	1	B	5	230
93	7	2	1	1	1	B	5	258
94	7	2	1	1	1	G	5	212
95	7	2	1	1	1	B	5	240
96	7	2	1	1	1	BWF	5	204
97	7	2	1	1	1	B	5	226
98	7	2	1	1	1	RWF	5	266
99	7	2	1	1	1	BWF	5	240
100	7	2	1	1	1	BWF	5	244
101	6	2	1	2	1	BWF	5	220
102	6	2	1	2	1	B	5	222
103	6	2	1	2	1	T	5	220
104	6	2	1	2	1	BWF	5	226
105	6	2	1	2	1	BWF	5	230
106	6	2	1	2	1	BWF	5	260
107	6	2	1	2	1	B	5	194
108	6	2	1	2	1	BWF	5	222
109	6	2	1	2	1	BWF	5	228
110	6	2	1	2	1	BWF	5	194
111	10	2	1	2	1	B	5	224
112	10	2	1	2	1	B	5	248
113	10	2	1	2	1	BWF	5	242
114	10	2	1	2	1	B	5	224
115	10	2	1	2	1	B	5	222
116	10	2	1	2	1	BWF	5	222
117	10	2	1	2	1	BWF	5	238
118	10	2	1	2	1	BWF	5	220
119	10	2	1	2	1	B	5	222
120	10	2	1	2	1	B	5	240
121	4	2	2	1	1	BWF	5	186
122	4	2	2	1	1	R	5	212
123	4	2	2	1	1	BWF	5	246
124	4	2	2	1	1	G	5	228
125	4	2	2	1	1	B	5	170
126	4	2	2	1	1	T	5	224
127	4	2	2	1	1	B	5	212
128	4	2	2	1	1	B	5	214
129	4	2	2	1	1	B	5	226
130	4	2	2	1	1	BWF	5	222
131	9	2	2	1	1	B	5	204
132	9	2	2	1	1	B	5	176
133	9	2	2	1	1	BWF	5	214
134	9	2	2	1	1	RWF	5	224
135	9	2	2	1	1	B	5	194
136	9	2	2	1	1	B	5	220
137	9	2	2	1	1	BWF	5	244
138	9	2	2	1	1	BWF	5	228
139	9	2	2	1	1	B	5	212
140	9	2	2	1	1	B	5	250
141	13	2	2	2	1	B	5	238
142	13	2	2	2	1	B	5	186
143	13	2	2	2	1	B	5	280
144	13	2	2	2	1	B	5	200
145	13	2	2	2	1	BWF	5	210
146	13	2	2	2	1	BWF	5	214
147	13	2	2	2	1	BWF	5	248
148	13	2	2	2	1	BWF	5	208
149	13	2	2	2	1	B	5	234
150	13	2	2	2	1	B	5	202
151	8	2	2	2	1	R	5	192
152	8	2	2	2	1	B	5	230
153	8	2	2	2	1	G	5	238
154	8	2	2	2	1	BWF	5	232
155	8	2	2	2	1	B	5	294
156	8	2	2	2	1	B	5	228
157	8	2	2	2	1	BWF	5	218
158	8	2	2	2	1	B	5	194
159	8	2	2	2	1	B	5	204
160	8	2	2	2	1	BWF	5	252
161	20	1	1	1	2	B	5	222
162	20	1	1	1	2	RWF	5	198
163	20	1	1	1	2	BWF	5	280
164	20	1	1	1	2	BWF	5	228
165	20	1	1	1	2	BWF	5	240
166	20	1	1	1	2	B	5	218
167	20	1	1	1	2	BWF	5	222
168	20	1	1	1	2	B	5	222
169	20	1	1	1	2	B	5	256
170	20	1	1	1	2	G	5	242
171	31	1	1	1	2	BWF	5	190
172	31	1	1	1	2	B	5	244
173	31	1	1	1	2	B	5	264
174	31	1	1	1	2	B	5	216
175	31	1	1	1	2	B	5	244
176	31	1	1	1	2	B	5	244
177	31	1	1	1	2	BWF	5	310
178	31	1	1	1	2	BWF	5	194
179	31	1	1	1	2	B	5	214
180	31	1	1	1	2	BWF	5	248
181	21	1	1	2	2	B	5	220
182	21	1	1	2	2	BWF	5	218
183	21	1	1	2	2	RWF	5	230
184	21	1	1	2	2	BWF	5	242
185	21	1	1	2	2	B	5	210
186	21	1	1	2	2	B	5	206
187	21	1	1	2	2	B	5	336
188	21	1	1	2	2	GWF	5	222
189	21	1	1	2	2	B	5	196
190	21	1	1	2	2	B	5	220
191	30	1	1	2	2	BWF	5	188
192	30	1	1	2	2	T	5	186
193	30	1	1	2	2	B	5	230
194	30	1	1	2	2	B	5	222
195	30	1	1	2	2	B	5	212
196	30	1	1	2	2	B	5	216
197	30	1	1	2	2	G	5	216
198	30	1	1	2	2	B	5	232
199	30	1	1	2	2	BWF	5	234
200	30	1	1	2	2	B	5	218
201	27	1	2	1	2	G	5	242
202	27	1	2	1	2	B	5	222
203	27	1	2	1	2	BWF	5	222
204	27	1	2	1	2	B	5	258
205	27	1	2	1	2	B	5	210
206	27	1	2	1	2	RWF	5	222
207	27	1	2	1	2	B	5	250
208	27	1	2	1	2	RWF	5	238
209	27	1	2	1	2	B	5	184
210	27	1	2	1	2	B	5	212
211	17	1	2	1	2	B	5	234
212	17	1	2	1	2	B	5	264
213	17	1	2	1	2	BWF	5	228
214	17	1	2	1	2	B	5	200
215	17	1	2	1	2	B	5	212
216	17	1	2	1	2	B	5	212
217	17	1	2	1	2	B	5	236
218	17	1	2	1	2	B	5	236
219	17	1	2	1	2	B	5	238
220	17	1	2	1	2	B	5	268
221	23	1	2	2	2	BWF	5	188
222	23	1	2	2	2	BWF	5	270
223	23	1	2	2	2	BWF	5	234
224	23	1	2	2	2	B	5	224
225	23	1	2	2	2	RWF	5	250
226	23	1	2	2	2	G	5	244
227	23	1	2	2	2	BWF	5	196
228	23	1	2	2	2	BWF	5	188
229	23	1	2	2	2	BWF	5	196
230	23	1	2	2	2	B	5	264
231	29	1	2	2	2	B	5	260
232	29	1	2	2	2	BWF	5	222
233	29	1	2	2	2	B	5	232
234	29	1	2	2	2	BWF	5	280
235	29	1	2	2	2	B	5	260
236	29	1	2	2	2	B	5	240
237	29	1	2	2	2	B	5	214
238	29	1	2	2	2	B	5	236
239	29	1	2	2	2	BWF	5	216
240	29	1	2	2	2	B	5	220
241	26	2	1	1	2	RWF	5	208
242	26	2	1	1	2	B	5	234
243	26	2	1	1	2	B	5	232
244	26	2	1	1	2	BWF	5	228
245	26	2	1	1	2	B	5	180
246	26	2	1	1	2	BWF	5	222
247	26	2	1	1	2	B	5	246
248	26	2	1	1	2	B	5	212
249	26	2	1	1	2	RWF	5	216
250	26	2	1	1	2	B	5	242
251	19	2	1	1	2	B	5	228
252	19	2	1	1	2	G	5	254
253	19	2	1	1	2	B	5	248
254	19	2	1	1	2	B	5	278
255	19	2	1	1	2	T	5	236
256	19	2	1	1	2	BWF	5	224
257	19	2	1	1	2	B	5	196
258	19	2	1	1	2	B	5	274
259	19	2	1	1	2	BWF	5	236
260	19	2	1	1	2	G	5	216
261	22	2	1	2	2	B	5	210
262	22	2	1	2	2	B	5	230
263	22	2	1	2	2	BWF	5	240
264	22	2	1	2	2	BWF	5	192
265	22	2	1	2	2	B	5	230
266	22	2	1	2	2	B	5	176
267	22	2	1	2	2	BWF	5	228
268	22	2	1	2	2	B	5	222
269	22	2	1	2	2	G	5	212
270	22	2	1	2	2	B	5	262
271	28	2	1	2	2	BWF	5	190
272	28	2	1	2	2	BWF	5	234
273	28	2	1	2	2	RWF	5	224
274	28	2	1	2	2	B	5	212
275	28	2	1	2	2	B	5	228
276	28	2	1	2	2	G	5	250
277	28	2	1	2	2	B	5	166
278	28	2	1	2	2	BWF	5	162
279	28	2	1	2	2	B	5	246
280	28	2	1	2	2	BWF	5	220
281	24	2	2	1	2	RWF	5	246
282	24	2	2	1	2	B	5	218
283	24	2	2	1	2	RWF	5	222
284	24	2	2	1	2	BWF	5	278
285	24	2	2	1	2	BWF	5	206
286	24	2	2	1	2	BWF	5	208
287	24	2	2	1	2	RWF	5	254
288	24	2	2	1	2	RWF	5	266
289	24	2	2	1	2	B	5	224
290	24	2	2	1	2	BWF	5	224
291	25	2	2	1	2	RWF	5	200
292	25	2	2	1	2	BWF	5	202
293	25	2	2	1	2	B	5	238
294	25	2	2	1	2	B	5	232
295	25	2	2	1	2	BWF	5	210
296	25	2	2	1	2	BWF	5	250
297	25	2	2	1	2	BWF	5	254
298	25	2	2	1	2	RWF	5	244
299	25	2	2	1	2	T	5	236
300	25	2	2	1	2	RWF	5	210
301	32	2	2	2	2	RWF	5	192
302	32	2	2	2	2	BWF	5	304
303	32	2	2	2	2	BWF	5	256
304	32	2	2	2	2	T	5	224
305	32	2	2	2	2	RWF	5	192
306	32	2	2	2	2	T	5	188
307	32	2	2	2	2	BWF	5	262
308	32	2	2	2	2	B	5	224
309	32	2	2	2	2	RWF	5	278
310	32	2	2	2	2	G	5	208
311	18	2	2	2	2	G	5	232
312	18	2	2	2	2	B	5	244
313	18	2	2	2	2	G	5	280
314	18	2	2	2	2	B	5	220
315	18	2	2	2	2	B	5	240
316	18	2	2	2	2	B	5	210
317	18	2	2	2	2	B	5	234
318	18	2	2	2	2	RWF	5	220
319	18	2	2	2	2	RWF	5	262
320	18	2	2	2	2	B	5	270
401	16	1	1	1	1	B	5	242
402	15	1	1	2	1	BWF	5	240
403	27	1	2	1	2	BWF	5	262
404	29	1	2	2	2	B	5	226
405	11	2	1	1	1	B	5	216
406	10	2	1	2	1	G	5	212
407	25	2	2	1	2	R	5	248
408	32	2	2	2	2	BWF	5	214
1	2	1	1	1	1	B	6	240
2	2	1	1	1	1	B	6	254
3	2	1	1	1	1	T	6	234
4	2	1	1	1	1	G	6	246
5	2	1	1	1	1	BWF	6	274
6	2	1	1	1	1	RWF	6	260
7	2	1	1	1	1	G	6	250
8	2	1	1	1	1	BWF	6	234
9	2	1	1	1	1	B	6	250
10	2	1	1	1	1	BWF	6	286
11	16	1	1	1	1	RWF	6	264
12	16	1	1	1	1	RWF	6	252
13	16	1	1	1	1	RWF	6	210
14	16	1	1	1	1	BWF	6	228
15	16	1	1	1	1	B	6	240
16	16	1	1	1	1	B	6	266
17	16	1	1	1	1	BWF	6	258
18	16	1	1	1	1	G	6	252
19	16	1	1	1	1	G	6	226
20	16	1	1	1	1	RWF	6	250
21	15	1	1	2	1	GWF	6	250
22	15	1	1	2	1	G	6	226
23	15	1	1	2	1	BWF	6	224
24	15	1	1	2	1	BWF	6	222
25	15	1	1	2	1	G	6	222
26	15	1	1	2	1	B	6	254
27	15	1	1	2	1	B	6	222
28	15	1	1	2	1	BWF	6	286
29	15	1	1	2	1	BWF	6	278
30	15	1	1	2	1	RWF	6	196
31	3	1	1	2	1	B	6	248
32	3	1	1	2	1	BWF	6	248
33	3	1	1	2	1	B	6	258
34	3	1	1	2	1	B	6	252
35	3	1	1	2	1	BWF	6	266
36	3	1	1	2	1	BWF	6	230
37	3	1	1	2	1	G	6	262
38	3	1	1	2	1	RWF	6	270
39	3	1	1	2	1	T	6	226
40	3	1	1	2	1	BWF	6	212
41	12	1	2	1	1	B	6	210
42	12	1	2	1	1	BWF	6	304
43	12	1	2	1	1	B	6	236
44	12	1	2	1	1	G	6	252
45	12	1	2	1	1	G	6	224
46	12	1	2	1	1	B	6	256
47	12	1	2	1	1	H	6	262
48	12	1	2	1	1	B	6	252
49	12	1	2	1	1	BWF	6	214
50	12	1	2	1	1	B	6	224
51	1	1	2	1	1	BWF	6	232
52	1	1	2	1	1	B	6	282
53	1	1	2	1	1	BWF	6	272
54	1	1	2	1	1	BWF	6	280
55	1	1	2	1	1	BWF	6	252
56	1	1	2	1	1	G	6	214
57	1	1	2	1	1	R	6	230
58	1	1	2	1	1	B	6	264
59	1	1	2	1	1	B	6	236
60	1	1	2	1	1	RWF	6	238
61	5	1	2	2	1	G	6	228
62	5	1	2	2	1	BWF	6	236
63	5	1	2	2	1	T	6	242
64	5	1	2	2	1	RWF	6	258
65	5	1	2	2	1	B	6	234
66	5	1	2	2	1	BWF	6	234
67	5	1	2	2	1	G	6	262
68	5	1	2	2	1	B	6	306
69	5	1	2	2	1	BWF	6	240
70	5	1	2	2	1	BWF	6	292
71	14	1	2	2	1	BWF	6	224
72	14	1	2	2	1	R	6	250
73	14	1	2	2	1	G	6	278
74	14	1	2	2	1	BWF	6	284
75	14	1	2	2	1	BWF	6	262
76	14	1	2	2	1	BWF	6	272
77	14	1	2	2	1	BWF	6	220
78	14	1	2	2	1	B	6	256
79	14	1	2	2	1	H	6	210
80	14	1	2	2	1	G	6	272
81	11	2	1	1	1	BWF	6	234
82	11	2	1	1	1	BWF	6	206
83	11	2	1	1	1	B	6	248
84	11	2	1	1	1	BWF	6	234
85	11	2	1	1	1	B	6	262
86	11	2	1	1	1	B	6	224
87	11	2	1	1	1	B	6	228
88	11	2	1	1	1	G	6	262
89	11	2	1	1	1	BWF	6	216
90	11	2	1	1	1	BWF	6	220
91	7	2	1	1	1	BWF	6	192
92	7	2	1	1	1	B	6	222
93	7	2	1	1	1	B	6	254
94	7	2	1	1	1	G	6	212
95	7	2	1	1	1	B	6	236
96	7	2	1	1	1	BWF	6	200
97	7	2	1	1	1	B	6	222
98	7	2	1	1	1	RWF	6	264
99	7	2	1	1	1	BWF	6	238
100	7	2	1	1	1	BWF	6	244
101	6	2	1	2	1	BWF	6	218
102	6	2	1	2	1	B	6	218
103	6	2	1	2	1	T	6	218
104	6	2	1	2	1	BWF	6	232
105	6	2	1	2	1	BWF	6	228
106	6	2	1	2	1	BWF	6	252
107	6	2	1	2	1	B	6	198
108	6	2	1	2	1	BWF	6	230
109	6	2	1	2	1	BWF	6	224
110	6	2	1	2	1	BWF	6	190
111	10	2	1	2	1	B	6	220
112	10	2	1	2	1	B	6	248
113	10	2	1	2	1	BWF	6	252
114	10	2	1	2	1	B	6	228
115	10	2	1	2	1	B	6	226
116	10	2	1	2	1	BWF	6	214
117	10	2	1	2	1	BWF	6	224
118	10	2	1	2	1	BWF	6	232
119	10	2	1	2	1	B	6	222
120	10	2	1	2	1	B	6	246
121	4	2	2	1	1	BWF	6	202
122	4	2	2	1	1	R	6	220
123	4	2	2	1	1	BWF	6	258
124	4	2	2	1	1	G	6	244
125	4	2	2	1	1	B	6	180
126	4	2	2	1	1	T	6	224
127	4	2	2	1	1	B	6	220
128	4	2	2	1	1	B	6	218
129	4	2	2	1	1	B	6	236
130	4	2	2	1	1	BWF	6	238
131	9	2	2	1	1	B	6	210
132	9	2	2	1	1	B	6	178
133	9	2	2	1	1	BWF	6	230
134	9	2	2	1	1	RWF	6	230
135	9	2	2	1	1	B	6	202
136	9	2	2	1	1	B	6	218
137	9	2	2	1	1	BWF	6	244
138	9	2	2	1	1	BWF	6	232
139	9	2	2	1	1	B	6	222
140	9	2	2	1	1	B	6	248
141	13	2	2	2	1	B	6	244
142	13	2	2	2	1	B	6	194
143	13	2	2	2	1	B	6	284
144	13	2	2	2	1	B	6	206
145	13	2	2	2	1	BWF	6	218
146	13	2	2	2	1	BWF	6	222
147	13	2	2	2	1	BWF	6	248
148	13	2	2	2	1	BWF	6	216
149	13	2	2	2	1	B	6	240
150	13	2	2	2	1	B	6	208
151	8	2	2	2	1	R	6	190
152	8	2	2	2	1	B	6	232
153	8	2	2	2	1	G	6	238
154	8	2	2	2	1	BWF	6	230
155	8	2	2	2	1	B	6	296
156	8	2	2	2	1	B	6	230
157	8	2	2	2	1	BWF	6	216
158	8	2	2	2	1	B	6	184
159	8	2	2	2	1	B	6	208
160	8	2	2	2	1	BWF	6	248
161	20	1	1	1	2	B	6	230
162	20	1	1	1	2	RWF	6	198
163	20	1	1	1	2	BWF	6	278
164	20	1	1	1	2	BWF	6	232
165	20	1	1	1	2	BWF	6	244
166	20	1	1	1	2	B	6	218
167	20	1	1	1	2	BWF	6	224
168	20	1	1	1	2	B	6	228
169	20	1	1	1	2	B	6	260
170	20	1	1	1	2	G	6	244
171	31	1	1	1	2	BWF	6	188
172	31	1	1	1	2	B	6	242
173	31	1	1	1	2	B	6	268
174	31	1	1	1	2	B	6	220
175	31	1	1	1	2	B	6	250
176	31	1	1	1	2	B	6	246
177	31	1	1	1	2	BWF	6	316
178	31	1	1	1	2	BWF	6	194
179	31	1	1	1	2	B	6	216
180	31	1	1	1	2	BWF	6	252
181	21	1	1	2	2	B	6	226
182	21	1	1	2	2	BWF	6	224
183	21	1	1	2	2	RWF	6	240
184	21	1	1	2	2	BWF	6	250
185	21	1	1	2	2	B	6	216
186	21	1	1	2	2	B	6	218
187	21	1	1	2	2	B	6	244
188	21	1	1	2	2	GWF	6	226
189	21	1	1	2	2	B	6	200
190	21	1	1	2	2	B	6	228
191	30	1	1	2	2	BWF	6	200
192	30	1	1	2	2	T	6	194
193	30	1	1	2	2	B	6	244
194	30	1	1	2	2	B	6	230
195	30	1	1	2	2	B	6	222
196	30	1	1	2	2	B	6	222
197	30	1	1	2	2	G	6	226
198	30	1	1	2	2	B	6	244
199	30	1	1	2	2	BWF	6	242
200	30	1	1	2	2	B	6	226
201	27	1	2	1	2	G	6	204
202	27	1	2	1	2	B	6	230
203	27	1	2	1	2	BWF	6	230
204	27	1	2	1	2	B	6	268
205	27	1	2	1	2	B	6	218
206	27	1	2	1	2	RWF	6	228
207	27	1	2	1	2	B	6	260
208	27	1	2	1	2	RWF	6	236
209	27	1	2	1	2	B	6	190
210	27	1	2	1	2	B	6	222
211	17	1	2	1	2	B	6	242
212	17	1	2	1	2	B	6	272
213	17	1	2	1	2	BWF	6	236
214	17	1	2	1	2	B	6	204
215	17	1	2	1	2	B	6	214
216	17	1	2	1	2	B	6	218
217	17	1	2	1	2	B	6	238
218	17	1	2	1	2	B	6	244
219	17	1	2	1	2	B	6	244
220	17	1	2	1	2	B	6	278
221	23	1	2	2	2	BWF	6	188
222	23	1	2	2	2	BWF	6	274
223	23	1	2	2	2	BWF	6	238
224	23	1	2	2	2	B	6	228
225	23	1	2	2	2	RWF	6	256
226	23	1	2	2	2	G	6	242
227	23	1	2	2	2	BWF	6	198
228	23	1	2	2	2	BWF	6	192
229	23	1	2	2	2	BWF	6	198
230	23	1	2	2	2	B	6	264
231	29	1	2	2	2	B	6	256
232	29	1	2	2	2	BWF	6	226
233	29	1	2	2	2	B	6	234
234	29	1	2	2	2	BWF	6	290
235	29	1	2	2	2	B	6	266
236	29	1	2	2	2	B	6	240
237	29	1	2	2	2	B	6	216
238	29	1	2	2	2	B	6	242
239	29	1	2	2	2	BWF	6	222
240	29	1	2	2	2	B	6	218
241	26	2	1	1	2	RWF	6	210
242	26	2	1	1	2	B	6	236
243	26	2	1	1	2	B	6	236
244	26	2	1	1	2	BWF	6	228
245	26	2	1	1	2	B	6	184
246	26	2	1	1	2	BWF	6	222
247	26	2	1	1	2	B	6	244
248	26	2	1	1	2	B	6	212
249	26	2	1	1	2	RWF	6	220
250	26	2	1	1	2	B	6	234
251	19	2	1	1	2	B	6	232
252	19	2	1	1	2	G	6	250
253	19	2	1	1	2	B	6	246
254	19	2	1	1	2	B	6	276
255	19	2	1	1	2	T	6	230
256	19	2	1	1	2	BWF	6	226
257	19	2	1	1	2	B	6	194
258	19	2	1	1	2	B	6	272
259	19	2	1	1	2	BWF	6	236
260	19	2	1	1	2	G	6	212
261	22	2	1	2	2	B	6	216
262	22	2	1	2	2	B	6	232
263	22	2	1	2	2	BWF	6	242
264	22	2	1	2	2	BWF	6	196
265	22	2	1	2	2	B	6	236
266	22	2	1	2	2	B	6	184
267	22	2	1	2	2	BWF	6	236
268	22	2	1	2	2	B	6	230
269	22	2	1	2	2	G	6	214
270	22	2	1	2	2	B	6	266
271	28	2	1	2	2	BWF	6	198
272	28	2	1	2	2	BWF	6	246
273	28	2	1	2	2	RWF	6	230
274	28	2	1	2	2	B	6	216
275	28	2	1	2	2	B	6	236
276	28	2	1	2	2	G	6	260
277	28	2	1	2	2	B	6	176
278	28	2	1	2	2	BWF	6	166
279	28	2	1	2	2	B	6	250
280	28	2	1	2	2	BWF	6	224
281	24	2	2	1	2	RWF	6	252
282	24	2	2	1	2	B	6	220
283	24	2	2	1	2	RWF	6	226
284	24	2	2	1	2	BWF	6	288
285	24	2	2	1	2	BWF	6	210
286	24	2	2	1	2	BWF	6	210
287	24	2	2	1	2	RWF	6	252
288	24	2	2	1	2	RWF	6	274
289	24	2	2	1	2	B	6	228
290	24	2	2	1	2	BWF	6	228
291	25	2	2	1	2	RWF	6	206
292	25	2	2	1	2	BWF	6	210
293	25	2	2	1	2	B	6	242
294	25	2	2	1	2	B	6	240
295	25	2	2	1	2	BWF	6	212
296	25	2	2	1	2	BWF	6	256
297	25	2	2	1	2	BWF	6	266
298	25	2	2	1	2	RWF	6	252
299	25	2	2	1	2	T	6	242
300	25	2	2	1	2	RWF	6	220
301	32	2	2	2	2	RWF	6	188
302	32	2	2	2	2	BWF	6	304
303	32	2	2	2	2	BWF	6	258
304	32	2	2	2	2	T	6	222
305	32	2	2	2	2	RWF	6	190
306	32	2	2	2	2	T	6	188
307	32	2	2	2	2	BWF	6	262
308	32	2	2	2	2	B	6	222
309	32	2	2	2	2	RWF	6	272
310	32	2	2	2	2	G	6	208
311	18	2	2	2	2	G	6	232
312	18	2	2	2	2	B	6	244
313	18	2	2	2	2	G	6	282
314	18	2	2	2	2	B	6	216
315	18	2	2	2	2	B	6	240
316	18	2	2	2	2	B	6	212
317	18	2	2	2	2	B	6	236
318	18	2	2	2	2	RWF	6	228
319	18	2	2	2	2	RWF	6	262
320	18	2	2	2	2	B	6	268
401	16	1	1	1	1	B	6	244
402	15	1	1	2	1	BWF	6	234
403	27	1	2	1	2	BWF	6	274
404	29	1	2	2	2	B	6	228
405	11	2	1	1	1	B	6	214
406	10	2	1	2	1	G	6	214
407	25	2	2	1	2	R	6	250
408	32	2	2	2	2	BWF	6	214
1	2	1	1	1	1	B	7	242
2	2	1	1	1	1	B	7	264
3	2	1	1	1	1	T	7	238
4	2	1	1	1	1	G	7	248
5	2	1	1	1	1	BWF	7	274
6	2	1	1	1	1	RWF	7	266
7	2	1	1	1	1	G	7	256
8	2	1	1	1	1	BWF	7	244
9	2	1	1	1	1	B	7	254
10	2	1	1	1	1	BWF	7	290
11	16	1	1	1	1	RWF	7	268
12	16	1	1	1	1	RWF	7	258
13	16	1	1	1	1	RWF	7	212
14	16	1	1	1	1	BWF	7	228
15	16	1	1	1	1	B	7	240
16	16	1	1	1	1	B	7	263
17	16	1	1	1	1	BWF	7	262
18	16	1	1	1	1	G	7	256
19	16	1	1	1	1	G	7	228
20	16	1	1	1	1	RWF	7	252
21	15	1	1	2	1	GWF	7	250
22	15	1	1	2	1	G	7	226
23	15	1	1	2	1	BWF	7	222
24	15	1	1	2	1	BWF	7	220
25	15	1	1	2	1	G	7	222
26	15	1	1	2	1	B	7	256
27	15	1	1	2	1	B	7	214
28	15	1	1	2	1	BWF	7	290
29	15	1	1	2	1	BWF	7	280
30	15	1	1	2	1	RWF	7	202
31	3	1	1	2	1	B	7	248
[truncated: 1,281 more rows]

[truncated: 13 more sheets: Shrink 20 h, Shrink 4 h, Shrink 15 h, ADG, Cortisol, NEFA, HP, SAA, CK, L-lactate, CBC, Morbidity, Flight speed]
